# Supplementary material for: Genetic strategies for sex-biased persistence of gut microbes across human life
Source: Nat Commun. 2023 Jul 14;14:4220. doi: 10.1038/s41467-023-39931-2 (PMC10349097; doi:10.1038/s41467-023-39931-2)
Supplement: Supplementary file 4 — Supplementary Data 1 [file 41467_2023_39931_MOESM4_ESM.xlsx]

## Sheet: Datasets
								SEQUENCING FILTERING REPORT (N° of reads)
Longitudinal infant samples
Bioproject	SRA run accession number	Infant ID	Host age (days)	Host gender	Gestational age	Feeding type	Delivery mode	Produced by sequencing	After quality filtering	After Homo sapiens filtering
This study	This study	Infant_1	30	Male	Term	Breastfed	Vaginal	10320006	8720215	8719457
This study	This study	Infant_1	180	Male	Term	Mixted feeding	Vaginal	6841264	5460735	5360200
This study	This study	Infant_1	360	Male	Term	Formula	Vaginal	9525989	6962852	6962272
This study	This study	Infant_1	720	Male	Term	Cow	Vaginal	9233211	7954916	7948740
This study	This study	Infant_2	30	Female	Term	Breastfed	Vaginal	12255491	9753147	9744783
This study	This study	Infant_2	180	Female	Term	Breastfed	Vaginal	8662293	6620880	6549575
This study	This study	Infant_2	360	Female	Term	Formula	Vaginal	8997619	6793192	6662336
This study	This study	Infant_2	720	Female	Term	Cow	Vaginal	7250038	5825288	5824313
This study	This study	Infant_3	30	Female	Term	Breastfed	Vaginal	8425164	5627683	5585775
This study	This study	Infant_3	180	Female	Term	Breastfed	Vaginal	7650700	5856258	5321964
This study	This study	Infant_3	360	Female	Term	Breastfed	Vaginal	6967525	5460146	5197929
This study	This study	Infant_3	720	Female	Term	Cow	Vaginal	6546320	5759519	5756604
This study	This study	Infant_4	30	Male	Term	Formula	Vaginal	7681212	5005656	5003726
This study	This study	Infant_4	180	Male	Term	Formula	Vaginal	11622847	7147098	7130194
This study	This study	Infant_4	360	Male	Term	Cow	Vaginal	9912302	7616169	7560716
This study	This study	Infant_4	720	Male	Term	Cow	Vaginal	8892380	6741861	6736212
This study	This study	Infant_5	30	Male	Term	Breastfed	Vaginal	6272095	5533367	5515850
This study	This study	Infant_5	180	Male	Term	Breastfed	Vaginal	6820057	5608094	5603232
This study	This study	Infant_5	360	Male	Term	Formula	Vaginal	13123299	10516651	10453104
This study	This study	Infant_5	720	Male	Term	Cow	Vaginal	6223380	5404395	5404078
This study	This study	Infant_6	30	Female	Term	Mixta	Vaginal	5569560	5049844	5049291
This study	This study	Infant_6	180	Female	Term	Formula	Vaginal	5990074	5147871	5122249
This study	This study	Infant_6	360	Female	Term	Cow	Vaginal	8979942	7225987	7223225
This study	This study	Infant_6	720	Female	Term	Cow	Vaginal	6044836	5694259	5670347
This study	This study	Infant_7	30	Male	Term	Formula	Vaginal	9890389	7156734	7156513
This study	This study	Infant_7	180	Male	Term	Formula	Vaginal	10176215	8246172	8241316
This study	This study	Infant_7	360	Male	Term	Formula	Vaginal	7464605	5751034	5719403
This study	This study	Infant_7	720	Male	Term	Cow	Vaginal	6284600	5243188	5238482
This study	This study	Infant_8	30	Female	Term	Formula	Vaginal	6314875	5815434	5807822
This study	This study	Infant_8	180	Female	Term	Formula	Vaginal	7160212	5519359	5518437
This study	This study	Infant_8	360	Female	Term	Formula	Vaginal	6189609	5327443	5323669
This study	This study	Infant_8	720	Female	Term	Cow	Vaginal	6367783	5563619	5563038
This study	This study	Infant_9	30	Male	Term	Breastfed	Vaginal	6799671	5935261	5932820
This study	This study	Infant_9	180	Male	Term	Formula	Vaginal	6544044	5633973	5632225
This study	This study	Infant_9	360	Male	Term	Cow	Vaginal	5935975	5261462	5256430
This study	This study	Infant_9	720	Male	Term	Cow	Vaginal	11208965	8380845	8341867
This study	This study	Infant_10	30	Male	Term	Formula	Vaginal	6180244	5418985	5417086
This study	This study	Infant_10	180	Male	Term	Formula	Vaginal	6642671	5565103	5254168
This study	This study	Infant_10	360	Male	Term	Formula	Vaginal	8280683	6295973	6292328
This study	This study	Infant_10	720	Male	Term	Cow	Vaginal	5265112	5159828	5158782
This study	This study	Infant_11	180	Female	Term	Breastfed	Vaginal	6302805	5777101	5633646
This study	This study	Infant_11	360	Female	Term	Formula	Vaginal	12708641	10105999	10103024
This study	This study	Infant_11	720	Female	Term	Cow	Vaginal	5916124	5594782	5570461
PRJEB6456	ERR526074	7	2	female	Term
PRJEB6456	ERR526068	7	359	female	Term
PRJEB6456	ERR526069	7	115	female	Term
PRJEB6456	ERR525698	10	1	male	Term
PRJEB6456	ERR525688	10	380	male	Term
PRJEB6456	ERR525693	10	110	male	Term
PRJEB6456	ERR525701	12	376	female	Term
PRJEB6456	ERR525702	12	111	female	Term
PRJEB6456	ERR525707	12	2	female	Term
PRJEB6456	ERR525902	39	7	male	Term
PRJEB6456	ERR525896	39	372	male	Term
PRJEB6456	ERR525897	39	122	male	Term
PRJEB6456	ERR525910	45	2	male	Term
PRJEB6456	ERR525908	45	363	male	Term
PRJEB6456	ERR525909	45	127	male	Term
PRJEB6456	ERR525930	51	3	female	Term
PRJEB6456	ERR525925	51	368	female	Term
PRJEB6456	ERR525929	51	132	female	Term
PRJEB6456	ERR526072	78	7	male	Term
PRJEB6456	ERR526070	78	363	male	Term
PRJEB6456	ERR526071	78	120	male	Term
PRJEB6456	ERR526080	87	367	female	Term
PRJEB6456	ERR526081	87	117	female	Term
PRJEB6456	ERR526082	87	5	female	Term
PRJEB6456	ERR525696	105	5	male	Term
PRJEB6456	ERR525694	105	354	male	Term
PRJEB6456	ERR525695	105	118	male	Term
PRJEB6456	ERR525705	128	1	male	Term
PRJEB6456	ERR525703	128	366	male	Term
PRJEB6456	ERR525704	128	123	male	Term
PRJEB6456	ERR525715	133	11	male	Term
PRJEB6456	ERR525713	133	369	male	Term
PRJEB6456	ERR525714	133	124	male	Term
PRJEB6456	ERR525719	137	1	male	Term
PRJEB6456	ERR525717	137	366	male	Term
PRJEB6456	ERR525718	137	134	male	Term
PRJEB6456	ERR525738	180	362	female	Term
PRJEB6456	ERR525739	180	124	female	Term
PRJEB6456	ERR525740	180	7	female	Term
PRJEB6456	ERR525745	181	3	female	Term
PRJEB6456	ERR525742	181	357	female	Term
PRJEB6456	ERR525744	181	119	female	Term
PRJEB6456	ERR525749	184	3	female	Term
PRJEB6456	ERR525747	184	360	female	Term
PRJEB6456	ERR525748	184	125	female	Term
PRJEB6456	ERR525756	195	2	male	Term
PRJEB6456	ERR525754	195	396	male	Term
PRJEB6456	ERR525755	195	114	male	Term
PRJEB6456	ERR525761	201	109	female	Term
PRJEB6456	ERR525760	201	381	female	Term
PRJEB6456	ERR525762	201	8	female	Term
PRJEB6456	ERR525768	224	377	male	Term
PRJEB6456	ERR525769	224	124	male	Term
PRJEB6456	ERR525770	224	8	male	Term
PRJEB6456	ERR525774	229	-	male	Term
PRJEB6456	ERR525772	229	371	male	Term
PRJEB6456	ERR525773	229	125	male	Term
PRJEB6456	ERR525782	240	1	female	Term
PRJEB6456	ERR525780	240	358	female	Term
PRJEB6456	ERR525781	240	122	female	Term
PRJEB6456	ERR525794	256	3	male	Term
PRJEB6456	ERR525792	256	385	male	Term
PRJEB6456	ERR525793	256	118	male	Term
PRJEB6456	ERR525796	258	363	male	Term
PRJEB6456	ERR525797	258	115	male	Term
PRJEB6456	ERR525798	258	1	male	Term
PRJEB6456	ERR525803	263	9	male	Term
PRJEB6456	ERR525801	263	367	male	Term
PRJEB6456	ERR525802	263	128	male	Term
PRJEB6456	ERR525808	265	11	female	Term
PRJEB6456	ERR525806	265	372	female	Term
PRJEB6456	ERR525807	265	124	female	Term
PRJEB6456	ERR525812	268	3	male	Term
PRJEB6456	ERR525810	268	371	male	Term
PRJEB6456	ERR525811	268	119	male	Term
PRJEB6456	ERR525826	275	1	male	Term
PRJEB6456	ERR525824	275	367	male	Term
PRJEB6456	ERR525825	275	119	male	Term
PRJEB6456	ERR525830	276	4	male	Term
PRJEB6456	ERR525828	276	373	male	Term
PRJEB6456	ERR525829	276	128	male	Term
PRJEB6456	ERR525837	282	122	female	Term
PRJEB6456	ERR525836	282	364	female	Term
PRJEB6456	ERR525838	282	2	female	Term
PRJEB6456	ERR525845	332	125	female	Term
PRJEB6456	ERR525844	332	409	female	Term
PRJEB6456	ERR525846	332	12	female	Term
PRJEB6456	ERR525854	338	2	female	Term
PRJEB6456	ERR525852	338	364	female	Term
PRJEB6456	ERR525853	338	126	female	Term
PRJEB6456	ERR525856	341	364	male	Term
PRJEB6456	ERR525857	341	122	male	Term
PRJEB6456	ERR525858	341	4	male	Term
PRJEB6456	ERR525874	367	2	female	Term
PRJEB6456	ERR525872	367	376	female	Term
PRJEB6456	ERR525873	367	121	female	Term
PRJEB6456	ERR525878	377	3	female	Term
PRJEB6456	ERR525876	377	372	female	Term
PRJEB6456	ERR525877	377	123	female	Term
PRJEB6456	ERR525888	385	3	female	Term
PRJEB6456	ERR525886	385	366	female	Term
PRJEB6456	ERR525887	385	110	female	Term
PRJEB6456	ERR525942	527	0	female	Term
PRJEB6456	ERR525940	527	360	female	Term
PRJEB6456	ERR525941	527	123	female	Term
PRJEB6456	ERR525950	536	365	male	Term
PRJEB6456	ERR525951	536	122	male	Term
PRJEB6456	ERR525952	536	2	male	Term
PRJEB6456	ERR525966	549	2	female	Term
PRJEB6456	ERR525964	549	359	female	Term
PRJEB6456	ERR525965	549	127	female	Term
PRJEB6456	ERR525974	565	3	male	Term
PRJEB6456	ERR525972	565	367	male	Term
PRJEB6456	ERR525973	565	127	male	Term
PRJEB6456	ERR525986	570	2	female	Term
PRJEB6456	ERR525984	570	371	female	Term
PRJEB6456	ERR525985	570	118	female	Term
PRJEB6456	ERR525990	572	5	female	Term
PRJEB6456	ERR525988	572	364	female	Term
PRJEB6456	ERR525989	572	116	female	Term
PRJEB6456	ERR526004	587	366	male	Term
PRJEB6456	ERR526005	587	125	male	Term
PRJEB6456	ERR526006	587	3	male	Term
PRJEB6456	ERR526010	589	6	male	Term
PRJEB6456	ERR526008	589	371	male	Term
PRJEB6456	ERR526009	589	119	male	Term
PRJEB6456	ERR526016	591	364	male	Term
PRJEB6456	ERR526017	591	119	male	Term
PRJEB6456	ERR526018	591	9	male	Term
PRJEB6456	ERR526026	599	3	male	Term
PRJEB6456	ERR526024	599	369	male	Term
PRJEB6456	ERR526025	599	150	male	Term
PRJEB6456	ERR526038	622	1	female	Term
PRJEB6456	ERR526036	622	351	female	Term
PRJEB6456	ERR526037	622	120	female	Term
PRJEB6456	ERR526042	624	-	female	Term
PRJEB6456	ERR526040	624	352	female	Term
PRJEB6456	ERR526041	624	115	female	Term
PRJEB6456	ERR526048	633	398	male	Term
PRJEB6456	ERR526049	633	120	male	Term
PRJEB6456	ERR526050	633	-	male	Term
PRJEB6456	ERR526058	637	3	male	Term
PRJEB6456	ERR526056	637	378	male	Term
PRJEB6456	ERR526057	637	131	male	Term
PRJNA345144	SRR7351869	P006	720	male	Term
PRJNA345144	SRR7411399	P006	0	male	Term
PRJNA345144	SRR7351932	P006	90	male	Term
PRJNA345144	SRR7352019	P006	360	male	Term
PRJNA345144	SRR7351774	P007	360	female	Term
PRJNA345144	SRR7351937	P007	0	female	Term
PRJNA345144	SRR7351644	P007	720	female	Term
PRJNA345144	SRR7352036	P007	90	female	Term
PRJNA345144	SRR7351775	P020	360	female	Term
PRJNA345144	SRR7352035	P020	90	female	Term
PRJNA345144	SRR7351643	P020	720	female	Term
PRJNA345144	SRR7351898	P020	0	female	Term
PRJNA345144	SRR7351713	P055	360	male	Term
PRJNA345144	SRR7352015	P055	0	male	Term
PRJNA345144	SRR7351952	P055	90	male	Term
PRJNA345144	SRR7352108	P055	720	male	Term
PRJNA345144	SRR7351719	P058	360	male	Term
PRJNA345144	SRR7411377	P058	90	male	Term
PRJNA345144	SRR7351645	P064	360	male	Term
PRJNA345144	SRR7351779	P064	90	male	Term
PRJNA345144	SRR7351922	P064	0	male	Term
PRJNA345144	SRR7351909	P064	720	male	Term
PRJNA345144	SRR7351648	P067	360	male	Term
PRJNA345144	SRR7351925	P067	0	male	Term
PRJNA345144	SRR7351776	P067	90	male	Term
PRJNA345144	SRR7351910	P067	720	male	Term
PRJNA345144	SRR7351934	P079	360	male	Term
PRJNA345144	SRR7352010	P079	0	male	Term
PRJNA345144	SRR7411375	P079	90	male	Term
PRJNA345144	SRR7351935	P080	360	male	Term
PRJNA345144	SRR7352009	P080	0	male	Term
PRJNA345144	SRR7411382	P080	90	male	Term
PRJNA345144	SRR7351800	P082	360	male	Term
PRJNA345144	SRR7351949	P082	720	male	Term
PRJNA345144	SRR7351921	P082	0	male	Term
PRJNA345144	SRR7351728	P087	360	male	Term
PRJNA345144	SRR7351809	P087	720	male	Term
PRJNA345144	SRR7411297	P087	0	male	Term
PRJNA345144	SRR7411380	P087	90	male	Term
PRJNA345144	SRR7352022	P093	0	female	Term
PRJNA345144	SRR7411367	P093	360	female	Term
PRJNA345144	SRR7411379	P093	90	female	Term
PRJNA345144	SRR7351704	P103	0	male	Term
PRJNA345144	SRR7351808	P103	720	male	Term
PRJNA345144	SRR7351729	P103	360	male	Term
PRJNA345144	SRR7351905	P103	90	male	Term
PRJNA345144	SRR7351953	P120	90	female	Term
PRJNA345144	SRR7411329	P120	720	female	Term
PRJNA345144	SRR7352097	P120	0	female	Term
PRJNA345144	SRR7411361	P120	360	female	Term
PRJNA345144	SRR7351787	P123	360	male	Term
PRJNA345144	SRR7352098	P123	0	male	Term
PRJNA345144	SRR7411335	P123	90	male	Term
PRJNA345144	SRR7351841	P128	360	male	Term
PRJNA345144	SRR7351886	P128	0	male	Term
PRJNA345144	SRR7411332	P128	90	male	Term
PRJNA345144	SRR7351856	P143	90	female	Term
PRJNA345144	SRR7351636	P143	0	female	Term
PRJNA345144	SRR7351810	P143	360	female	Term
PRJNA345144	SRR7351635	P148	0	male	Term
PRJNA345144	SRR7351726	P148	360	male	Term
PRJNA345144	SRR7351807	P148	720	male	Term
PRJNA345144	SRR7411338	P148	90	male	Term
PRJNA345144	SRR7351630	P171	0	male	Term
PRJNA345144	SRR7351862	P171	360	male	Term
PRJNA345144	SRR7351864	P171	720	male	Term
PRJNA345144	SRR7351906	P171	90	male	Term
PRJNA345144	SRR7351650	P175	360	female	Term
PRJNA345144	SRR7351782	P175	90	female	Term
PRJNA345144	SRR7351629	P175	0	female	Term
PRJNA345144	SRR7351912	P175	720	female	Term
PRJNA345144	SRR7351649	P177	360	male	Term
PRJNA345144	SRR7351783	P177	90	male	Term
PRJNA345144	SRR7351913	P177	720	male	Term
PRJNA345144	SRR7351665	P185	360	female	Term
PRJNA345144	SRR7351890	P185	0	female	Term
PRJNA345144	SRR7351858	P192	360	female	Term
PRJNA345144	SRR7351891	P192	0	female	Term
PRJNA345144	SRR7351892	P193	0	male	Term
PRJNA345144	SRR7352100	P193	360	male	Term
PRJNA345144	SRR7351893	P200	0	female	Term
PRJNA345144	SRR7351930	P200	720	female	Term
PRJNA345144	SRR7411354	P200	360	female	Term
PRJNA345144	SRR7351838	P214	360	male	Term
PRJNA345144	SRR7351840	P214	0	male	Term
PRJNA345144	SRR7352070	P219	0	female	Term
PRJNA345144	SRR7411351	P219	360	female	Term
PRJNA345144	SRR7351733	P227	90	male	Term
PRJNA345144	SRR7351837	P227	360	male	Term
PRJNA345144	SRR7351828	P238	360	male	Term
PRJNA345144	SRR7351836	P238	90	male	Term
PRJNA345144	SRR7351827	P254	90	male	Term
PRJNA345144	SRR7352020	P254	360	male	Term
PRJNA345144	SRR7351988	P512	360	female	Term
PRJNA345144	SRR7351757	P512	720	female	Term
PRJNA345144	SRR7411316	P512	0	female	Term
PRJNA345144	SRR7351727	P514	360	female	Term
PRJNA345144	SRR7351677	P514	0	female	Term
PRJNA345144	SRR7351806	P514	720	female	Term
PRJNA345144	SRR7352101	P528	360	female	Term
PRJNA345144	SRR7351871	P528	720	female	Term
PRJNA345144	SRR7411300	P528	90	female	Term
PRJNA345144	SRR7351879	P531	720	male	Term
PRJNA345144	SRR7351998	P531	0	male	Term
PRJNA345144	SRR7352044	P531	360	male	Term
PRJNA345144	SRR7351676	P538	0	male	Term
PRJNA345144	SRR7351678	P538	720	male	Term
PRJNA345144	SRR7351771	P538	90	male	Term
PRJNA345144	SRR7351696	P552	0	male	Term
PRJNA345144	SRR7351853	P552	360	male	Term
PRJNA345144	SRR7352062	P552	720	male	Term
PRJNA345144	SRR7352051	P552	90	male	Term
PRJNA345144	SRR7351954	P555	720	female	Term
PRJNA345144	SRR7351997	P555	0	female	Term
PRJNA345144	SRR7352043	P555	360	female	Term
PRJNA345144	SRR7352050	P555	90	female	Term
PRJNA345144	SRR7351724	P577	360	female	Term
PRJNA345144	SRR7351805	P577	720	female	Term
PRJNA345144	SRR7411374	P577	90	female	Term
PRJNA345144	SRR7351969	P580	360	male	Term
PRJNA345144	SRR7351999	P580	90	male	Term
PRJNA345144	SRR7352004	P580	0	male	Term
PRJNA345144	SRR7351882	P590	90	female	Term
PRJNA345144	SRR7351894	P590	360	female	Term
PRJNA345144	SRR7351854	P591	720	male	Term
PRJNA345144	SRR7351855	P591	360	male	Term
PRJNA345144	SRR7411373	P591	90	male	Term
PRJNA345144	SRR7411411	P591	0	male	Term
PRJNA345144	SRR7352056	P603	360	female	Term
PRJNA345144	SRR7411403	P603	0	female	Term
PRJNA345144	SRR7351725	P608	360	female	Term
PRJNA345144	SRR7351804	P608	720	female	Term
PRJNA345144	SRR7411315	P608	0	female	Term
PRJNA345144	SRR7351746	P611	360	female	Term
PRJNA345144	SRR7351881	P611	0	female	Term
PRJNA345144	SRR7411304	P611	90	female	Term
PRJNA345144	SRR7351749	P612	360	female	Term
PRJNA345144	SRR7351791	P612	720	female	Term
PRJNA345144	SRR7411303	P612	90	female	Term
PRJNA345144	SRR7411405	P612	0	female	Term
PRJNA345144	SRR7351744	P620	360	male	Term
PRJNA345144	SRR7411294	P620	90	male	Term
PRJNA345144	SRR7411302	P620	0	male	Term
PRJNA345144	SRR7351722	P628	360	female	Term
PRJNA345144	SRR7351773	P628	0	female	Term
PRJNA345144	SRR7351803	P628	720	female	Term
PRJNA345144	SRR7411292	P628	90	female	Term
PRJNA345144	SRR7351763	P631	0	female	Term
PRJNA345144	SRR7351792	P631	720	female	Term
PRJNA345144	SRR7411293	P631	90	female	Term
PRJNA345144	SRR7351657	P650	360	female	Term
PRJNA345144	SRR7351767	P650	0	female	Term
PRJNA345144	SRR7351794	P650	720	female	Term
PRJNA345144	SRR7411291	P650	90	female	Term
PRJNA345144	SRR7351723	P654	360	female	Term
PRJNA345144	SRR7351770	P654	0	female	Term
PRJNA345144	SRR7351802	P654	720	female	Term
PRJNA345144	SRR7411307	P654	90	female	Term
PRJNA345144	SRR7351653	P659	360	male	Term
PRJNA345144	SRR7351694	P659	90	male	Term
PRJNA345144	SRR7351796	P659	720	male	Term
PRJNA345144	SRR7352075	P659	0	male	Term
PRJNA345144	SRR7351745	P664	360	female	Term
PRJNA345144	SRR7352071	P664	0	female	Term
PRJNA345144	SRR7411388	P664	90	female	Term
PRJNA345144	SRR7351957	P666	360	female	Term
PRJNA345144	SRR7352039	P666	0	female	Term
PRJNA345144	SRR7411390	P666	90	female	Term
PRJNA345144	SRR7351735	P670	0	female	Term
PRJNA345144	SRR7351811	P670	720	female	Term
PRJNA345144	SRR7351876	P670	90	female	Term
PRJNA345144	SRR7351668	P680	0	male	Term
PRJNA345144	SRR7351758	P680	360	male	Term
PRJNA345144	SRR7411251	P680	90	male	Term
PRJNA345144	SRR7351793	P688	720	male	Term
PRJNA345144	SRR7411253	P688	90	male	Term
PRJNA345144	SRR7411322	P688	360	male	Term
PRJNA345144	SRR7411410	P688	0	male	Term
PRJNA345144	SRR7351950	P702	720	female	Term
PRJNA345144	SRR7352001	P702	360	female	Term
PRJNA345144	SRR7352026	P702	0	female	Term
PRJNA345144	SRR7411255	P702	90	female	Term
PRJNA345144	SRR7351801	P709	720	female	Term
PRJNA345144	SRR7411271	P709	0	female	Term
PRJNA345144	SRR7411288	P709	90	female	Term
PRJNA345144	SRR7411348	P709	360	female	Term
PRJNA345144	SRR7351784	P711	720	female	Term
PRJNA345144	SRR7352000	P711	360	female	Term
PRJNA345144	SRR7411277	P711	0	female	Term
PRJNA345144	SRR7411280	P711	90	female	Term
PRJNA345144	SRR7352094	P719	720	female	Term
PRJNA345144	SRR7411257	P719	90	female	Term
PRJNA345144	SRR7411275	P719	0	female	Term
PRJNA345144	SRR7411281	P719	360	female	Term
PRJNA345144	SRR7351693	P726	360	female	Term
PRJNA345144	SRR7352095	P726	720	female	Term
PRJNA345144	SRR7411269	P726	0	female	Term
PRJNA345144	SRR7411284	P726	90	female	Term
PRJNA345144	SRR7351797	P731	0	male	Term
PRJNA345144	SRR7411286	P731	90	male	Term
PRJNA345144	SRR7411371	P731	360	male	Term
PRJNA345144	SRR7411394	P731	0	male	Term
PRJNA345144	SRR7351697	P747	0	male	Term
PRJNA345144	SRR7352092	P747	720	male	Term
PRJNA345144	SRR7411346	P747	90	male	Term
PRJNA345144	SRR7411406	P747	360	male	Term
PRJNA345144	SRR7351641	P751	720	male	Term
PRJNA345144	SRR7411267	P751	90	male	Term
PRJNA345144	SRR7411324	P751	360	male	Term
PRJNA345144	SRR7411344	P751	0	male	Term
PRJNA345144	SRR7352093	P752	720	male	Term
PRJNA345144	SRR7411270	P752	360	male	Term
PRJNA345144	SRR7411340	P752	0	male	Term
Validation infant cohort
PRJEB32631	ERS3420862	12.1 months	Male	United Kindom	A00155	Caesarean
PRJEB32631	ERS3420861	7 days	Male	United Kindom	A00155	Caesarean
PRJEB32631	ERS3420879	7.5 months	Female	United Kindom	A00502	Vaginal
PRJEB32631	ERS3420878	7 days	Female	United Kindom	A00502	Vaginal
PRJEB32631	ERS3420876	21 days	Female	United Kindom	A00502	Vaginal
PRJEB32631	ERS3420916	11.6 months	Female	United Kindom	A01015	Caesarean
PRJEB32631	ERS3420918	21 days	Female	United Kindom	A01015	Caesarean
PRJEB32631	ERS3420936	11.5 months	Male	United Kindom	A01162	Vaginal
PRJEB32631	ERS3420935	7 days	Male	United Kindom	A01162	Vaginal
PRJEB32631	ERS3420937	21 days	Male	United Kindom	A01162	Vaginal
PRJEB32631	ERS3420941	14 months	Female	United Kindom	A01166	Caesarean
PRJEB32631	ERS3420940	4 days	Female	United Kindom	A01166	Caesarean
PRJEB32631	ERS3420938	7 days	Female	United Kindom	A01166	Caesarean
PRJEB32631	ERS3420939	21 days	Female	United Kindom	A01166	Caesarean
PRJEB32631	ERS3420945	11.4 months	Female	United Kindom	A01173	Caesarean
PRJEB32631	ERS3420942	4 days	Female	United Kindom	A01173	Caesarean
PRJEB32631	ERS3420943	7 days	Female	United Kindom	A01173	Caesarean
PRJEB32631	ERS3420944	21 days	Female	United Kindom	A01173	Caesarean
PRJEB32631	ERS3420955	12.3 months	Female	United Kindom	A01225	Caesarean
PRJEB32631	ERS3420953	4 days	Female	United Kindom	A01225	Caesarean
PRJEB32631	ERS3420954	7 days	Female	United Kindom	A01225	Caesarean
PRJEB32631	ERS3420952	21 days	Female	United Kindom	A01225	Caesarean
PRJEB32631	ERS3420962	10.7 months	Female	United Kindom	A01303	Caesarean
PRJEB32631	ERS3420960	4 days	Female	United Kindom	A01303	Caesarean
PRJEB32631	ERS3420961	7 days	Female	United Kindom	A01303	Caesarean
PRJEB32631	ERS3420959	21 days	Female	United Kindom	A01303	Caesarean
PRJEB32631	ERS3420964	11.0 months	Female	United Kindom	A01305	Caesarean
PRJEB32631	ERS3420963	4 days	Female	United Kindom	A01305	Caesarean
PRJEB32631	ERS3420969	10.1 months	Female	United Kindom	A01431	Caesarean
PRJEB32631	ERS3420967	7 days	Female	United Kindom	A01431	Caesarean
PRJEB32631	ERS3420968	21 days	Female	United Kindom	A01431	Caesarean
PRJEB32631	ERS3420973	9.6 months	Female	United Kindom	A01506	Caesarean
PRJEB32631	ERS3420971	4 days	Female	United Kindom	A01506	Caesarean
PRJEB32631	ERS3420972	7 days	Female	United Kindom	A01506	Caesarean
PRJEB32631	ERS3420970	21 days	Female	United Kindom	A01506	Caesarean
PRJEB32631	ERS3420977	9.7 months	Male	United Kindom	A01507	Caesarean
PRJEB32631	ERS3420976	4 days	Male	United Kindom	A01507	Caesarean
PRJEB32631	ERS3420974	7 days	Male	United Kindom	A01507	Caesarean
PRJEB32631	ERS3420975	21 days	Male	United Kindom	A01507	Caesarean
PRJEB32631	ERS3420982	10.1 months	Male	United Kindom	A01517	Caesarean
PRJEB32631	ERS3420981	7 days	Male	United Kindom	A01517	Caesarean
PRJEB32631	ERS3420988	9.7 months	Female	United Kindom	A01524	Caesarean
PRJEB32631	ERS3420986	4 days	Female	United Kindom	A01524	Caesarean
PRJEB32631	ERS3420987	7 days	Female	United Kindom	A01524	Caesarean
PRJEB32631	ERS3420984	21 days	Female	United Kindom	A01524	Caesarean
PRJEB32631	ERS3420998	9.5 months	Female	United Kindom	A01580	Caesarean
PRJEB32631	ERS3420996	4 days	Female	United Kindom	A01580	Caesarean
PRJEB32631	ERS3420997	7 days	Female	United Kindom	A01580	Caesarean
PRJEB32631	ERS3420995	21 days	Female	United Kindom	A01580	Caesarean
PRJEB32631	ERS3421001	9.7 months	Male	United Kindom	A01582	Caesarean
PRJEB32631	ERS3420999	7 days	Male	United Kindom	A01582	Caesarean
PRJEB32631	ERS3421000	21 days	Male	United Kindom	A01582	Caesarean
PRJEB32631	ERS3421005	9.4 months	Female	United Kindom	A01583	Caesarean
PRJEB32631	ERS3421003	4 days	Female	United Kindom	A01583	Caesarean
PRJEB32631	ERS3421004	7 days	Female	United Kindom	A01583	Caesarean
PRJEB32631	ERS3421002	21 days	Female	United Kindom	A01583	Caesarean
PRJEB32631	ERS3421015	10.5 months	Female	United Kindom	A01646	Caesarean
PRJEB32631	ERS3421013	4 days	Female	United Kindom	A01646	Caesarean
PRJEB32631	ERS3421014	7 days	Female	United Kindom	A01646	Caesarean
PRJEB32631	ERS3421012	21 days	Female	United Kindom	A01646	Caesarean
PRJEB32631	ERS3421018	9.7 months	Female	United Kindom	A01647	Caesarean
PRJEB32631	ERS3421016	7 days	Female	United Kindom	A01647	Caesarean
PRJEB32631	ERS3421017	21 days	Female	United Kindom	A01647	Caesarean
PRJEB32631	ERS3421022	9.0 months	Male	United Kindom	A01653	Caesarean
PRJEB32631	ERS3421019	4 days	Male	United Kindom	A01653	Caesarean
PRJEB32631	ERS3421020	7 days	Male	United Kindom	A01653	Caesarean
PRJEB32631	ERS3421021	21 days	Male	United Kindom	A01653	Caesarean
PRJEB32631	ERS3421028	9.5 months	Male	United Kindom	A01674	Caesarean
PRJEB32631	ERS3421026	7 days	Male	United Kindom	A01674	Caesarean
PRJEB32631	ERS3421027	21 days	Male	United Kindom	A01674	Caesarean
PRJEB32631	ERS3421035	9.1 months	Male	United Kindom	A01678	Vaginal
PRJEB32631	ERS3421032	4 days	Male	United Kindom	A01678	Vaginal
PRJEB32631	ERS3421033	7 days	Male	United Kindom	A01678	Vaginal
PRJEB32631	ERS3421034	21 days	Male	United Kindom	A01678	Vaginal
PRJEB32631	ERS3421049	10.2 months	Female	United Kindom	A01687	Caesarean
PRJEB32631	ERS3421039	4 days	Female	United Kindom	A01687	Caesarean
PRJEB32631	ERS3421040	7 days	Female	United Kindom	A01687	Caesarean
PRJEB32631	ERS3421038	21 days	Female	United Kindom	A01687	Caesarean
PRJEB32631	ERS3421053	8.7 months	Female	United Kindom	A01739	Caesarean
PRJEB32631	ERS3421051	4 days	Female	United Kindom	A01739	Caesarean
PRJEB32631	ERS3421052	7 days	Female	United Kindom	A01739	Caesarean
PRJEB32631	ERS3421050	21 days	Female	United Kindom	A01739	Caesarean
PRJEB32631	ERS3421058	8.5 months	Male	United Kindom	A01761	Vaginal
PRJEB32631	ERS3421054	4 days	Male	United Kindom	A01761	Vaginal
PRJEB32631	ERS3421057	7 days	Male	United Kindom	A01761	Vaginal
PRJEB32631	ERS3421056	21 days	Male	United Kindom	A01761	Vaginal
PRJEB32631	ERS3421042	8.6 months	Male	United Kindom	A01763	Vaginal
PRJEB32631	ERS3421059	4 days	Male	United Kindom	A01763	Vaginal
PRJEB32631	ERS3421041	7 days	Male	United Kindom	A01763	Vaginal
PRJEB32631	ERS3421046	9.4 months	Female	United Kindom	A01802	Caesarean
PRJEB32631	ERS3421043	4 days	Female	United Kindom	A01802	Caesarean
PRJEB32631	ERS3421044	7 days	Female	United Kindom	A01802	Caesarean
PRJEB32631	ERS3421045	21 days	Female	United Kindom	A01802	Caesarean
PRJEB32631	ERS3421062	8.4 months	Male	United Kindom	A01803	Caesarean
PRJEB32631	ERS3421047	4 days	Male	United Kindom	A01803	Caesarean
PRJEB32631	ERS3421048	21 days	Male	United Kindom	A01803	Caesarean
PRJEB32631	ERS3421067	8.4 months	Female	United Kindom	A01805	Vaginal
PRJEB32631	ERS3421064	4 days	Female	United Kindom	A01805	Vaginal
PRJEB32631	ERS3421063	21 days	Female	United Kindom	A01805	Vaginal
PRJEB32631	ERS3421065	7 days	Female	United Kindom	A01805	Vaginal
PRJEB32631	ERS3421069	8.4 months	Female	United Kindom	A01812	Vaginal
PRJEB32631	ERS3421070	7 days	Female	United Kindom	A01812	Vaginal
PRJEB32631	ERS3421068	21 days	Female	United Kindom	A01812	Vaginal
PRJEB32631	ERS3421079	7.9 months	Male	United Kindom	A01910	Vaginal
PRJEB32631	ERS3421077	4 days	Male	United Kindom	A01910	Vaginal
PRJEB32631	ERS3421078	7 days	Male	United Kindom	A01910	Vaginal
PRJEB32631	ERS3421083	7.9 months	Female	United Kindom	A01921	Vaginal
PRJEB32631	ERS3421081	4 days	Female	United Kindom	A01921	Vaginal
PRJEB32631	ERS3421082	7 days	Female	United Kindom	A01921	Vaginal
PRJEB32631	ERS3421080	21 days	Female	United Kindom	A01921	Vaginal
PRJEB32631	ERS3421086	7.7 months	Male	United Kindom	A01938	Caesarean
PRJEB32631	ERS3421085	7 days	Male	United Kindom	A01938	Caesarean
PRJEB32631	ERS3421084	21 days	Male	United Kindom	A01938	Caesarean
PRJEB32631	ERS3421090	10 months	Male	United Kindom	A01939	Caesarean
PRJEB32631	ERS3421088	4 days	Male	United Kindom	A01939	Caesarean
PRJEB32631	ERS3421089	7 days	Male	United Kindom	A01939	Caesarean
PRJEB32631	ERS3421087	21 days	Male	United Kindom	A01939	Caesarean
PRJEB32631	ERS3421093	7.9 months	Male	United Kindom	A01963	Vaginal
PRJEB32631	ERS3421094	4 days	Male	United Kindom	A01963	Vaginal
PRJEB32631	ERS3421091	7 days	Male	United Kindom	A01963	Vaginal
PRJEB32631	ERS3421098	7.6 months	Female	United Kindom	A01966	Caesarean
PRJEB32631	ERS3421096	4 days	Female	United Kindom	A01966	Caesarean
PRJEB32631	ERS3421097	7 days	Female	United Kindom	A01966	Caesarean
PRJEB32631	ERS3421095	21 days	Female	United Kindom	A01966	Caesarean
PRJEB32631	ERS3421102	9.2 months	Female	United Kindom	A01970	Caesarean
PRJEB32631	ERS3421100	7 days	Female	United Kindom	A01970	Caesarean
PRJEB32631	ERS3421099	21 days	Female	United Kindom	A01970	Caesarean
PRJEB32631	ERS3421106	7.3 months	Male	United Kindom	A02053	Caesarean
PRJEB32631	ERS3421105	4 days	Male	United Kindom	A02053	Caesarean
PRJEB32631	ERS3421103	7 days	Male	United Kindom	A02053	Caesarean
PRJEB32631	ERS3421104	21 days	Male	United Kindom	A02053	Caesarean
PRJEB32631	ERS3421114	9.1 months	Male	United Kindom	A02064	Caesarean
PRJEB32631	ERS3421111	4 days	Male	United Kindom	A02064	Caesarean
PRJEB32631	ERS3421112	7 days	Male	United Kindom	A02064	Caesarean
PRJEB32631	ERS3421110	21 days	Male	United Kindom	A02064	Caesarean
PRJEB32631	ERS3421116	7.2 months	Female	United Kindom	A02080	Caesarean
PRJEB32631	ERS3421115	7 days	Female	United Kindom	A02080	Caesarean
PRJEB32631	ERS3421124	7.5 months	Male	United Kindom	A02100	Caesarean
PRJEB32631	ERS3421122	4 days	Male	United Kindom	A02100	Caesarean
PRJEB32631	ERS3421123	7 days	Male	United Kindom	A02100	Caesarean
PRJEB32631	ERS3421121	21 days	Male	United Kindom	A02100	Caesarean
PRJEB32631	ERS3421129	6.9 months	Female	United Kindom	A02110	Caesarean
PRJEB32631	ERS3421126	4 days	Female	United Kindom	A02110	Caesarean
PRJEB32631	ERS3421127	7 days	Female	United Kindom	A02110	Caesarean
PRJEB32631	ERS3421125	21 days	Female	United Kindom	A02110	Caesarean
PRJEB32631	ERS3421137	7.1 months	Male	United Kindom	A02138	Caesarean
PRJEB32631	ERS3421135	4 days	Male	United Kindom	A02138	Caesarean
PRJEB32631	ERS3421136	7 days	Male	United Kindom	A02138	Caesarean
PRJEB32631	ERS3421134	21 days	Male	United Kindom	A02138	Caesarean
PRJEB32631	ERS3421141	7.1 months	Female	United Kindom	A02146	Caesarean
PRJEB32631	ERS3421139	4 days	Female	United Kindom	A02146	Caesarean
PRJEB32631	ERS3421140	7 days	Female	United Kindom	A02146	Caesarean
PRJEB32631	ERS3421138	21 days	Female	United Kindom	A02146	Caesarean
PRJEB32631	ERS3421145	6.5 months	Female	United Kindom	A02177_T2	Caesarean
PRJEB32631	ERS3421144	7 days	Female	United Kindom	A02177_T2	Caesarean
PRJEB32631	ERS3421147	6.8 months	Male	United Kindom	A02193	Vaginal
PRJEB32631	ERS3421146	7 days	Male	United Kindom	A02193	Vaginal
PRJEB32631	ERS3421152	7.1 months	Female	United Kindom	A02598	Caesarean
PRJEB32631	ERS3421151	7 days	Female	United Kindom	A02598	Caesarean
PRJEB32631	ERS3421154	6.8 months	Male	United Kindom	A02599	Caesarean
PRJEB32631	ERS3421153	7 days	Male	United Kindom	A02599	Caesarean
PRJEB32631	ERS3421155	7.0 months	Male	United Kindom	A02600	Caesarean
PRJEB32631	ERS3421156	7 days	Male	United Kindom	A02600	Caesarean
PRJEB32631	ERS3421158	6.8 months	Male	United Kindom	A02646	Caesarean
PRJEB32631	ERS3421157	7 days	Male	United Kindom	A02646	Caesarean
PRJEB32631	ERS3421760	11.7 months	Female	United Kindom	B00509	Vaginal
PRJEB32631	ERS3421759	4 days	Female	United Kindom	B00509	Vaginal
PRJEB32631	ERS3421812	12.4 months	Male	United Kindom	B01190	Caesarean
PRJEB32631	ERS3421810	4 days	Male	United Kindom	B01190	Caesarean
PRJEB32631	ERS3421811	7 days	Male	United Kindom	B01190	Caesarean
PRJEB32631	ERS3421809	21 days	Male	United Kindom	B01190	Caesarean
PRJEB32631	ERS3421817	12.5 months	Male	United Kindom	B01194	Vaginal
PRJEB32631	ERS3421813	4 days	Male	United Kindom	B01194	Vaginal
PRJEB32631	ERS3421815	7 days	Male	United Kindom	B01194	Vaginal
PRJEB32631	ERS3421816	21 days	Male	United Kindom	B01194	Vaginal
PRJEB32631	ERS3421821	13.2 months	Male	United Kindom	B01218	Vaginal
PRJEB32631	ERS3421822	7 days	Male	United Kindom	B01218	Vaginal
PRJEB32631	ERS3421825	12.5 months	Male	United Kindom	B01234	Vaginal
PRJEB32631	ERS3421823	7 days	Male	United Kindom	B01234	Vaginal
PRJEB32631	ERS3421832	12.2 months	Male	United Kindom	B01236	Caesarean
PRJEB32631	ERS3421829	4 days	Male	United Kindom	B01236	Caesarean
PRJEB32631	ERS3421830	7 days	Male	United Kindom	B01236	Caesarean
PRJEB32631	ERS3421831	21 days	Male	United Kindom	B01236	Caesarean
PRJEB32631	ERS3421834	11.5 months	Male	United Kindom	B01242	Caesarean
PRJEB32631	ERS3421833	7 days	Male	United Kindom	B01242	Caesarean
PRJEB32631	ERS3421839	12.2 months	Male	United Kindom	B01256	Caesarean
PRJEB32631	ERS3421838	7 days	Male	United Kindom	B01256	Caesarean
PRJEB32631	ERS3421847	11.9 months	Female	United Kindom	B01265	Vaginal
PRJEB32631	ERS3421844	4 days	Female	United Kindom	B01265	Vaginal
PRJEB32631	ERS3421846	21 days	Female	United Kindom	B01265	Vaginal
PRJEB32631	ERS3421845	7 days	Female	United Kindom	B01265	Vaginal
PRJEB32631	ERS3421855	12.0 months	Female	United Kindom	B01278	Caesarean
PRJEB32631	ERS3421852	4 days	Female	United Kindom	B01278	Caesarean
PRJEB32631	ERS3421853	7 days	Female	United Kindom	B01278	Caesarean
PRJEB32631	ERS3421854	21 days	Female	United Kindom	B01278	Caesarean
PRJEB32631	ERS3421859	11.2 months	Male	United Kindom	B01284	Vaginal
PRJEB32631	ERS3421857	4 days	Male	United Kindom	B01284	Vaginal
PRJEB32631	ERS3421858	7 days	Male	United Kindom	B01284	Vaginal
PRJEB32631	ERS3421856	21 days	Male	United Kindom	B01284	Vaginal
PRJEB32631	ERS3421863	11.7 months	Male	United Kindom	B01299	Vaginal
PRJEB32631	ERS3421861	4 days	Male	United Kindom	B01299	Vaginal
PRJEB32631	ERS3421862	7 days	Male	United Kindom	B01299	Vaginal
PRJEB32631	ERS3421860	21 days	Male	United Kindom	B01299	Vaginal
PRJEB32631	ERS3421867	11.5 months	Male	United Kindom	B01339	Vaginal
PRJEB32631	ERS3421865	4 days	Male	United Kindom	B01339	Vaginal
PRJEB32631	ERS3421866	7 days	Male	United Kindom	B01339	Vaginal
PRJEB32631	ERS3421864	21 days	Male	United Kindom	B01339	Vaginal
PRJEB32631	ERS3421876	11.4 months	Male	United Kindom	B01364	Vaginal
PRJEB32631	ERS3421873	4 days	Male	United Kindom	B01364	Vaginal
PRJEB32631	ERS3421874	7 days	Male	United Kindom	B01364	Vaginal
PRJEB32631	ERS3421875	21 days	Male	United Kindom	B01364	Vaginal
PRJEB32631	ERS3421880	11.3 months	Male	United Kindom	B01365	Caesarean
PRJEB32631	ERS3421878	4 days	Male	United Kindom	B01365	Caesarean
PRJEB32631	ERS3421879	7 days	Male	United Kindom	B01365	Caesarean
PRJEB32631	ERS3421877	21 days	Male	United Kindom	B01365	Caesarean
PRJEB32631	ERS3421885	11.5 months	Male	United Kindom	B01372_T1	Caesarean
PRJEB32631	ERS3421883	7 days	Male	United Kindom	B01372_T1	Caesarean
PRJEB32631	ERS3421890	12.4 months	Female	United Kindom	B01373	Vaginal
PRJEB32631	ERS3421887	4 days	Female	United Kindom	B01373	Vaginal
PRJEB32631	ERS3421888	7 days	Female	United Kindom	B01373	Vaginal
PRJEB32631	ERS3421889	21 days	Female	United Kindom	B01373	Vaginal
PRJEB32631	ERS3421891	12 months	Female	United Kindom	B01374	Caesarean
PRJEB32631	ERS3421892	7 days	Female	United Kindom	B01374	Caesarean
PRJEB32631	ERS3421899	11.2 months	Female	United Kindom	B01406	Vaginal
PRJEB32631	ERS3421897	4 days	Female	United Kindom	B01406	Vaginal
PRJEB32631	ERS3421898	7 days	Female	United Kindom	B01406	Vaginal
PRJEB32631	ERS3421896	21 days	Female	United Kindom	B01406	Vaginal
PRJEB32631	ERS3421904	14.2 months	Male	United Kindom	B01408	Vaginal
PRJEB32631	ERS3421902	4 days	Male	United Kindom	B01408	Vaginal
PRJEB32631	ERS3421901	7 days	Male	United Kindom	B01408	Vaginal
PRJEB32631	ERS3421900	21 days	Male	United Kindom	B01408	Vaginal
PRJEB32631	ERS3421914	11.1 months	Male	United Kindom	B01415	Caesarean
PRJEB32631	ERS3421912	7 days	Male	United Kindom	B01415	Caesarean
PRJEB32631	ERS3421913	21 days	Male	United Kindom	B01415	Caesarean
PRJEB32631	ERS3421916	11.1 months	Female	United Kindom	B01416	Vaginal
PRJEB32631	ERS3421915	7 days	Female	United Kindom	B01416	Vaginal
PRJEB32631	ERS3421918	11.1 months	Female	United Kindom	B01417	Vaginal
PRJEB32631	ERS3421917	4 days	Female	United Kindom	B01417	Vaginal
PRJEB32631	ERS3421919	21 days	Female	United Kindom	B01417	Vaginal
PRJEB32631	ERS3421920	11.3 months	Female	United Kindom	B01421	Vaginal
PRJEB32631	ERS3421921	7 days	Female	United Kindom	B01421	Vaginal
PRJEB32631	ERS3421925	11.1 months	Female	United Kindom	B01423	Vaginal
PRJEB32631	ERS3421923	4 days	Female	United Kindom	B01423	Vaginal
PRJEB32631	ERS3421922	21 days	Female	United Kindom	B01423	Vaginal
PRJEB32631	ERS3421924	7 days	Female	United Kindom	B01423	Vaginal
PRJEB32631	ERS3421930	11.1 months	Female	United Kindom	B01438	Vaginal
PRJEB32631	ERS3421929	7 days	Female	United Kindom	B01438	Vaginal
PRJEB32631	ERS3421937	10.9 months	Female	United Kindom	B01450_T1	Caesarean
PRJEB32631	ERS3421932	4 days	Female	United Kindom	B01450_T1	Caesarean
PRJEB32631	ERS3421934	7 days	Female	United Kindom	B01450_T1	Caesarean
PRJEB32631	ERS3421936	21 days	Female	United Kindom	B01450_T1	Caesarean
PRJEB32631	ERS3421945	10.9 months	Male	United Kindom	B01472	Caesarean
PRJEB32631	ERS3421943	4 days	Male	United Kindom	B01472	Caesarean
PRJEB32631	ERS3421944	7 days	Male	United Kindom	B01472	Caesarean
PRJEB32631	ERS3421942	21 days	Male	United Kindom	B01472	Caesarean
PRJEB32631	ERS3421948	10.7 months	Male	United Kindom	B01497	Vaginal
PRJEB32631	ERS3421946	4 days	Male	United Kindom	B01497	Vaginal
PRJEB32631	ERS3421947	7 days	Male	United Kindom	B01497	Vaginal
PRJEB32631	ERS3421950	10.4 months	Male	United Kindom	B01536	Caesarean
PRJEB32631	ERS3421949	7 days	Male	United Kindom	B01536	Caesarean
PRJEB32631	ERS3421952	10.4 months	Female	United Kindom	B01539	Vaginal
PRJEB32631	ERS3421951	4 days	Female	United Kindom	B01539	Vaginal
PRJEB32631	ERS3421956	10.5 months	Female	United Kindom	B01540	Vaginal
PRJEB32631	ERS3421954	4 days	Female	United Kindom	B01540	Vaginal
PRJEB32631	ERS3421955	7 days	Female	United Kindom	B01540	Vaginal
PRJEB32631	ERS3421953	21 days	Female	United Kindom	B01540	Vaginal
PRJEB32631	ERS3421960	10.4 months	Male	United Kindom	B01543	Vaginal
PRJEB32631	ERS3421958	4 days	Male	United Kindom	B01543	Vaginal
PRJEB32631	ERS3421959	7 days	Male	United Kindom	B01543	Vaginal
PRJEB32631	ERS3421957	21 days	Male	United Kindom	B01543	Vaginal
PRJEB32631	ERS3421962	10.4 months	Male	United Kindom	B01548	Caesarean
PRJEB32631	ERS3421961	21 days	Male	United Kindom	B01548	Caesarean
PRJEB32631	ERS3421966	10.4 months	Female	United Kindom	B01572	Vaginal
PRJEB32631	ERS3421964	4 days	Female	United Kindom	B01572	Vaginal
PRJEB32631	ERS3421965	7 days	Female	United Kindom	B01572	Vaginal
PRJEB32631	ERS3421963	21 days	Female	United Kindom	B01572	Vaginal
PRJEB32631	ERS3421967	10.4 months	Male	United Kindom	B01574	Caesarean
PRJEB32631	ERS3421968	4 days	Male	United Kindom	B01574	Caesarean
PRJEB32631	ERS3421980	10.3 months	Female	United Kindom	B01600	Caesarean
PRJEB32631	ERS3421979	7 days	Female	United Kindom	B01600	Caesarean
PRJEB32631	ERS3421969	21 days	Female	United Kindom	B01600	Caesarean
PRJEB32631	ERS3421978	4 days	Female	United Kindom	B01600	Caesarean
PRJEB32631	ERS3421987	10.2 months	Male	United Kindom	B01616	Vaginal
PRJEB32631	ERS3421985	4 days	Male	United Kindom	B01616	Vaginal
PRJEB32631	ERS3421986	7 days	Male	United Kindom	B01616	Vaginal
PRJEB32631	ERS3421984	21 days	Male	United Kindom	B01616	Vaginal
PRJEB32631	ERS3421970	10.6 months	Female	United Kindom	B01626	Vaginal
PRJEB32631	ERS3421988	7 days	Female	United Kindom	B01626	Vaginal
PRJEB32631	ERS3421972	10.3 months	Female	United Kindom	B01627	Vaginal
PRJEB32631	ERS3421971	7 days	Female	United Kindom	B01627	Vaginal
PRJEB32631	ERS3421993	10.0 months	Female	United Kindom	B01664	Vaginal
PRJEB32631	ERS3421991	4 days	Female	United Kindom	B01664	Vaginal
PRJEB32631	ERS3421992	7 days	Female	United Kindom	B01664	Vaginal
PRJEB32631	ERS3421990	21 days	Female	United Kindom	B01664	Vaginal
PRJEB32631	ERS3421995	10.2 months	Male	United Kindom	B01668	Vaginal
PRJEB32631	ERS3421994	7 days	Male	United Kindom	B01668	Vaginal
PRJEB32631	ERS3421997	10.0 months	Female	United Kindom	B01670	Vaginal
PRJEB32631	ERS3421996	7 days	Female	United Kindom	B01670	Vaginal
PRJEB32631	ERS3422000	9.7 months	Male	United Kindom	B01710	Vaginal
PRJEB32631	ERS3421998	7 days	Male	United Kindom	B01710	Vaginal
PRJEB32631	ERS3421999	21 days	Male	United Kindom	B01710	Vaginal
PRJEB32631	ERS3422004	9.7 months	Male	United Kindom	B01712	Caesarean
PRJEB32631	ERS3422001	4 days	Male	United Kindom	B01712	Caesarean
PRJEB32631	ERS3422002	7 days	Male	United Kindom	B01712	Caesarean
PRJEB32631	ERS3422003	21 days	Male	United Kindom	B01712	Caesarean
PRJEB32631	ERS3422006	9.7 months	Female	United Kindom	B01714	Vaginal
PRJEB32631	ERS3422007	7 days	Female	United Kindom	B01714	Vaginal
PRJEB32631	ERS3422005	21 days	Female	United Kindom	B01714	Vaginal
PRJEB32631	ERS3422010	9.8 months	Female	United Kindom	B01716	Vaginal
PRJEB32631	ERS3422008	7 days	Female	United Kindom	B01716	Vaginal
PRJEB32631	ERS3422015	9.9 months	Male	United Kindom	B01719	Vaginal
PRJEB32631	ERS3422011	4 days	Male	United Kindom	B01719	Vaginal
PRJEB32631	ERS3422012	7 days	Male	United Kindom	B01719	Vaginal
PRJEB32631	ERS3422014	21 days	Male	United Kindom	B01719	Vaginal
PRJEB32631	ERS3422017	10 months	Male	United Kindom	B01725	Caesarean
PRJEB32631	ERS3422016	7 days	Male	United Kindom	B01725	Caesarean
PRJEB32631	ERS3422018	10.0 months	Male	United Kindom	B01729	Vaginal
PRJEB32631	ERS3422019	7 days	Male	United Kindom	B01729	Vaginal
PRJEB32631	ERS3422023	9.9 months	Female	United Kindom	B01771	Vaginal
PRJEB32631	ERS3422022	4 days	Female	United Kindom	B01771	Vaginal
PRJEB32631	ERS3422021	7 days	Female	United Kindom	B01771	Vaginal
PRJEB32631	ERS3422028	9.5 months	Female	United Kindom	B01772	Caesarean
PRJEB32631	ERS3422025	4 days	Female	United Kindom	B01772	Caesarean
PRJEB32631	ERS3422026	7 days	Female	United Kindom	B01772	Caesarean
PRJEB32631	ERS3422024	21 days	Female	United Kindom	B01772	Caesarean
PRJEB32631	ERS3422029	9.7 months	Male	United Kindom	B01773	Vaginal
PRJEB32631	ERS3422030	7 days	Male	United Kindom	B01773	Vaginal
PRJEB32631	ERS3422034	9.5 months	Female	United Kindom	B01775	Vaginal
PRJEB32631	ERS3422032	4 days	Female	United Kindom	B01775	Vaginal
PRJEB32631	ERS3422033	7 days	Female	United Kindom	B01775	Vaginal
PRJEB32631	ERS3422031	21 days	Female	United Kindom	B01775	Vaginal
PRJEB32631	ERS3422038	9.6 months	Female	United Kindom	B01782	Vaginal
PRJEB32631	ERS3422035	4 days	Female	United Kindom	B01782	Vaginal
PRJEB32631	ERS3422036	7 days	Female	United Kindom	B01782	Vaginal
PRJEB32631	ERS3422037	21 days	Female	United Kindom	B01782	Vaginal
PRJEB32631	ERS3422041	10.7 months	Female	United Kindom	B01784	Caesarean
PRJEB32631	ERS3422039	7 days	Female	United Kindom	B01784	Caesarean
PRJEB32631	ERS3422040	21 days	Female	United Kindom	B01784	Caesarean
PRJEB32631	ERS3422043	9.7 months	Male	United Kindom	B01786	Vaginal
PRJEB32631	ERS3422042	7 days	Male	United Kindom	B01786	Vaginal
PRJEB32631	ERS3422044	9.5 months	Male	United Kindom	B01787_T1	Vaginal
PRJEB32631	ERS3422047	7 days	Male	United Kindom	B01787_T1	Vaginal
PRJEB32631	ERS3422049	9.6 months	Female	United Kindom	B01789	Caesarean
PRJEB32631	ERS3422048	7 days	Female	United Kindom	B01789	Caesarean
PRJEB32631	ERS3422051	9.3 months	Male	United Kindom	B01791	Vaginal
PRJEB32631	ERS3422052	4 days	Male	United Kindom	B01791	Vaginal
PRJEB32631	ERS3422050	7 days	Male	United Kindom	B01791	Vaginal
PRJEB32631	ERS3422053	9.5 months	Female	United Kindom	B01796	Caesarean
PRJEB32631	ERS3422054	7 days	Female	United Kindom	B01796	Caesarean
PRJEB32631	ERS3422058	9.4 months	Male	United Kindom	B01797	Vaginal
PRJEB32631	ERS3422055	4 days	Male	United Kindom	B01797	Vaginal
PRJEB32631	ERS3422057	7 days	Male	United Kindom	B01797	Vaginal
PRJEB32631	ERS3422056	21 days	Male	United Kindom	B01797	Vaginal
PRJEB32631	ERS3422060	9.3 months	Male	United Kindom	B01798	Vaginal
PRJEB32631	ERS3422059	4 days	Male	United Kindom	B01798	Vaginal
PRJEB32631	ERS3422061	9.3 months	Female	United Kindom	B01799	Vaginal
PRJEB32631	ERS3422062	7 days	Female	United Kindom	B01799	Vaginal
PRJEB32631	ERS3422066	9.2 months	Female	United Kindom	B01813	Vaginal
PRJEB32631	ERS3422067	4 days	Female	United Kindom	B01813	Vaginal
PRJEB32631	ERS3422071	11.4 months	Male	United Kindom	B01829	Vaginal
PRJEB32631	ERS3422069	4 days	Male	United Kindom	B01829	Vaginal
PRJEB32631	ERS3422070	7 days	Male	United Kindom	B01829	Vaginal
PRJEB32631	ERS3422068	21 days	Male	United Kindom	B01829	Vaginal
PRJEB32631	ERS3422073	11.1 months	Male	United Kindom	B01830	Vaginal
PRJEB32631	ERS3422072	21 days	Male	United Kindom	B01830	Vaginal
PRJEB32631	ERS3422077	9.4 months	Female	United Kindom	B01847	Vaginal
PRJEB32631	ERS3422075	4 days	Female	United Kindom	B01847	Vaginal
PRJEB32631	ERS3422076	7 days	Female	United Kindom	B01847	Vaginal
PRJEB32631	ERS3422074	21 days	Female	United Kindom	B01847	Vaginal
PRJEB32631	ERS3422079	10.2 months	Female	United Kindom	B01848	Caesarean
PRJEB32631	ERS3422078	7 days	Female	United Kindom	B01848	Caesarean
PRJEB32631	ERS3422081	9.1 months	Female	United Kindom	B01851	Vaginal
PRJEB32631	ERS3422080	7 days	Female	United Kindom	B01851	Vaginal
PRJEB32631	ERS3422084	7.7 months	Female	United Kindom	B01890	Caesarean
PRJEB32631	ERS3422083	7 days	Female	United Kindom	B01890	Caesarean
PRJEB32631	ERS3422082	21 days	Female	United Kindom	B01890	Caesarean
PRJEB32631	ERS3422090	8.9 months	Male	United Kindom	B01892	Caesarean
PRJEB32631	ERS3422088	4 days	Male	United Kindom	B01892	Caesarean
PRJEB32631	ERS3422089	7 days	Male	United Kindom	B01892	Caesarean
PRJEB32631	ERS3422093	10.4 months	Male	United Kindom	B01906	Caesarean
PRJEB32631	ERS3422091	7 days	Male	United Kindom	B01906	Caesarean
PRJEB32631	ERS3422092	21 days	Male	United Kindom	B01906	Caesarean
PRJEB32631	ERS3422095	8.9 months	Male	United Kindom	B01944	Vaginal
PRJEB32631	ERS3422094	7 days	Male	United Kindom	B01944	Vaginal
PRJEB32631	ERS3422100	8.8 months	Female	United Kindom	B01948	Vaginal
PRJEB32631	ERS3422098	7 days	Female	United Kindom	B01948	Vaginal
PRJEB32631	ERS3422104	10.6 months	NA	United Kindom	B01954	Caesarean
PRJEB32631	ERS3422102	4 days	NA	United Kindom	B01954	Caesarean
PRJEB32631	ERS3422103	7 days	NA	United Kindom	B01954	Caesarean
PRJEB32631	ERS3422101	21 days	NA	United Kindom	B01954	Caesarean
PRJEB32631	ERS3422108	8.8 months	Male	United Kindom	B01956	Vaginal
PRJEB32631	ERS3422106	4 days	Male	United Kindom	B01956	Vaginal
PRJEB32631	ERS3422107	7 days	Male	United Kindom	B01956	Vaginal
PRJEB32631	ERS3422105	21 days	Male	United Kindom	B01956	Vaginal
PRJEB32631	ERS3422109	9.3 months	Female	United Kindom	B02002	Caesarean
PRJEB32631	ERS3422110	7 days	Female	United Kindom	B02002	Caesarean
PRJEB32631	ERS3422115	8.7 months	Female	United Kindom	B02029	Caesarean
PRJEB32631	ERS3422116	7 days	Female	United Kindom	B02029	Caesarean
PRJEB32631	ERS3422117	8.5 months	Male	United Kindom	B02069	Caesarean
PRJEB32631	ERS3422118	7 days	Male	United Kindom	B02069	Caesarean
PRJEB32631	ERS3422126	7.7 months	Male	United Kindom	B02103	Caesarean
PRJEB32631	ERS3422125	21 days	Male	United Kindom	B02103	Caesarean
PRJEB32631	ERS3422130	7.6 months	Male	United Kindom	B02106	Caesarean
PRJEB32631	ERS3422129	4 days	Male	United Kindom	B02106	Caesarean
PRJEB32631	ERS3422127	7 days	Male	United Kindom	B02106	Caesarean
PRJEB32631	ERS3422128	21 days	Male	United Kindom	B02106	Caesarean
PRJEB32631	ERS3422137	7.6 months	Male	United Kindom	B02118	Vaginal
PRJEB32631	ERS3422135	4 days	Male	United Kindom	B02118	Vaginal
PRJEB32631	ERS3422136	7 days	Male	United Kindom	B02118	Vaginal
PRJEB32631	ERS3422134	21 days	Male	United Kindom	B02118	Vaginal
PRJEB32631	ERS3422141	7.4 months	Female	United Kindom	B02147	Vaginal
PRJEB32631	ERS3422139	4 days	Female	United Kindom	B02147	Vaginal
PRJEB32631	ERS3422138	21 days	Female	United Kindom	B02147	Vaginal
PRJEB32631	ERS3422140	7 days	Female	United Kindom	B02147	Vaginal
PRJEB32631	ERS3422143	7.4 months	Male	United Kindom	B02153	Caesarean
PRJEB32631	ERS3422142	21 days	Male	United Kindom	B02153	Caesarean
PRJEB32631	ERS3422147	7.4 months	Male	United Kindom	B02156	Vaginal
PRJEB32631	ERS3422145	4 days	Male	United Kindom	B02156	Vaginal
PRJEB32631	ERS3422146	7 days	Male	United Kindom	B02156	Vaginal
PRJEB32631	ERS3422144	21 days	Male	United Kindom	B02156	Vaginal
PRJEB32631	ERS3422151	7.3 months	Female	United Kindom	B02159	Caesarean
PRJEB32631	ERS3422148	7 days	Female	United Kindom	B02159	Caesarean
PRJEB32631	ERS3422149	21 days	Female	United Kindom	B02159	Caesarean
PRJEB32631	ERS3422154	7.4 months	Female	United Kindom	B02165	Caesarean
PRJEB32631	ERS3422152	7 days	Female	United Kindom	B02165	Caesarean
PRJEB32631	ERS3422153	21 days	Female	United Kindom	B02165	Caesarean
PRJEB32631	ERS3422157	7.4 months	Female	United Kindom	B02166	Caesarean
PRJEB32631	ERS3422156	7 days	Female	United Kindom	B02166	Caesarean
PRJEB32631	ERS3422155	21 days	Female	United Kindom	B02166	Caesarean
PRJEB32631	ERS3422159	6.7 months	Female	United Kindom	B02200	Vaginal
PRJEB32631	ERS3422158	7 days	Female	United Kindom	B02200	Vaginal
PRJEB32631	ERS3422166	7.1 months	Female	United Kindom	B02211	Vaginal
PRJEB32631	ERS3422163	4 days	Female	United Kindom	B02211	Vaginal
PRJEB32631	ERS3422164	7 days	Female	United Kindom	B02211	Vaginal
PRJEB32631	ERS3422165	21 days	Female	United Kindom	B02211	Vaginal
PRJEB32631	ERS3422173	6.8 months	Female	United Kindom	B02216	Caesarean
PRJEB32631	ERS3422171	4 days	Female	United Kindom	B02216	Caesarean
PRJEB32631	ERS3422172	7 days	Female	United Kindom	B02216	Caesarean
PRJEB32631	ERS3422170	21 days	Female	United Kindom	B02216	Caesarean
PRJEB32631	ERS3422174	7.4 months	Female	United Kindom	B02218	Vaginal
PRJEB32631	ERS3422175	7 days	Female	United Kindom	B02218	Vaginal
PRJEB32631	ERS3422178	7.2 months	Female	United Kindom	B02243	Vaginal
PRJEB32631	ERS3422177	7 days	Female	United Kindom	B02243	Vaginal
PRJEB32631	ERS3422182	7.3 months	Male	United Kindom	B02247	Caesarean
PRJEB32631	ERS3422179	4 days	Male	United Kindom	B02247	Caesarean
PRJEB32631	ERS3422180	7 days	Male	United Kindom	B02247	Caesarean
PRJEB32631	ERS3422181	21 days	Male	United Kindom	B02247	Caesarean
PRJEB32631	ERS3422186	7.0 months	Male	United Kindom	B02248	Caesarean
PRJEB32631	ERS3422185	4 days	Male	United Kindom	B02248	Caesarean
PRJEB32631	ERS3422183	7 days	Male	United Kindom	B02248	Caesarean
PRJEB32631	ERS3422184	21 days	Male	United Kindom	B02248	Caesarean
PRJEB32631	ERS3422192	7.8 months	Male	United Kindom	B02254	Caesarean
PRJEB32631	ERS3422191	7 days	Male	United Kindom	B02254	Caesarean
PRJEB32631	ERS3422196	7.0 months	Female	United Kindom	B02255	Caesarean
PRJEB32631	ERS3422193	4 days	Female	United Kindom	B02255	Caesarean
PRJEB32631	ERS3422194	7 days	Female	United Kindom	B02255	Caesarean
PRJEB32631	ERS3422195	21 days	Female	United Kindom	B02255	Caesarean
PRJEB32631	ERS3422200	6.9 months	Male	United Kindom	B02257	Vaginal
PRJEB32631	ERS3422197	4 days	Male	United Kindom	B02257	Vaginal
PRJEB32631	ERS3422199	7 days	Male	United Kindom	B02257	Vaginal
PRJEB32631	ERS3422198	21 days	Male	United Kindom	B02257	Vaginal
PRJEB32631	ERS3422204	7.0 months	Female	United Kindom	B02258	Vaginal
PRJEB32631	ERS3422201	4 days	Female	United Kindom	B02258	Vaginal
PRJEB32631	ERS3422202	7 days	Female	United Kindom	B02258	Vaginal
PRJEB32631	ERS3422203	21 days	Female	United Kindom	B02258	Vaginal
PRJEB32631	ERS3422207	7.2 months	Female	United Kindom	B02263	Vaginal
PRJEB32631	ERS3422205	7 days	Female	United Kindom	B02263	Vaginal
PRJEB32631	ERS3422215	6.8 months	Female	United Kindom	B02273	Vaginal
PRJEB32631	ERS3422212	4 days	Female	United Kindom	B02273	Vaginal
PRJEB32631	ERS3422214	7 days	Female	United Kindom	B02273	Vaginal
PRJEB32631	ERS3422211	21 days	Female	United Kindom	B02273	Vaginal
PRJEB32631	ERS3422217	9.6 months	Female	United Kindom	B02274	Caesarean
PRJEB32631	ERS3422216	7 days	Female	United Kindom	B02274	Caesarean
PRJEB32631	ERS3422222	6.9 months	Female	United Kindom	B02287	Vaginal
PRJEB32631	ERS3422221	4 days	Female	United Kindom	B02287	Vaginal
PRJEB32631	ERS3422220	21 days	Female	United Kindom	B02287	Vaginal
PRJEB32631	ERS3422227	6.8 months	Male	United Kindom	B02313	Caesarean
PRJEB32631	ERS3422226	7 days	Male	United Kindom	B02313	Caesarean
PRJEB32631	ERS3422225	21 days	Male	United Kindom	B02313	Caesarean
PRJEB32631	ERS3422232	6.9 months	Female	United Kindom	B02316	Caesarean
PRJEB32631	ERS3422231	7 days	Female	United Kindom	B02316	Caesarean
PRJEB32631	ERS3422255	6.8 months	Female	United Kindom	B02317	Vaginal
PRJEB32631	ERS3422252	4 days	Female	United Kindom	B02317	Vaginal
PRJEB32631	ERS3422253	21 days	Female	United Kindom	B02317	Vaginal
PRJEB32631	ERS3422254	7 days	Female	United Kindom	B02317	Vaginal
PRJEB32631	ERS3422235	6.8 months	Male	United Kindom	B02320_T1	Vaginal
PRJEB32631	ERS3422233	21 days	Male	United Kindom	B02320_T1	Vaginal
PRJEB32631	ERS3422237	6.8 months	Female	United Kindom	B02322	Vaginal
PRJEB32631	ERS3422238	7 days	Female	United Kindom	B02322	Vaginal
PRJEB32631	ERS3422242	6.7 months	Male	United Kindom	B02326	Caesarean
PRJEB32631	ERS3422241	4 days	Male	United Kindom	B02326	Caesarean
PRJEB32631	ERS3422239	7 days	Male	United Kindom	B02326	Caesarean
PRJEB32631	ERS3422240	21 days	Male	United Kindom	B02326	Caesarean
PRJEB32631	ERS3422244	6.7 months	Male	United Kindom	B02329	Vaginal
PRJEB32631	ERS3422243	7 days	Male	United Kindom	B02329	Vaginal
PRJEB32631	ERS3422248	6.5 months	Female	United Kindom	B02358	Vaginal
PRJEB32631	ERS3422247	4 days	Female	United Kindom	B02358	Vaginal
PRJEB32631	ERS3422245	7 days	Female	United Kindom	B02358	Vaginal
PRJEB32631	ERS3422250	6.5 months	Male	United Kindom	B02363	Caesarean
PRJEB32631	ERS3422249	21 days	Male	United Kindom	B02363	Caesarean
PRJEB32631	ERS3422256	6.5 months	Female	United Kindom	B02369	Vaginal
PRJEB32631	ERS3422251	7 days	Female	United Kindom	B02369	Vaginal
PRJEB32631	ERS3422259	6.9 months	Female	United Kindom	B02382	Vaginal
PRJEB32631	ERS3422257	7 days	Female	United Kindom	B02382	Vaginal
PRJEB32631	ERS3422258	21 days	Female	United Kindom	B02382	Vaginal
PRJEB32631	ERS3422262	6.5 months	Female	United Kindom	B02403	Caesarean
PRJEB32631	ERS3422263	7 days	Female	United Kindom	B02403	Caesarean
PRJEB32631	ERS3422271	9.2 months	Male	United Kindom	B02448	Vaginal
PRJEB32631	ERS3422270	7 days	Male	United Kindom	B02448	Vaginal
PRJEB32631	ERS3422285	7.3 months	Female	United Kindom	B02528	Vaginal
PRJEB32631	ERS3422286	7 days	Female	United Kindom	B02528	Vaginal
PRJEB32631	ERS3422295	7.3 months	Male	United Kindom	B02562	Caesarean
PRJEB32631	ERS3422294	7 days	Male	United Kindom	B02562	Caesarean
PRJEB32631	ERS3422300	7.2 months	Male	United Kindom	B02607	Vaginal
PRJEB32631	ERS3422299	7 days	Male	United Kindom	B02607	Vaginal
PRJEB32631	ERS3422302	7.1 months	Male	United Kindom	B02610	Vaginal
PRJEB32631	ERS3422301	7 days	Male	United Kindom	B02610	Vaginal
PRJEB32631	ERS3422304	7 months	Female	United Kindom	B02613	Caesarean
PRJEB32631	ERS3422303	7 days	Female	United Kindom	B02613	Caesarean
PRJEB32631	ERS3422305	7.1 months	Male	United Kindom	B02618	Caesarean
PRJEB32631	ERS3422306	7 days	Male	United Kindom	B02618	Caesarean
PRJEB32631	ERS3422309	7.2 months	Female	United Kindom	B02639_T1	Vaginal
PRJEB32631	ERS3422308	7 days	Female	United Kindom	B02639_T1	Vaginal
PRJEB32631	ERS3422311	6.9 months	Female	United Kindom	B02657	Vaginal
PRJEB32631	ERS3422312	7 days	Female	United Kindom	B02657	Vaginal
PRJEB32631	ERS3422314	7 months	Male	United Kindom	B02669	Caesarean
PRJEB32631	ERS3422313	7 days	Male	United Kindom	B02669	Caesarean
PRJEB32631	ERS3422316	7.0 months	Female	United Kindom	B02685	Caesarean
PRJEB32631	ERS3422315	7 days	Female	United Kindom	B02685	Caesarean
PRJEB32631	ERS3422317	7.1 months	Male	United Kindom	B02693	Vaginal
PRJEB32631	ERS3422318	7 days	Male	United Kindom	B02693	Vaginal
PRJEB32631	ERS3422319	7.1 months	Male	United Kindom	B02697	Vaginal
PRJEB32631	ERS3422320	7 days	Male	United Kindom	B02697	Vaginal
PRJEB32631	ERS3422322	7 months	Female	United Kindom	B02698	Caesarean
PRJEB32631	ERS3422321	7 days	Female	United Kindom	B02698	Caesarean
PRJEB32631	ERS3422325	7.0 months	Male	United Kindom	B02712	Caesarean
PRJEB32631	ERS3422326	7 days	Male	United Kindom	B02712	Caesarean
PRJEB32631	ERS3422328	6.8 months	Male	United Kindom	B02714	Vaginal
PRJEB32631	ERS3422327	7 days	Male	United Kindom	B02714	Vaginal
PRJEB32631	ERS3422335	6.9 months	Female	United Kindom	B02722	Caesarean
PRJEB32631	ERS3422334	4 days	Female	United Kindom	B02722	Caesarean
PRJEB32631	ERS3422332	7 days	Female	United Kindom	B02722	Caesarean
PRJEB32631	ERS3422333	21 days	Female	United Kindom	B02722	Caesarean
PRJEB32631	ERS3422339	7.7 months	Female	United Kindom	B02724	Vaginal
PRJEB32631	ERS3422336	21 days	Female	United Kindom	B02724	Vaginal
PRJEB32631	ERS3422337	4 days	Female	United Kindom	B02724	Vaginal
PRJEB32631	ERS3422338	7 days	Female	United Kindom	B02724	Vaginal
PRJEB32631	ERS3422341	7 months	Male	United Kindom	B02739	Vaginal
PRJEB32631	ERS3422340	7 days	Male	United Kindom	B02739	Vaginal
PRJEB32631	ERS3422343	6.9 months	Female	United Kindom	B02741	Vaginal
PRJEB32631	ERS3422342	7 days	Female	United Kindom	B02741	Vaginal
PRJEB32631	ERS3422345	6.8 months	Male	United Kindom	B02752	Vaginal
PRJEB32631	ERS3422344	7 days	Male	United Kindom	B02752	Vaginal
PRJEB32631	ERS3422347	6.8 months	Female	United Kindom	B02765	Vaginal
PRJEB32631	ERS3422346	7 days	Female	United Kindom	B02765	Vaginal
PRJEB32631	ERS3422351	6.8 months	Female	United Kindom	B02780	Vaginal
PRJEB32631	ERS3422350	7 days	Female	United Kindom	B02780	Vaginal
PRJEB32631	ERS3422353	6.7 months	Male	United Kindom	B02785	Vaginal
PRJEB32631	ERS3422352	7 days	Male	United Kindom	B02785	Vaginal
PRJEB32631	ERS3422355	6.9 months	Female	United Kindom	B02813	Vaginal
PRJEB32631	ERS3422354	7 days	Female	United Kindom	B02813	Vaginal
PRJEB32631	ERS3422357	6.8 months	Male	United Kindom	B02816	Caesarean
PRJEB32631	ERS3422356	7 days	Male	United Kindom	B02816	Caesarean
PRJEB32631	ERS3422359	6.5 months	Female	United Kindom	B02817	Caesarean
PRJEB32631	ERS3422358	7 days	Female	United Kindom	B02817	Caesarean
PRJEB32631	ERS3422361	6.7 months	Male	United Kindom	B02821	Vaginal
PRJEB32631	ERS3422360	7 days	Male	United Kindom	B02821	Vaginal
PRJEB32631	ERS3422362	6.7 months	Male	United Kindom	B02832	Vaginal
PRJEB32631	ERS3422363	7 days	Male	United Kindom	B02832	Vaginal
PRJEB32631	ERS3422365	6.5 months	Male	United Kindom	B02834	Caesarean
PRJEB32631	ERS3422364	7 days	Male	United Kindom	B02834	Caesarean
PRJEB32631	ERS3422367	6.8 months	Male	United Kindom	B02841	Caesarean
PRJEB32631	ERS3422366	7 days	Male	United Kindom	B02841	Caesarean
PRJEB32631	ERS3422369	6.7 months	Female	United Kindom	B02842	Vaginal
PRJEB32631	ERS3422368	7 days	Female	United Kindom	B02842	Vaginal
PRJEB32631	ERS3422375	6.5 months	Female	United Kindom	B02909	Caesarean
PRJEB32631	ERS3422374	7 days	Female	United Kindom	B02909	Caesarean
PRJEB32631	ERS3422446	12.5 months	Female	United Kindom	C01202	Caesarean
PRJEB32631	ERS3422445	7 days	Female	United Kindom	C01202	Caesarean
PRJEB32631	ERS3422451	14.1 months	Male	United Kindom	C01204	Vaginal
PRJEB32631	ERS3422447	4 days	Male	United Kindom	C01204	Vaginal
PRJEB32631	ERS3422448	7 days	Male	United Kindom	C01204	Vaginal
PRJEB32631	ERS3422450	21 days	Male	United Kindom	C01204	Vaginal
PRJEB32631	ERS3422453	11.9 months	Male	United Kindom	C01288	Vaginal
PRJEB32631	ERS3422452	7 days	Male	United Kindom	C01288	Vaginal
PRJEB32631	ERS3422469	11.9 months	Female	United Kindom	C01382	Caesarean
PRJEB32631	ERS3422468	7 days	Female	United Kindom	C01382	Caesarean
PRJEB32631	ERS3422467	21 days	Female	United Kindom	C01382	Caesarean
PRJEB32631	ERS3422479	13.2 months	Male	United Kindom	C01387	Vaginal
PRJEB32631	ERS3422476	4 days	Male	United Kindom	C01387	Vaginal
PRJEB32631	ERS3422478	7 days	Male	United Kindom	C01387	Vaginal
PRJEB32631	ERS3422475	21 days	Male	United Kindom	C01387	Vaginal
PRJEB32631	ERS3422500	11.8 months	Female	United Kindom	C01392	Caesarean
PRJEB32631	ERS3422499	7 days	Female	United Kindom	C01392	Caesarean
PRJEB32631	ERS3422498	21 days	Female	United Kindom	C01392	Caesarean
PRJEB32631	ERS3422502	11.4 months	Male	United Kindom	C01429	Caesarean
PRJEB32631	ERS3422501	4 days	Male	United Kindom	C01429	Caesarean
PRJEB32631	ERS3422489	11 months	Male	United Kindom	C01443	Caesarean
PRJEB32631	ERS3422488	7 days	Male	United Kindom	C01443	Caesarean
PRJEB32631	ERS3422508	11.2 months	Male	United Kindom	C01478	Vaginal
PRJEB32631	ERS3422507	21 days	Male	United Kindom	C01478	Vaginal
PRJEB32631	ERS3422515	11.2 months	Male	United Kindom	C01512	Vaginal
PRJEB32631	ERS3422514	4 days	Male	United Kindom	C01512	Vaginal
PRJEB32631	ERS3422525	10.8 months	Female	United Kindom	C01530	Caesarean
PRJEB32631	ERS3422522	4 days	Female	United Kindom	C01530	Caesarean
PRJEB32631	ERS3422524	21 days	Female	United Kindom	C01530	Caesarean
PRJEB32631	ERS3422523	7 days	Female	United Kindom	C01530	Caesarean
PRJEB32631	ERS3422528	10.5 months	Female	United Kindom	C01531	Vaginal
PRJEB32631	ERS3422526	7 days	Female	United Kindom	C01531	Vaginal
PRJEB32631	ERS3422527	4 days	Female	United Kindom	C01531	Vaginal
PRJEB32631	ERS3422535	10.2 months	Male	United Kindom	C01658	Vaginal
PRJEB32631	ERS3422534	7 days	Male	United Kindom	C01658	Vaginal
PRJEB32631	ERS3422537	10.5 months	Male	United Kindom	C01660	Caesarean
PRJEB32631	ERS3422536	7 days	Male	United Kindom	C01660	Caesarean
PRJEB32631	ERS3422539	10.2 months	Male	United Kindom	C01661	Caesarean
PRJEB32631	ERS3422538	21 days	Male	United Kindom	C01661	Caesarean
PRJEB32631	ERS3422551	9.9 months	Male	United Kindom	C01690	Vaginal
PRJEB32631	ERS3422548	4 days	Male	United Kindom	C01690	Vaginal
PRJEB32631	ERS3422549	7 days	Male	United Kindom	C01690	Vaginal
PRJEB32631	ERS3422550	21 days	Male	United Kindom	C01690	Vaginal
PRJEB32631	ERS3422555	10.2 months	Female	United Kindom	C01695	Caesarean
PRJEB32631	ERS3422553	4 days	Female	United Kindom	C01695	Caesarean
PRJEB32631	ERS3422554	7 days	Female	United Kindom	C01695	Caesarean
PRJEB32631	ERS3422552	21 days	Female	United Kindom	C01695	Caesarean
PRJEB32631	ERS3422559	9.9 months	Male	United Kindom	C01696	Vaginal
PRJEB32631	ERS3422556	4 days	Male	United Kindom	C01696	Vaginal
PRJEB32631	ERS3422557	7 days	Male	United Kindom	C01696	Vaginal
PRJEB32631	ERS3422562	9.9 months	Male	United Kindom	C01697	Vaginal
PRJEB32631	ERS3422560	7 days	Male	United Kindom	C01697	Vaginal
PRJEB32631	ERS3422561	21 days	Male	United Kindom	C01697	Vaginal
PRJEB32631	ERS3422569	9.8 months	Male	United Kindom	C01748_T1	Caesarean
PRJEB32631	ERS3422566	4 days	Male	United Kindom	C01748_T1	Caesarean
PRJEB32631	ERS3422568	21 days	Male	United Kindom	C01748_T2	Caesarean
PRJEB32631	ERS3422573	10.0 months	Female	United Kindom	C01749	Vaginal
PRJEB32631	ERS3422571	7 days	Female	United Kindom	C01749	Vaginal
PRJEB32631	ERS3422572	21 days	Female	United Kindom	C01749	Vaginal
PRJEB32631	ERS3422575	10.1 months	Female	United Kindom	C01750	Vaginal
PRJEB32631	ERS3422574	7 days	Female	United Kindom	C01750	Vaginal
PRJEB32631	ERS3422579	10.4 months	Male	United Kindom	C01751	Caesarean
PRJEB32631	ERS3422577	4 days	Male	United Kindom	C01751	Caesarean
PRJEB32631	ERS3422578	7 days	Male	United Kindom	C01751	Caesarean
PRJEB32631	ERS3422576	21 days	Male	United Kindom	C01751	Caesarean
PRJEB32631	ERS3422585	9.8 months	Female	United Kindom	C01753	Vaginal
PRJEB32631	ERS3422583	4 days	Female	United Kindom	C01753	Vaginal
PRJEB32631	ERS3422584	7 days	Female	United Kindom	C01753	Vaginal
PRJEB32631	ERS3422590	9.6 months	Female	United Kindom	C01756	Caesarean
PRJEB32631	ERS3422588	4 days	Female	United Kindom	C01756	Caesarean
PRJEB32631	ERS3422586	7 days	Female	United Kindom	C01756	Caesarean
PRJEB32631	ERS3422589	21 days	Female	United Kindom	C01756	Caesarean
PRJEB32631	ERS3422594	9.6 months	Male	United Kindom	C01757	Caesarean
PRJEB32631	ERS3422591	4 days	Male	United Kindom	C01757	Caesarean
PRJEB32631	ERS3422593	21 days	Male	United Kindom	C01757	Caesarean
PRJEB32631	ERS3422599	10.2 months	Female	United Kindom	C01758	Vaginal
PRJEB32631	ERS3422596	4 days	Female	United Kindom	C01758	Vaginal
PRJEB32631	ERS3422597	7 days	Female	United Kindom	C01758	Vaginal
PRJEB32631	ERS3422595	21 days	Female	United Kindom	C01758	Vaginal
PRJEB32631	ERS3422607	10.0 months	Male	United Kindom	C01832	Vaginal
PRJEB32631	ERS3422605	4 days	Male	United Kindom	C01832	Vaginal
PRJEB32631	ERS3422606	7 days	Male	United Kindom	C01832	Vaginal
PRJEB32631	ERS3422604	21 days	Male	United Kindom	C01832	Vaginal
PRJEB32631	ERS3422609	9.5 months	Male	United Kindom	C01834	Caesarean
PRJEB32631	ERS3422608	21 days	Male	United Kindom	C01834	Caesarean
PRJEB32631	ERS3422623	9.4 months	Female	United Kindom	C01840	Vaginal
PRJEB32631	ERS3422622	4 days	Female	United Kindom	C01840	Vaginal
PRJEB32631	ERS3422619	7 days	Female	United Kindom	C01840	Vaginal
PRJEB32631	ERS3422621	21 days	Female	United Kindom	C01840	Vaginal
PRJEB32631	ERS3422628	9.9 months	Female	United Kindom	C01841	Vaginal
PRJEB32631	ERS3422625	4 days	Female	United Kindom	C01841	Vaginal
PRJEB32631	ERS3422626	7 days	Female	United Kindom	C01841	Vaginal
PRJEB32631	ERS3422624	21 days	Female	United Kindom	C01841	Vaginal
PRJEB32631	ERS3422629	9.9 months	Male	United Kindom	C01843	Vaginal
PRJEB32631	ERS3422630	7 days	Male	United Kindom	C01843	Vaginal
PRJEB32631	ERS3422635	9.4 months	Male	United Kindom	C01844	Vaginal
PRJEB32631	ERS3422632	4 days	Male	United Kindom	C01844	Vaginal
PRJEB32631	ERS3422633	7 days	Male	United Kindom	C01844	Vaginal
PRJEB32631	ERS3422631	21 days	Male	United Kindom	C01844	Vaginal
PRJEB32631	ERS3422645	9.2 months	Male	United Kindom	C01873	Vaginal
PRJEB32631	ERS3422642	7 days	Male	United Kindom	C01873	Vaginal
PRJEB32631	ERS3422643	21 days	Male	United Kindom	C01873	Vaginal
PRJEB32631	ERS3422652	9.5 months	Male	United Kindom	C01913	Caesarean
PRJEB32631	ERS3422650	4 days	Male	United Kindom	C01913	Caesarean
PRJEB32631	ERS3422651	7 days	Male	United Kindom	C01913	Caesarean
PRJEB32631	ERS3422649	21 days	Male	United Kindom	C01913	Caesarean
PRJEB32631	ERS3422659	11.5 months	Male	United Kindom	C01915	Vaginal
PRJEB32631	ERS3422657	4 days	Male	United Kindom	C01915	Vaginal
PRJEB32631	ERS3422658	7 days	Male	United Kindom	C01915	Vaginal
PRJEB32631	ERS3422656	21 days	Male	United Kindom	C01915	Vaginal
PRJEB32631	ERS3422667	10.2 months	Female	United Kindom	C01917	Vaginal
PRJEB32631	ERS3422664	4 days	Female	United Kindom	C01917	Vaginal
PRJEB32631	ERS3422665	7 days	Female	United Kindom	C01917	Vaginal
PRJEB32631	ERS3422663	21 days	Female	United Kindom	C01917	Vaginal
PRJEB32631	ERS3422672	9.1 months	Male	United Kindom	C01919	Caesarean
PRJEB32631	ERS3422668	4 days	Male	United Kindom	C01919	Caesarean
PRJEB32631	ERS3422669	7 days	Male	United Kindom	C01919	Caesarean
PRJEB32631	ERS3422671	21 days	Male	United Kindom	C01919	Caesarean
PRJEB32631	ERS3422681	8.9 months	Male	United Kindom	C01930	Caesarean
PRJEB32631	ERS3422678	4 days	Male	United Kindom	C01930	Caesarean
PRJEB32631	ERS3422679	7 days	Male	United Kindom	C01930	Caesarean
PRJEB32631	ERS3422677	21 days	Male	United Kindom	C01930	Caesarean
PRJEB32631	ERS3422683	9.5 months	Female	United Kindom	C01931	Caesarean
PRJEB32631	ERS3422682	21 days	Female	United Kindom	C01931	Caesarean
PRJEB32631	ERS3422686	8.7 months	Male	United Kindom	C01959	Caesarean
PRJEB32631	ERS3422684	21 days	Male	United Kindom	C01959	Caesarean
PRJEB32631	ERS3422688	8.7 months	Male	United Kindom	C01960	Caesarean
PRJEB32631	ERS3422687	7 days	Male	United Kindom	C01960	Caesarean
PRJEB32631	ERS3422694	8.7 months	Male	United Kindom	C01962	Vaginal
PRJEB32631	ERS3422691	4 days	Male	United Kindom	C01962	Vaginal
PRJEB32631	ERS3422692	7 days	Male	United Kindom	C01962	Vaginal
PRJEB32631	ERS3422690	21 days	Male	United Kindom	C01962	Vaginal
PRJEB32631	ERS3422707	9.3 months	Female	United Kindom	C01994	Vaginal
PRJEB32631	ERS3422705	7 days	Female	United Kindom	C01994	Vaginal
PRJEB32631	ERS3422704	4 days	Female	United Kindom	C01994	Vaginal
PRJEB32631	ERS3422703	21 days	Female	United Kindom	C01994	Vaginal
PRJEB32631	ERS3422722	8.5 months	NA	United Kindom	C02056	Caesarean
PRJEB32631	ERS3422720	7 days	NA	United Kindom	C02056	Caesarean
PRJEB32631	ERS3422719	21 days	NA	United Kindom	C02056	Caesarean
PRJEB32631	ERS3422740	8.5 months	Male	United Kindom	C02061	Vaginal
PRJEB32631	ERS3422741	4 days	Male	United Kindom	C02061	Vaginal
PRJEB32631	ERS3422738	21 days	Male	United Kindom	C02061	Vaginal
PRJEB32631	ERS3422745	8.3 months	Male	United Kindom	C02062	Vaginal
PRJEB32631	ERS3422743	4 days	Male	United Kindom	C02062	Vaginal
PRJEB32631	ERS3422744	7 days	Male	United Kindom	C02062	Vaginal
PRJEB32631	ERS3422742	21 days	Male	United Kindom	C02062	Vaginal
PRJEB32631	ERS3422750	7.9 months	Male	United Kindom	C02130	Vaginal
PRJEB32631	ERS3422749	7 days	Male	United Kindom	C02130	Vaginal
PRJEB32631	ERS3422734	8.5 months	Male	United Kindom	C02131	Vaginal
PRJEB32631	ERS3422751	7 days	Male	United Kindom	C02131	Vaginal
PRJEB32631	ERS3422754	7.7 months	Female	United Kindom	C02143	Vaginal
PRJEB32631	ERS3422737	7 days	Female	United Kindom	C02143	Vaginal
PRJEB32631	ERS3422760	7.4 months	Female	United Kindom	C02190	Caesarean
PRJEB32631	ERS3422759	7 days	Female	United Kindom	C02190	Caesarean
PRJEB32631	ERS3422764	7.4 months	Male	United Kindom	C02223_T1	Caesarean
PRJEB32631	ERS3422761	7 days	Male	United Kindom	C02223_T1	Caesarean
PRJEB32631	ERS3422768	7.6 months	Male	United Kindom	C02236	Caesarean
PRJEB32631	ERS3422766	7 days	Male	United Kindom	C02236	Caesarean
PRJEB32631	ERS3422774	8.8 months	Female	United Kindom	C02295	Caesarean
PRJEB32631	ERS3422772	7 days	Female	United Kindom	C02295	Caesarean
PRJEB32631	ERS3422776	7.2 months	Female	United Kindom	C02323	Caesarean
PRJEB32631	ERS3422775	7 days	Female	United Kindom	C02323	Caesarean
PRJEB32631	ERS3422780	7.3 months	Female	United Kindom	C02345	Caesarean
PRJEB32631	ERS3422779	7 days	Female	United Kindom	C02345	Caesarean
PRJEB32631	ERS3422784	6.5 months	Female	United Kindom	C02377	Vaginal
PRJEB32631	ERS3422783	7 days	Female	United Kindom	C02377	Vaginal
PRJEB32631	ERS3422787	7.1 months	Female	United Kindom	C02391	Vaginal
PRJEB32631	ERS3422786	7 days	Female	United Kindom	C02391	Vaginal
PRJEB32631	ERS3422790	6.8 months	Female	United Kindom	C02411	Vaginal
PRJEB32631	ERS3422791	7 days	Female	United Kindom	C02411	Vaginal
PRJEB32631	ERS3422805	7.8 months	Female	United Kindom	C02526	Vaginal
PRJEB32631	ERS3422804	7 days	Female	United Kindom	C02526	Vaginal
Cross-sectional metagenomic samples from healthy infant, adult, and elderly populations
Bioproject	SRA run accession number	Host age	Host gender	Geografical origin	Subject ID			Note
PRJDB3601	DRR042264	21 years	Female	Japan	apr01S00	Healthy
PRJDB3601	DRR042268	21 years	Female	Japan	apr01S02	Healthy
PRJDB3601	DRR042272	23 years	Female	Japan	apr02S00	Healthy
PRJDB3601	DRR042280	21 years	Female	Japan	apr03S00	Healthy
PRJDB3601	DRR042288	20 years	Female	Japan	apr05S00	Healthy
PRJDB3601	DRR042293	22 years	Male	Japan	apr06S00	Healthy
PRJDB3601	DRR042297	22 years	Male	Japan	apr07S00	Healthy
PRJDB3601	DRR042302	19 years	Female	Japan	apr08S00	Healthy
PRJDB3601	DRR042304	20 years	Female	Japan	apr09S00	Healthy
PRJDB3601	DRR042312	21 years	Female	Japan	apr10S00	Healthy
PRJDB3601	DRR042316	23 years	Female	Japan	apr11S00	Healthy
PRJDB3601	DRR042320	25 years	Male	Japan	apr12S00	Healthy
PRJDB3601	DRR042328	22 years	Female	Japan	apr15S00	Healthy
PRJDB3601	DRR042332	20 years	Female	Japan	apr16S00	Healthy
PRJDB3601	DRR042336	20 years	Female	Japan	apr16S02	Healthy
PRJDB3601	DRR042340	20 years	Male	Japan	apr17S00	Healthy
PRJDB3601	DRR042348	21 years	Male	Japan	apr18S00	Healthy
PRJDB3601	DRR042352	20 years	Male	Japan	apr19S00	Healthy
PRJDB3601	DRR042356	21 years	Female	Japan	apr21S00	Healthy
PRJDB3601	DRR042360	22 years	Female	Japan	apr22S00	Healthy
PRJDB3601	DRR042364	21 years	Female	Japan	apr23S00	Healthy
PRJDB3601	DRR042390	19 years	Female	Japan	apr36S00	Healthy
PRJDB3601	DRR042394	21 years	Female	Japan	apr37S00	Healthy
PRJDB3601	DRR042398	19 years	Male	Japan	apr38S00	Healthy
PRJDB3601	DRR042402	23 years	Male	Japan	apr39S00	Healthy
PRJDB3601	DRR042406	23 years	Male	Japan	apr39S02	Healthy
PRJDB3601	DRR042410	19 years	Male	Japan	apr40S00	Healthy
PRJDB3601	DRR042418	36 years	Male	Japan	FAKO01	Healthy
PRJDB3601	DRR042420	47 years	Male	Japan	FAKO02	Healthy
PRJDB3601	DRR042424	50 years	Male	Japan	FAKO03	Healthy
PRJDB3601	DRR042428	50 years	Male	Japan	FAKO05	Healthy
PRJDB3601	DRR042433	35 years	Male	Japan	FAKO06	Healthy
PRJDB3601	DRR042434	37 years	Male	Japan	FAKO07	Healthy
PRJDB3601	DRR042436	42 years	Female	Japan	FAKO08	Healthy
PRJDB3601	DRR042440	38 years	Male	Japan	FAKO09	Healthy
PRJDB3601	DRR042442	28 years	Female	Japan	FAKO10	Healthy
PRJDB3601	DRR042444	39 years	Male	Japan	FAKO11	Healthy
PRJDB3601	DRR042446	42 years	Male	Japan	FAKO12	Healthy
PRJDB3601	DRR042448	41 years	Male	Japan	FAKO13	Healthy
PRJDB3601	DRR042450	39 years	Male	Japan	FAKO14	Healthy
PRJDB3601	DRR042452	48 years	Female	Japan	FAKO15	Healthy
PRJDB3601	DRR042456	40 years	Male	Japan	FAKO16	Healthy
PRJDB3601	DRR042459	39 years	Female	Japan	FAKO17	Healthy
PRJDB3601	DRR042460	33 years	Female	Japan	FAKO18	Healthy
PRJDB3601	DRR042462	48 years	Female	Japan	FAKO19	Healthy
PRJDB3601	DRR042466	42 years	Male	Japan	FAKO21	Healthy
PRJDB3601	DRR042468	50 years	Male	Japan	FAKO22	Healthy
PRJDB3601	DRR042472	45 years	Male	Japan	FAKO23	Healthy
PRJDB3601	DRR042477	35 years	Male	Japan	FAKO24	Healthy
PRJDB3601	DRR042478	41 years	Male	Japan	FAKO25	Healthy
PRJDB3601	DRR042480	34 years	Male	Japan	FAKO26	Healthy
PRJDB3601	DRR042482	50 years	Male	Japan	FAKO27	Healthy
PRJDB3601	DRR042486	35 years	Male	Japan	FAKO28	Healthy
PRJDB3601	DRR042488	46 years	Male	Japan	FAKO29	Healthy
PRJDB3601	DRR042492	31 years	Male	Japan	FAKO30	Healthy
PRJDB3601	DRR042495	41 years	Male	Japan	FBAN01	Healthy
PRJDB3601	DRR042496	36 years	Male	Japan	FBAN02	Healthy
PRJDB3601	DRR042505	31 years	Male	Japan	FBAN04	Healthy
PRJDB3601	DRR042507	38 years	Male	Japan	FBAN05	Healthy
PRJDB3601	DRR042508	33 years	Male	Japan	FBAN06	Healthy
PRJDB3601	DRR042517	31 years	Male	Japan	FBAN07	Healthy
PRJDB3601	DRR042518	29 years	Male	Japan	FBAN08	Healthy
PRJDB3601	DRR042521	28 years	Male	Japan	FBAN09	Healthy
PRJDB3601	DRR042522	28 years	Male	Japan	FBAN10	Healthy
PRJDB3601	DRR042524	23 years	Female	Japan	FMOR01	Healthy
PRJDB3601	DRR042526	22 years	Female	Japan	FMOR02	Healthy
PRJDB3601	DRR042528	23 years	Male	Japan	FMOR03	Healthy
PRJDB3601	DRR042531	22 years	Male	Japan	FMOR04	Healthy
PRJDB3601	DRR042532	22 years	Female	Japan	FMOR11	Healthy
PRJDB3601	DRR042540	22 years	Male	Japan	FMOR14	Healthy
PRJDB3601	DRR042542	49 years	Male	Japan	FMOR21	Healthy
PRJDB3601	DRR042550	40 years	Female	Japan	FPR01	Healthy
PRJDB3601	DRR042563	25 years	Male	Japan	FPR03	Healthy
PRJDB3601	DRR042576	35 years	Male	Japan	FPR04	Healthy
PRJDB3601	DRR042589	55 years	Male	Japan	FPR05	Healthy
PRJDB3601	DRR042591	54 years	Male	Japan	FTAG01	Healthy
PRJDB3601	DRR042595	39 years	Female	Japan	FTAG02	Healthy
PRJDB3601	DRR042597	34 years	Female	Japan	FTAG03	Healthy
PRJDB3601	DRR042605	41 years	Male	Japan	FTAG06	Healthy
PRJDB3601	DRR042608	27 years	Male	Japan	FTAG07	Healthy
PRJDB3601	DRR042609	29 years	Male	Japan	FTAG08	Healthy
PRJDB3601	DRR042618	34 years	Male	Japan	FTAG09	Healthy
PRJDB3601	DRR042620	30 years	Male	Japan	FTAG10	Healthy
PRJDB3601	DRR042621	37 years	Female	Japan	FTAG12	Healthy
PRJDB3601	DRR042623	25 years	Female	Japan	FTAG13	Healthy
PRJDB3601	DRR042626	39 years	Female	Japan	FTAG14	Healthy
PRJDB3601	DRR042627	37 years	Male	Japan	FTAG15	Healthy
PRJDB3601	DRR042629	34 years	Female	Japan	FTAG16	Healthy
PRJDB3601	DRR042637	26 years	Male	Japan	FTAG17	Healthy
PRJDB3601	DRR042640	36 years	Female	Japan	FTAG18	Healthy
PRJDB3601	DRR042642	33 years	Female	Japan	FTAG19	Healthy
PRJDB3601	DRR042650	40 years	Female	Japan	FTAG20	Healthy
PRJDB3601	DRR042651	31 years	Female	Japan	FTAG21	Healthy
PRJDB3601	DRR042659	60 years	Male	Japan	TS-11	Healthy
PRJDB3601	DRR042660	46 years	Male	Japan	TS-21	Healthy
PRJDB3601	DRR042661	48 years	Female	Japan	TS-29	Healthy
PRJDB3601	DRR042662	55 years	Female	Japan	TS-33	Healthy
PRJDB3601	DRR042663	48 years	Male	Japan	TS-41	Healthy
PRJDB4176	DRR127537	50 years	Female	Japan	10353	Control
PRJDB4176	DRR127597	53 years	Female	Japan	10541	Control
PRJDB4176	DRR127532	59 years	Female	Japan	10315	Control
PRJDB4176	DRR127583	65 years	Female	Japan	10486	Control
PRJDB4176	DRR127546	67 years	Female	Japan	10350	Control
PRJDB4176	DRR127596	76 years	Female	Japan	10537	Control
PRJDB4176	DRR127552	45 years	Male	Japan	10262	Control
PRJDB4176	DRR127535	64 years	Male	Japan	10302	Control
PRJDB4176	DRR127488	72 years	Male	Japan	10325	Control
PRJDB4176	DRR127524	73 years	Male	Japan	10207	Control
PRJDB4176	DRR127588	76 years	Male	Japan	10169	Control
PRJDB4525	DRR070907	10 years	Female	Indonesia	BL-18	Healthy
PRJDB4525	DRR070908	10 years	Female	Indonesia	BL-5	Healthy
PRJDB4525	DRR070910	10 years	Female	Indonesia	BL-8	Healthy
PRJDB4525	DRR070921	10 years	Female	Thailand	KK-14	Healthy
PRJDB4525	DRR070923	10 years	Female	Thailand	KK-24	Healthy
PRJDB4525	DRR070925	10 years	Female	Thailand	KK-7	Healthy
PRJDB4525	DRR070929	2 years	Female	South Korea	KR.C.9	Healthy
PRJDB4525	DRR070928	4 years	Female	South Korea	KR.C.8	Healthy
PRJDB4525	DRR070901	8 years	Female	Thailand	BK-15	Healthy
PRJDB4525	DRR070903	8 years	Female	Thailand	BK-26	Healthy
PRJDB4525	DRR070904	8 years	Female	Thailand	BK-28	Healthy
PRJDB4525	DRR070913	8 years	Female	Japan	FK-26	Healthy
PRJDB4525	DRR070902	9 years	Female	Thailand	BK-25	Healthy
PRJDB4525	DRR070911	9 years	Female	Japan	FK-11	Healthy
PRJDB4525	DRR070912	9 years	Female	Japan	FK-19	Healthy
PRJDB4525	DRR070914	9 years	Female	Japan	FK-29	Healthy
PRJDB4525	DRR070915	9 years	Female	Japan	FK-32	Healthy
PRJDB4525	DRR070917	9 years	Female	Japan	FK-5	Healthy
PRJDB4525	DRR070919	9 years	Female	Japan	FK-7	Healthy
PRJDB4525	DRR070932	9 years	Female	Indonesia	YK-20	Healthy
PRJDB4525	DRR070909	10 years	Male	Indonesia	BL-6	Healthy
PRJDB4525	DRR070920	10 years	Male	Thailand	KK-12	Healthy
PRJDB4525	DRR070906	11 years	Male	Indonesia	BL-14	Healthy
PRJDB4525	DRR070927	4 years	Male	South Korea	KR.C.5	Healthy
PRJDB4525	DRR070899	8 years	Male	Thailand	BK-1	Healthy
PRJDB4525	DRR070900	8 years	Male	Thailand	BK-12	Healthy
PRJDB4525	DRR070905	8 years	Male	Thailand	BK-29	Healthy
PRJDB4525	DRR070926	8 years	Male	South Korea	KR.C.2	Healthy
PRJDB4525	DRR070916	9 years	Male	Japan	FK-36	Healthy
PRJDB4525	DRR070918	9 years	Male	Japan	FK-6	Healthy
PRJDB4525	DRR070922	9 years	Male	Thailand	KK-15	Healthy
PRJDB4525	DRR070924	9 years	Male	Thailand	KK-6	Healthy
PRJDB4525	DRR070930	9 years	Male	Indonesia	YK-11	Healthy
PRJDB4525	DRR070931	9 years	Male	Indonesia	YK-16	Healthy
PRJDB4525	DRR070933	9 years	Male	Indonesia	YK-22	Healthy
PRJDB4525	DRR070934	9 years	Male	Indonesia	YK-24	Healthy
PRJEB10878	ERR1018203	58 years	Female	China	SZAXPI003427	Control
PRJEB10878	ERR1018209	62 years	Female	China	SZAXPI003433	Control
PRJEB10878	ERR1018232	62 years	Female	China	SZAXPI015227	Control
PRJEB10878	ERR1018259	62 years	Female	China	SZAXPI015255	Control
PRJEB10878	ERR1018239	64 years	Female	China	SZAXPI015234	Control
PRJEB10878	ERR1018251	64 years	Female	China	SZAXPI015247	Control
PRJEB10878	ERR1018254	64 years	Female	China	SZAXPI015250	Control
PRJEB10878	ERR1018257	64 years	Female	China	SZAXPI015253	Control
PRJEB10878	ERR1018262	64 years	Female	China	SZAXPI015258	Control
PRJEB10878	ERR1018264	64 years	Female	China	SZAXPI015260	Control
PRJEB10878	ERR1018271	64 years	Female	China	SZAXPI015267	Control
PRJEB10878	ERR1018235	65 years	Female	China	SZAXPI015230	Control
PRJEB10878	ERR1018268	65 years	Female	China	SZAXPI015264	Control
PRJEB10878	ERR1018273	65 years	Female	China	SZAXPI015269	Control
PRJEB10878	ERR1018247	66 years	Female	China	SZAXPI015243	Control
PRJEB10878	ERR1018255	68 years	Female	China	SZAXPI015251	Control
PRJEB10878	ERR1018237	69 years	Female	China	SZAXPI015232	Control
PRJEB10878	ERR1018275	70 years	Female	China	SZAXPI015271	Control
PRJEB10878	ERR1018242	71 years	Female	China	SZAXPI015238	Control
PRJEB10878	ERR1018263	71 years	Female	China	SZAXPI015259	Control
PRJEB10878	ERR1018266	73 years	Female	China	SZAXPI015262	Control
PRJEB10878	ERR1018244	50 years	Male	China	SZAXPI015240	Control
PRJEB10878	ERR1018246	50 years	Male	China	SZAXPI015242	Control
PRJEB10878	ERR1018243	51 years	Male	China	SZAXPI015239	Control
PRJEB10878	ERR1018248	52 years	Male	China	SZAXPI015244	Control
PRJEB10878	ERR1018277	52 years	Male	China	SZAXPI015273	Control
PRJEB10878	ERR1018253	53 years	Male	China	SZAXPI015249	Control
PRJEB10878	ERR1018256	53 years	Male	China	SZAXPI015252	Control
PRJEB10878	ERR1018267	54 years	Male	China	SZAXPI015263	Control
PRJEB10878	ERR1018238	55 years	Male	China	SZAXPI015233	Control
PRJEB10878	ERR1018261	55 years	Male	China	SZAXPI015257	Control
PRJEB10878	ERR1018233	58 years	Male	China	SZAXPI015228	Control
PRJEB10878	ERR1018250	58 years	Male	China	SZAXPI015246	Control
PRJEB10878	ERR1018270	58 years	Male	China	SZAXPI015266	Control
PRJEB10878	ERR1018278	58 years	Male	China	SZAXPI015274	Control
PRJEB10878	ERR1018240	59 years	Male	China	SZAXPI015235	Control
PRJEB10878	ERR1018274	59 years	Male	China	SZAXPI015270	Control
PRJEB10878	ERR1018269	60 years	Male	China	SZAXPI015265	Control
PRJEB10878	ERR1018258	61 years	Male	China	SZAXPI015254	Control
PRJEB10878	ERR1018276	61 years	Male	China	SZAXPI015272	Control
PRJEB10878	ERR1018308	61 years	Male	China	SZAXPI017591	Control
PRJEB10878	ERR1018193	62 years	Male	China	SZAXPI003417	Control
PRJEB10878	ERR1018236	62 years	Male	China	SZAXPI015231	Control
PRJEB10878	ERR1018309	62 years	Male	China	SZAXPI017592	Control
PRJEB10878	ERR1018234	64 years	Male	China	SZAXPI015229	Control
PRJEB10878	ERR1018245	64 years	Male	China	SZAXPI015241	Control
PRJEB10878	ERR1018249	64 years	Male	China	SZAXPI015245	Control
PRJEB10878	ERR1018260	64 years	Male	China	SZAXPI015256	Control
PRJEB10878	ERR1018195	65 years	Male	China	SZAXPI003419	Control
PRJEB10878	ERR1018252	65 years	Male	China	SZAXPI015248	Control
PRJEB10878	ERR1018265	65 years	Male	China	SZAXPI015261	Control
PRJEB10878	ERR1018205	68 years	Male	China	SZAXPI003429	Control
PRJEB10878	ERR1018217	68 years	Male	China	SZAXPI015212	Control
PRJEB10878	ERR1018272	69 years	Male	China	SZAXPI015268	Control
PRJEB1220	ERR209055	49 years	Female	Denmark	MH0001	Healthy
PRJEB1220	ERR209057	59 years	Female	Denmark	MH0002	Healthy
PRJEB1220	ERR209060	69 years	Male	Denmark	MH0003	Healthy
PRJEB1220	ERR209063	59 years	Male	Denmark	MH0004	Healthy
PRJEB1220	ERR209065	64 years	Male	Denmark	MH0005	Healthy
PRJEB1220	ERR209067	59 years	Female	Denmark	MH0006	Healthy
PRJEB1220	ERR209073	69 years	Male	Denmark	MH0007	Healthy
PRJEB1220	ERR209075	59 years	Male	Denmark	MH0008	Healthy
PRJEB1220	ERR209077	64 years	Male	Denmark	MH0009	Healthy
PRJEB1220	ERR209080	64 years	Male	Denmark	MH0010	Healthy
PRJEB1220	ERR209082	59 years	Female	Denmark	MH0011	Healthy
PRJEB1220	ERR209085	49 years	Female	Denmark	MH0012	Healthy
PRJEB1220	ERR209092	54 years	Male	Denmark	MH0013	Healthy
PRJEB1220	ERR209094	54 years	Female	Denmark	MH0014	Healthy
PRJEB1220	ERR209097	59 years	Male	Denmark	MH0015	Healthy
PRJEB1220	ERR209099	49 years	Female	Denmark	MH0016	Healthy
PRJEB1220	ERR209102	64 years	Male	Denmark	MH0017	Healthy
PRJEB1220	ERR209104	49 years	Male	Denmark	MH0018	Healthy
PRJEB1220	ERR209106	44 years	Female	Denmark	MH0019	Healthy
PRJEB1220	ERR209108	64 years	Female	Denmark	MH0020	Healthy
PRJEB1220	ERR209110	49 years	Female	Denmark	MH0021	Healthy
PRJEB1220	ERR209112	64 years	Male	Denmark	MH0022	Healthy
PRJEB1220	ERR209114	69 years	Male	Denmark	MH0023	Healthy
PRJEB1220	ERR209116	59 years	Female	Denmark	MH0024	Healthy
PRJEB1220	ERR209118	49 years	Female	Denmark	MH0025	Healthy
PRJEB1220	ERR209120	49 years	Female	Denmark	MH0026	Healthy
PRJEB1220	ERR209122	59 years	Female	Denmark	MH0027	Healthy
PRJEB1220	ERR209124	44 years	Female	Denmark	MH0028	Healthy
PRJEB1220	ERR209126	59 years	Male	Denmark	MH0030	Healthy
PRJEB1220	ERR209128	69 years	Male	Denmark	MH0031	Healthy
PRJEB1220	ERR209130	69 years	Male	Denmark	MH0032	Healthy
PRJEB1220	ERR209132	59 years	Female	Denmark	MH0033	Healthy
PRJEB1220	ERR209134	54 years	Male	Denmark	MH0034	Healthy
PRJEB1220	ERR209136	49 years	Male	Denmark	MH0035	Healthy
PRJEB1220	ERR209138	64 years	Male	Denmark	MH0036	Healthy
PRJEB1220	ERR209140	44 years	Male	Denmark	MH0037	Healthy
PRJEB1220	ERR209142	54 years	Female	Denmark	MH0038	Healthy
PRJEB1220	ERR209144	59 years	Male	Denmark	MH0039	Healthy
PRJEB1220	ERR209146	67 years	Female	Denmark	MH0040	Healthy
PRJEB1220	ERR209148	59 years	Male	Denmark	MH0041	Healthy
PRJEB1220	ERR209150	49 years	Male	Denmark	MH0042	Healthy
PRJEB1220	ERR209152	69 years	Male	Denmark	MH0043	Healthy
PRJEB1220	ERR209154	64 years	Male	Denmark	MH0044	Healthy
PRJEB1220	ERR209156	59 years	Male	Denmark	MH0045	Healthy
PRJEB1220	ERR209158	54 years	Male	Denmark	MH0046	Healthy
PRJEB1220	ERR209160	69 years	Female	Denmark	MH0047	Healthy
PRJEB1220	ERR209162	54 years	Female	Denmark	MH0048	Healthy
PRJEB1220	ERR209164	44 years	Female	Denmark	MH0049	Healthy
PRJEB1220	ERR209166	49 years	Male	Denmark	MH0050	Healthy
PRJEB1220	ERR209168	69 years	Female	Denmark	MH0051	Healthy
PRJEB1220	ERR209170	49 years	Female	Denmark	MH0052	Healthy
PRJEB1220	ERR209172	49 years	Female	Denmark	MH0053	Healthy
PRJEB1220	ERR209174	49 years	Male	Denmark	MH0054	Healthy
PRJEB1220	ERR209176	59 years	Male	Denmark	MH0055	Healthy
PRJEB1220	ERR209178	54 years	Male	Denmark	MH0056	Healthy
PRJEB1220	ERR209180	54 years	Female	Denmark	MH0057	Healthy
PRJEB1220	ERR209182	54 years	Female	Denmark	MH0058	Healthy
PRJEB1220	ERR209184	59 years	Male	Denmark	MH0059	Healthy
PRJEB1220	ERR209186	64 years	Male	Denmark	MH0060	Healthy
PRJEB1220	ERR209188	69 years	Female	Denmark	MH0061	Healthy
PRJEB1220	ERR209190	49 years	Female	Denmark	MH0062	Healthy
PRJEB1220	ERR209192	59 years	Male	Denmark	MH0063	Healthy
PRJEB1220	ERR209194	54 years	Female	Denmark	MH0064	Healthy
PRJEB1220	ERR209196	59 years	Male	Denmark	MH0065	Healthy
PRJEB1220	ERR209198	44 years	Female	Denmark	MH0066	Healthy
PRJEB1220	ERR209200	54 years	Male	Denmark	MH0067	Healthy
PRJEB1220	ERR209202	54 years	Female	Denmark	MH0068	Healthy
PRJEB1220	ERR209204	59 years	Female	Denmark	MH0069	Healthy
PRJEB1220	ERR209207	49 years	Male	Denmark	MH0070	Healthy
PRJEB1220	ERR209209	45 years	Female	Denmark	MH0071	Healthy
PRJEB1220	ERR209211	64 years	Female	Denmark	MH0072	Healthy
PRJEB1220	ERR209213	54 years	Male	Denmark	MH0073	Healthy
PRJEB1220	ERR209215	49 years	Female	Denmark	MH0074	Healthy
PRJEB1220	ERR209217	64 years	Male	Denmark	MH0075	Healthy
PRJEB1220	ERR209219	69 years	Female	Denmark	MH0076	Healthy
PRJEB1220	ERR209221	49 years	Female	Denmark	MH0077	Healthy
PRJEB1220	ERR209223	49 years	Female	Denmark	MH0078	Healthy
PRJEB1220	ERR209225	65 years	Female	Denmark	MH0079	Healthy
PRJEB1220	ERR209227	60 years	Female	Denmark	MH0080	Healthy
PRJEB1220	ERR209229	50 years	Female	Denmark	MH0081	Healthy
PRJEB1220	ERR209231	60 years	Female	Denmark	MH0082	Healthy
PRJEB1220	ERR209233	55 years	Female	Denmark	MH0083	Healthy
PRJEB1220	ERR209235	64 years	Male	Denmark	MH0084	Healthy
PRJEB1220	ERR209237	59 years	Female	Denmark	MH0085	Healthy
PRJEB1220	ERR209239	60 years	Female	Denmark	MH0086	Healthy
PRJEB1220	ERR209241	55 years	Female	Denmark	MH0087	Healthy
PRJEB1220	ERR209245	59 years	Male	Denmark	MH0088	Healthy
PRJEB1220	ERR209246	55 years	Female	Denmark	MH0089	Healthy
PRJEB1220	ERR210102	64 years	Female	Denmark	MH0090	Healthy
PRJEB1220	ERR210106	50 years	Female	Denmark	MH0091	Healthy
PRJEB1220	ERR209260	50 years	Male	Denmark	MH0092	Healthy
PRJEB1220	ERR209264	49 years	Female	Denmark	MH0093	Healthy
PRJEB1220	ERR209268	49 years	Female	Denmark	MH0094	Healthy
PRJEB1220	ERR209274	64 years	Male	Denmark	MH0095	Healthy
PRJEB1220	ERR209280	64 years	Female	Denmark	MH0096	Healthy
PRJEB1220	ERR209286	53 years	Female	Denmark	MH0097	Healthy
PRJEB1220	ERR209292	55 years	Male	Denmark	MH0098	Healthy
PRJEB1220	ERR209296	59 years	Male	Denmark	MH0099	Healthy
PRJEB1220	ERR209301	64 years	Female	Denmark	MH0100	Healthy
PRJEB1220	ERR209305	69 years	Male	Denmark	MH0101	Healthy
PRJEB1220	ERR209310	49 years	Male	Denmark	MH0102	Healthy
PRJEB1220	ERR209315	59 years	Female	Denmark	MH0103	Healthy
PRJEB1220	ERR209320	53 years	Female	Denmark	MH0104	Healthy
PRJEB1220	ERR210179	54 years	Male	Denmark	MH0105	Healthy
PRJEB1220	ERR209334	44 years	Female	Denmark	MH0106	Healthy
PRJEB1220	ERR209343	60 years	Female	Denmark	MH0107	Healthy
PRJEB1220	ERR209345	49 years	Male	Denmark	MH0109	Healthy
PRJEB1220	ERR209350	54 years	Male	Denmark	MH0110	Healthy
PRJEB1220	ERR209356	44 years	Female	Denmark	MH0111	Healthy
PRJEB1220	ERR209359	55 years	Male	Denmark	MH0113	Healthy
PRJEB1220	ERR209363	45 years	Male	Denmark	MH0114	Healthy
PRJEB1220	ERR209368	59 years	Female	Denmark	MH0115	Healthy
PRJEB1220	ERR209371	59 years	Male	Denmark	MH0116	Healthy
PRJEB1220	ERR209377	54 years	Female	Denmark	MH0117	Healthy
PRJEB1220	ERR209381	54 years	Male	Denmark	MH0118	Healthy
PRJEB1220	ERR209384	54 years	Male	Denmark	MH0120	Healthy
PRJEB1220	ERR209388	59 years	Female	Denmark	MH0121	Healthy
PRJEB1220	ERR209389	65 years	Male	Denmark	MH0122	Healthy
PRJEB1220	ERR209394	64 years	Male	Denmark	MH0123	Healthy
PRJEB1220	ERR209398	49 years	Male	Denmark	MH0124	Healthy
PRJEB1220	ERR209403	65 years	Female	Denmark	MH0125	Healthy
PRJEB1220	ERR209407	60 years	Female	Denmark	MH0126	Healthy
PRJEB1220	ERR209411	55 years	Male	Denmark	MH0127	Healthy
PRJEB1220	ERR209415	59 years	Male	Denmark	MH0128	Healthy
PRJEB1220	ERR209419	44 years	Male	Denmark	MH0129	Healthy
PRJEB1220	ERR209423	54 years	Male	Denmark	MH0130	Healthy
PRJEB1220	ERR209427	55 years	Male	Denmark	MH0132	Healthy
PRJEB1220	ERR209431	45 years	Female	Denmark	MH0133	Healthy
PRJEB1220	ERR209435	59 years	Female	Denmark	MH0134	Healthy
PRJEB1220	ERR209439	70 years	Male	Denmark	MH0135	Healthy
PRJEB1220	ERR209443	65 years	Male	Denmark	MH0136	Healthy
PRJEB1220	ERR209447	54 years	Female	Denmark	MH0137	Healthy
PRJEB1220	ERR209451	59 years	Male	Denmark	MH0138	Healthy
PRJEB1220	ERR209452	40 years	Female	Denmark	MH0139	Healthy
PRJEB1220	ERR209453	49 years	Male	Denmark	MH0140	Healthy
PRJEB1220	ERR209454	64 years	Female	Denmark	MH0141	Healthy
PRJEB1220	ERR209455	63 years	Female	Denmark	MH0142	Healthy
PRJEB1220	ERR209456	59 years	Female	Denmark	MH0143	Healthy
PRJEB1220	ERR209457	49 years	Female	Denmark	MH0144	Healthy
PRJEB1220	ERR209458	60 years	Female	Denmark	MH0145	Healthy
PRJEB1220	ERR209460	49 years	Female	Denmark	MH0146	Healthy
PRJEB1220	ERR209461	49 years	Female	Denmark	MH0147	Healthy
PRJEB1220	ERR210317	53 years	Female	Denmark	MH0148	Healthy
PRJEB1220	ERR210321	50 years	Female	Denmark	MH0149	Healthy
PRJEB1220	ERR210322	45 years	Male	Denmark	MH0151	Healthy
PRJEB1220	ERR209471	59 years	Male	Denmark	MH0152	Healthy
PRJEB1220	ERR210324	50 years	Female	Denmark	MH0153	Healthy
PRJEB1220	ERR210325	59 years	Female	Denmark	MH0154	Healthy
PRJEB1220	ERR210326	64 years	Male	Denmark	MH0155	Healthy
PRJEB1220	ERR210327	49 years	Female	Denmark	MH0156	Healthy
PRJEB1220	ERR210328	40 years	Male	Denmark	MH0157	Healthy
PRJEB1220	ERR210329	65 years	Female	Denmark	MH0158	Healthy
PRJEB1220	ERR210330	64 years	Female	Denmark	MH0159	Healthy
PRJEB1220	ERR209479	54 years	Male	Denmark	MH0160	Healthy
PRJEB1220	ERR209480	44 years	Male	Denmark	MH0162	Healthy
PRJEB1220	ERR209481	60 years	Male	Denmark	MH0163	Healthy
PRJEB1220	ERR209483	45 years	Male	Denmark	MH0164	Healthy
PRJEB1220	ERR209484	59 years	Male	Denmark	MH0165	Healthy
PRJEB1220	ERR209489	70 years	Male	Denmark	MH0166	Healthy
PRJEB1220	ERR209492	49 years	Female	Denmark	MH0167	Healthy
PRJEB1220	ERR209496	59 years	Male	Denmark	MH0168	Healthy
PRJEB1220	ERR209500	50 years	Male	Denmark	MH0169	Healthy
PRJEB1220	ERR209502	50 years	Male	Denmark	MH0170	Healthy
PRJEB1220	ERR209506	54 years	Male	Denmark	MH0172	Healthy
PRJEB1220	ERR209507	65 years	Male	Denmark	MH0173	Healthy
PRJEB1220	ERR209508	49 years	Female	Denmark	MH0174	Healthy
PRJEB1220	ERR209509	50 years	Female	Denmark	MH0175	Healthy
PRJEB1220	ERR209510	39 years	Male	Denmark	MH0177	Healthy
PRJEB1220	ERR210366	59 years	Female	Denmark	MH0178	Healthy
PRJEB1220	ERR210367	60 years	Female	Denmark	MH0179	Healthy
PRJEB1220	ERR209516	44 years	Male	Denmark	MH0180	Healthy
PRJEB1220	ERR210369	55 years	Female	Denmark	MH0181	Healthy
PRJEB1220	ERR210370	59 years	Female	Denmark	MH0182	Healthy
PRJEB1220	ERR210371	55 years	Female	Denmark	MH0183	Healthy
PRJEB1220	ERR210375	59 years	Female	Denmark	MH0184	Healthy
PRJEB1220	ERR210379	60 years	Female	Denmark	MH0185	Healthy
PRJEB1220	ERR210380	39 years	Female	Denmark	MH0186	Healthy
PRJEB1220	ERR209640	22 years	Female	Spain	O2.UC49-0	Control
PRJEB1220	ERR209642	22 years	Female	Spain	O2.UC49-2	Control
PRJEB1220	ERR209644	24 years	Male	Spain	O2.UC50-0	Control
PRJEB1220	ERR209648	24 years	Male	Spain	O2.UC50-2	Control
PRJEB1220	ERR209649	32 years	Female	Spain	O2.UC51-0	Control
PRJEB1220	ERR209651	32 years	Female	Spain	O2.UC51-2	Control
PRJEB1220	ERR209654	32 years	Female	Spain	O2.UC52-0	Control
PRJEB1220	ERR209656	68 years	Female	Spain	O2.UC52-2	Control
PRJEB1220	ERR209657	21 years	Male	Spain	O2.UC53-0	Control
PRJEB1220	ERR209659	21 years	Male	Spain	O2.UC53-2	Control
PRJEB1220	ERR209660	20 years	Male	Spain	O2.UC54-0	Control
PRJEB1220	ERR209661	20 years	Male	Spain	O2.UC54-2	Control
PRJEB1220	ERR209662	44 years	Female	Spain	O2.UC55-0	Control
PRJEB1220	ERR209663	44 years	Female	Spain	O2.UC55-2	Control
PRJEB1220	ERR209664	29 years	Male	Spain	O2.UC56-0	Control
PRJEB1220	ERR209665	29 years	Male	Spain	O2.UC56-2	Control
PRJEB1220	ERR209666	29 years	Male	Spain	O2.UC57-0	Control
PRJEB1220	ERR209667	29 years	Male	Spain	O2.UC57-2	Control
PRJEB1220	ERR209668	42 years	Female	Spain	O2.UC58-0	Control
PRJEB1220	ERR209669	42 years	Female	Spain	O2.UC58-2	Control
PRJEB1220	ERR209670	41 years	Male	Spain	O2.UC59-0	Control
PRJEB1220	ERR209671	41 years	Male	Spain	O2.UC59-2	Control
PRJEB1220	ERR209672	35 years	Male	Spain	O2.UC60-0	Control
PRJEB1220	ERR209674	35 years	Male	Spain	O2.UC60-2	Control
PRJEB1220	ERR209682	62 years	Female	Spain	V1.CD11-0	Control
PRJEB1220	ERR209686	68 years	Male	Spain	V1.CD13-0	Control
PRJEB1220	ERR209688	41 years	Female	Spain	V1.CD14-0	Control
PRJEB1220	ERR209694	68 years	Female	Spain	V1.CD16-0	Control
PRJEB1220	ERR209702	42 years	Male	Spain	V1.CD19-0	Control
PRJEB1220	ERR209704	49 years	Male	Spain	V1.CD2-0	Control
PRJEB1220	ERR209712	68 years	Male	Spain	V1.CD22-0	Control
PRJEB1220	ERR209714	41 years	Female	Spain	V1.CD24-0	Control
PRJEB1220	ERR209718	36 years	Male	Spain	V1.CD27-0	Control
PRJEB1220	ERR209719	24 years	Male	Spain	V1.CD28-0	Control
PRJEB1220	ERR209721	60 years	Male	Spain	V1.CD29-0	Control
PRJEB1220	ERR209723	18 years	Female	Spain	V1.CD3-0	Control
PRJEB1220	ERR209722	59 years	Female	Spain	V1.CD30-0	Control
PRJEB1220	ERR209725	28 years	Female	Spain	V1.CD31-0	Control
PRJEB1220	ERR209727	54 years	Female	Spain	V1.CD34-0	Control
PRJEB1220	ERR209733	20 years	Male	Spain	V1.CD36-0	Control
PRJEB1220	ERR209735	63 years	Female	Spain	V1.CD38-0	Control
PRJEB1220	ERR209737	46 years	Female	Spain	V1.CD4-0	Control
PRJEB1220	ERR209741	48 years	Male	Spain	V1.CD42-0	Control
PRJEB1220	ERR209750	51 years	Male	Spain	V1.CD8-0	Control
PRJEB1220	ERR209752	48 years	Female	Spain	V1.CD9-0	Control
PRJEB1220	ERR209778	25 years	Male	Spain	V1.UC16-0	Control
PRJEB1220	ERR209784	63 years	Female	Spain	V1.UC18-0	Control
PRJEB1220	ERR209786	37 years	Female	Spain	V1.UC19-0	Control
PRJEB1220	ERR209797	62 years	Female	Spain	V1.UC24-0	Control
PRJEB1220	ERR209809	66 years	Male	Spain	V1.UC27-0	Control
PRJEB1220	ERR209810	61 years	Female	Spain	V1.UC28-0	Control
PRJEB1220	ERR209812	46 years	Male	Spain	V1.UC29-0	Control
PRJEB1220	ERR209814	41 years	Female	Spain	V1.UC30-0	Control
PRJEB1220	ERR209819	56 years	Male	Spain	V1.UC32-0	Control
PRJEB1220	ERR209823	53 years	Female	Spain	V1.UC33-0	Control
PRJEB1220	ERR209825	31 years	Male	Spain	V1.UC34-0	Control
PRJEB1220	ERR209831	34 years	Female	Spain	V1.UC36-0	Control
PRJEB1220	ERR209833	19 years	Male	Spain	V1.UC37-0	Control
PRJEB1220	ERR209841	54 years	Female	Spain	V1.UC41-0	Control
PRJEB1220	ERR209843	32 years	Female	Spain	V1.UC42-0	Control
PRJEB1220	ERR209844	27 years	Female	Spain	V1.UC43-0	Control
PRJEB1220	ERR209846	20 years	Male	Spain	V1.UC44-0	Control
PRJEB1220	ERR209851	55 years	Female	Spain	V1.UC46-0	Control
PRJEB1220	ERR209854	26 years	Male	Spain	V1.UC48-0	Control
PRJEB1220	ERR209891	32 years	Female	Spain	V1.UC57-0	Control
PRJEB1220	ERR209895	38 years	Female	Spain	V1.UC6-0	Control
PRJEB1220	ERR209897	33 years	Male	Spain	V1.UC61-0	Control
PRJEB1220	ERR209899	37 years	Female	Spain	V1.UC62-0	Control
PRJEB1220	ERR209901	19 years	Female	Spain	V1.UC7-0	Control
PRJEB1220	ERR209903	22 years	Male	Spain	V1.UC8-0	Control
PRJEB1220	ERR209905	32 years	Male	Spain	V1.UC9-0	Control
PRJEB15388	ERR1655206	~ 29 years	Male	Ireland	1	Healthy
PRJEB15388	ERR1655207	~ 29 years	Male	Ireland	2	Healthy
PRJEB15388	ERR1655208	~ 29 years	Male	Ireland	3	Healthy
PRJEB15388	ERR1655209	~ 29 years	Male	Ireland	4	Healthy
PRJEB15388	ERR1655210	~ 29 years	Male	Ireland	5	Healthy
PRJEB15388	ERR1655211	~ 29 years	Male	Ireland	6	Healthy
PRJEB15388	ERR1655212	~ 29 years	Male	Ireland	7	Healthy
PRJEB15388	ERR1655213	~ 29 years	Male	Ireland	9	Healthy
PRJEB15388	ERR1655214	~ 29 years	Male	Ireland	10	Healthy
PRJEB15388	ERR1655215	~ 29 years	Male	Ireland	12	Healthy
PRJEB15388	ERR1655216	~ 29 years	Male	Ireland	13	Healthy
PRJEB15388	ERR1655217	~ 29 years	Male	Ireland	14	Healthy
PRJEB15388	ERR1655218	~ 29 years	Male	Ireland	15	Healthy
PRJEB15388	ERR1655219	~ 29 years	Male	Ireland	16	Healthy
PRJEB15388	ERR1655220	~ 29 years	Male	Ireland	17	Healthy
PRJEB15388	ERR1655221	~ 29 years	Male	Ireland	18	Healthy
PRJEB15388	ERR1655222	~ 29 years	Male	Ireland	19	Healthy
PRJEB15388	ERR1655223	~ 29 years	Male	Ireland	20	Healthy
PRJEB15388	ERR1655224	~ 29 years	Male	Ireland	21	Healthy
PRJEB15388	ERR1655225	~ 29 years	Male	Ireland	22	Healthy
PRJEB15388	ERR1655226	~ 29 years	Male	Ireland	23	Healthy
PRJEB15388	ERR1655227	~ 29 years	Male	Ireland	24	Healthy
PRJEB15388	ERR1655228	~ 29 years	Male	Ireland	25	Healthy
PRJEB15388	ERR1655229	~ 29 years	Male	Ireland	26	Healthy
PRJEB15388	ERR1655230	~ 29 years	Male	Ireland	27	Healthy
PRJEB15388	ERR1655231	~ 29 years	Male	Ireland	28	Healthy
PRJEB15388	ERR1655232	~ 29 years	Male	Ireland	29	Healthy
PRJEB15388	ERR1655233	~ 29 years	Male	Ireland	30	Healthy
PRJEB15388	ERR1655234	~ 29 years	Male	Ireland	31	Healthy
PRJEB15388	ERR1655235	~ 29 years	Male	Ireland	32	Healthy
PRJEB15388	ERR1655236	~ 29 years	Male	Ireland	33	Healthy
PRJEB15388	ERR1655237	~ 29 years	Male	Ireland	34	Healthy
PRJEB15388	ERR1655238	~ 29 years	Male	Ireland	35	Healthy
PRJEB15388	ERR1655239	~ 29 years	Male	Ireland	36	Healthy
PRJEB15388	ERR1655240	~ 29 years	Male	Ireland	37	Healthy
PRJEB15388	ERR1655241	~ 29 years	Male	Ireland	38	Healthy
PRJEB15388	ERR1655242	~ 29 years	Male	Ireland	39	Healthy
PRJEB15388	ERR1655243	~ 29 years	Male	Ireland	40	Healthy
PRJEB15388	ERR1655244	~ 29 years	Male	Ireland	41	Healthy
PRJEB15388	ERR1655245	~ 29 years	Male	Ireland	42	Healthy
PRJEB15388	ERR1655246	~ 29 years	Male	Ireland	101	Healthy
PRJEB15388	ERR1655247	~ 29 years	Male	Ireland	102	Healthy
PRJEB15388	ERR1655248	~ 29 years	Male	Ireland	104	Healthy
PRJEB15388	ERR1655249	~ 29 years	Male	Ireland	105	Healthy
PRJEB15388	ERR1655250	~ 29 years	Male	Ireland	106	Healthy
PRJEB15388	ERR1655251	~ 29 years	Male	Ireland	107	Healthy
PRJEB15388	ERR1655252	~ 29 years	Male	Ireland	108	Healthy
PRJEB15388	ERR1655253	~ 29 years	Male	Ireland	109	Healthy
PRJEB15388	ERR1655254	~ 29 years	Male	Ireland	110	Healthy
PRJEB15388	ERR1655255	~ 29 years	Male	Ireland	111	Healthy
PRJEB15388	ERR1655256	~ 29 years	Male	Ireland	112	Healthy
PRJEB15388	ERR1655257	~ 29 years	Male	Ireland	113	Healthy
PRJEB15388	ERR1655258	~ 29 years	Male	Ireland	114	Healthy
PRJEB15388	ERR1655259	~ 29 years	Male	Ireland	117	Healthy
PRJEB15388	ERR1655260	~ 29 years	Male	Ireland	118	Healthy
PRJEB15388	ERR1655261	~ 29 years	Male	Ireland	119	Healthy
PRJEB15388	ERR1655262	~ 29 years	Male	Ireland	120	Healthy
PRJEB15388	ERR1655263	~ 29 years	Male	Ireland	121	Healthy
PRJEB15388	ERR1655264	~ 29 years	Male	Ireland	122	Healthy
PRJEB15388	ERR1655265	~ 29 years	Male	Ireland	123	Healthy
PRJEB15388	ERR1655266	~ 29 years	Male	Ireland	124	Healthy
PRJEB15388	ERR1655267	~ 29 years	Male	Ireland	125	Healthy
PRJEB15388	ERR1655268	~ 29 years	Male	Ireland	127	Healthy
PRJEB15388	ERR1655269	~ 29 years	Male	Ireland	128	Healthy
PRJEB15388	ERR1655270	~ 29 years	Male	Ireland	129	Healthy
PRJEB15388	ERR1655271	~ 29 years	Male	Ireland	130	Healthy
PRJEB15388	ERR1655272	~ 29 years	Male	Ireland	131	Healthy
PRJEB15388	ERR1655273	~ 29 years	Male	Ireland	132	Healthy
PRJEB15388	ERR1655274	~ 29 years	Male	Ireland	133	Healthy
PRJEB15388	ERR1655275	~ 29 years	Male	Ireland	134	Healthy
PRJEB15388	ERR1655276	~ 29 years	Male	Ireland	136	Healthy
PRJEB15388	ERR1655277	~ 29 years	Male	Ireland	137	Healthy
PRJEB15388	ERR1655278	~ 29 years	Male	Ireland	138	Healthy
PRJEB15388	ERR1655279	~ 29 years	Male	Ireland	139	Healthy
PRJEB15388	ERR1655280	~ 29 years	Male	Ireland	140	Healthy
PRJEB15388	ERR1655281	~ 29 years	Male	Ireland	142	Healthy
PRJEB15388	ERR1655282	~ 29 years	Male	Ireland	143	Healthy
PRJEB15388	ERR1655283	~ 29 years	Male	Ireland	144	Healthy
PRJEB15388	ERR1655284	~ 29 years	Male	Ireland	146	Healthy
PRJEB15388	ERR1655285	~ 29 years	Male	Ireland	147	Healthy
PRJEB15388	ERR1655286	~ 29 years	Male	Ireland	148	Healthy
PRJEB15388	ERR1655287	~ 29 years	Male	Ireland	149	Healthy
PRJEB15388	ERR1655288	~ 29 years	Male	Ireland	150	Healthy
PRJEB15388	ERR1655289	~ 29 years	Male	Ireland	151	Healthy
PRJEB15388	ERR1655290	~ 29 years	Male	Ireland	152	Healthy
PRJEB15388	ERR1655291	~ 29 years	Male	Ireland	154	Healthy
PRJEB17632	ERR1727283	41 years	Female	Kazakhstan	713A013	Control
PRJEB17632	ERR1727295	50 years	Male	Kazakhstan	713B029	Control
PRJEB17632	ERR1727307	62 years	Female	Kazakhstan	713A052	Control
PRJEB17632	ERR1727311	51 years	Female	Kazakhstan	713A062	Control
PRJEB17632	ERR1727315	65 years	Female	Kazakhstan	713B072	Control
PRJEB17632	ERR1727319	48 years	Male	Kazakhstan	713A045	Control
PRJEB17632	ERR1727327	50 years	Female	Kazakhstan	713A074	Control
PRJEB17632	ERR1727351	40 years	Male	Kazakhstan	713B040	Control
PRJEB17632	ERR1727367	45 years	Male	Kazakhstan	713B035	Control
PRJEB17632	ERR1727395	55 years	Female	Kazakhstan	713B057	Control
PRJEB17632	ERR1727399	73 years	Female	Kazakhstan	713A081	Control
PRJEB17632	ERR1727450	34 years	Female	Kazakhstan	713B053	Control
PRJEB17632	ERR1727458	55 years	Female	Kazakhstan	713B037	Control
PRJEB17632	ERR1727490	49 years	Female	Kazakhstan	713B005	Control
PRJEB17632	ERR1727502	47 years	Male	Kazakhstan	713A040	Control
PRJEB17632	ERR1727514	44 years	Female	Kazakhstan	713B007	Control
PRJEB17632	ERR1727538	57 years	Male	Kazakhstan	713A057	Control
PRJEB17632	ERR1727542	60 years	Male	Kazakhstan	713A023	Control
PRJEB17632	ERR1727558	42 years	Female	Kazakhstan	713B004	Control
PRJEB17632	ERR1727578	53 years	Female	Kazakhstan	713A039	Control
PRJEB17632	ERR1727590	39 years	Male	Kazakhstan	713A029	Control
PRJEB17632	ERR1727602	59 years	Female	Kazakhstan	713B002	Control
PRJEB17632	ERR1727626	54 years	Female	Kazakhstan	713A053	Control
PRJEB17632	ERR1727634	70 years	Male	Kazakhstan	713A076	Control
PRJEB17632	ERR1727638	33 years	Male	Kazakhstan	713A030	Control
PRJEB17632	ERR1727646	53 years	Male	Kazakhstan	713A033	Control
PRJEB17632	ERR1727663	29 years	Female	Kazakhstan	713A002	Control
PRJEB17632	ERR1727683	33 years	Female	Kazakhstan	713B030	Control
PRJEB17632	ERR1727684	58 years	Male	Kazakhstan	713B049	Control
PRJEB17632	ERR1727688	63 years	Male	Kazakhstan	713B042	Control
PRJEB17632	ERR1727708	58 years	Female	Kazakhstan	713B046	Control
PRJEB17632	ERR1727720	43 years	Male	Kazakhstan	713A063	Control
PRJEB17632	ERR1727728	40 years	Female	Kazakhstan	713B032	Control
PRJEB17632	ERR1727740	50 years	Female	Kazakhstan	713B063	Control
PRJEB17632	ERR1727756	49 years	Male	Kazakhstan	713B069	Control
PRJEB17632	ERR1727760	68 years	Male	Kazakhstan	713B066	Control
PRJEB17632	ERR1727772	36 years	Female	Kazakhstan	713A051	Control
PRJEB17632	ERR1727788	45 years	Female	Kazakhstan	713B064	Control
PRJEB17632	ERR1727820	54 years	Female	Kazakhstan	713B041	Control
PRJEB17632	ERR1727824	63 years	Female	Kazakhstan	713B043	Control
PRJEB17632	ERR1727844	48 years	Female	Kazakhstan	713A004	Control
PRJEB17632	ERR1727852	40 years	Female	Kazakhstan	713A056	Control
PRJEB17632	ERR1727864	54 years	Female	Kazakhstan	713A028	Control
PRJEB17632	ERR1727868	58 years	Female	Kazakhstan	713B012	Control
PRJEB17632	ERR1727872	70 years	Male	Kazakhstan	713B055	Control
PRJEB17632	ERR1727888	51 years	Female	Kazakhstan	713B015	Control
PRJEB17632	ERR1727896	63 years	Female	Kazakhstan	713A049	Control
PRJEB17632	ERR1727909	40 years	Female	Kazakhstan	713A087	Control
PRJEB17632	ERR1727920	41 years	Female	Kazakhstan	713A066	Control
PRJEB17632	ERR1727928	47 years	Male	Kazakhstan	713A073	Control
PRJEB17632	ERR1727932	36 years	Female	Kazakhstan	713B076	Control
PRJEB17632	ERR1727936	42 years	Male	Kazakhstan	713A026	Control
PRJEB17632	ERR1727948	54 years	Male	Kazakhstan	713A077	Control
PRJEB17632	ERR1727952	45 years	Female	Kazakhstan	713A015	Control
PRJEB17632	ERR1727956	47 years	Male	Kazakhstan	713A088	Control
PRJEB17632	ERR1727960	43 years	Female	Kazakhstan	713B052	Control
PRJEB17632	ERR1727984	55 years	Female	Kazakhstan	713B051	Control
PRJEB17632	ERR1727996	48 years	Male	Kazakhstan	713A038	Control
PRJEB17632	ERR1728004	45 years	Female	Kazakhstan	713B014	Control
PRJEB17632	ERR1728012	47 years	Female	Kazakhstan	713A046	Control
PRJEB17632	ERR1728024	55 years	Female	Kazakhstan	713B003	Control
PRJEB17632	ERR1728046	37 years	Male	Kazakhstan	713B061	Control
PRJEB17632	ERR1728050	58 years	Female	Kazakhstan	713A037	Control
PRJEB17632	ERR1728082	46 years	Male	Kazakhstan	713A009	Control
PRJEB17632	ERR1728094	37 years	Female	Kazakhstan	713B025	Control
PRJEB17632	ERR1728098	45 years	Male	Kazakhstan	713A021	Control
PRJEB17632	ERR1728122	40 years	Male	Kazakhstan	713A012	Control
PRJEB17632	ERR1728134	55 years	Female	Kazakhstan	713B020	Control
PRJEB17632	ERR1728184	35 years	Male	Kazakhstan	713B073	Control
PRJEB17632	ERR1728192	33 years	Female	Kazakhstan	713B044	Control
PRJEB17632	ERR1728196	48 years	Female	Kazakhstan	713A010	Control
PRJEB17632	ERR1728204	53 years	Female	Kazakhstan	713A058	Control
PRJEB17632	ERR1728208	67 years	Female	Kazakhstan	713B056	Control
PRJEB17632	ERR1728220	66 years	Male	Kazakhstan	713B065	Control
PRJEB17632	ERR1728230	71 years	Male	Kazakhstan	713B058	Control
PRJEB17632	ERR1728234	53 years	Female	Kazakhstan	713B033	Control
PRJEB17632	ERR1728242	71 years	Female	Kazakhstan	713B074	Control
PRJEB17632	ERR1728262	55 years	Female	Kazakhstan	713A055	Control
PRJEB17632	ERR1728266	75 years	Male	Kazakhstan	713A084	Control
PRJEB17632	ERR1728270	41 years	Female	Kazakhstan	713A014	Control
PRJEB17632	ERR1728286	47 years	Male	Kazakhstan	713B026	Control
PRJEB17632	ERR1728294	64 years	Male	Kazakhstan	713A068	Control
PRJEB17632	ERR1728302	42 years	Female	Kazakhstan	713B016	Control
PRJEB17632	ERR1728389	42 years	Female	Kazakhstan	713A089	Control
PRJEB17632	ERR1728393	66 years	Female	Kazakhstan	713A078	Control
PRJEB17632	ERR1728397	29 years	Female	Kazakhstan	713A005	Control
PRJEB17784	ERR1912957	30-60 years	Female	Germany	DC-12	Control
PRJEB17784	ERR1912971	30-60 years	Female	Germany	DC-14	Control
PRJEB17784	ERR1912989	30-60 years	Female	Germany	DC-15	Control
PRJEB17784	ERR1912991	30-60 years	Female	Germany	CO-07	Control
PRJEB17784	ERR1913007	30-60 years	Female	Germany	DC-01	Control
PRJEB17784	ERR1913025	30-60 years	Female	Germany	DC-07	Control
PRJEB17784	ERR1913040	30-60 years	Female	Germany	CO-04	Control
PRJEB17784	ERR1913063	30-60 years	Female	Germany	CO-13	Control
PRJEB17784	ERR1913112	30-60 years	Female	Germany	DC-05	Control
PRJEB17784	ERR1912946	30-60 years	Male	Germany	DC-02	Control
PRJEB17784	ERR1912961	30-60 years	Male	Germany	CO-03	Control
PRJEB17784	ERR1912979	30-60 years	Male	Germany	DC-06	Control
PRJEB17784	ERR1912990	30-60 years	Male	Germany	CO-11	Control
PRJEB17784	ERR1913002	30-60 years	Male	Germany	DC-04	Control
PRJEB17784	ERR1913006	30-60 years	Male	Germany	CO-12	Control
PRJEB17784	ERR1913014	30-60 years	Male	Germany	DC-10	Control
PRJEB17784	ERR1913029	30-60 years	Male	Germany	DC-03	Control
PRJEB17784	ERR1913036	30-60 years	Male	Germany	DC-11	Control
PRJEB17784	ERR1913044	30-60 years	Male	Germany	CO-02	Control
PRJEB17784	ERR1913054	30-60 years	Male	Germany	DC-09	Control
PRJEB17784	ERR1913060	30-60 years	Male	Germany	CO-01	Control
PRJEB17784	ERR1913076	30-60 years	Male	Germany	CO-05	Control
PRJEB17784	ERR1913084	30-60 years	Male	Germany	DC-08	Control
PRJEB17784	ERR1913100	30-60 years	Male	Germany	CO-08	Control
PRJEB17784	ERR1913108	30-60 years	Male	Germany	CO-09	Control
PRJEB17784	ERR1913115	30-60 years	Male	Germany	DC-13	Control
PRJEB17784	ERR1913116	30-60 years	Male	Germany	CO-06	Control
PRJEB17784	ERR1913126	30-60 years	Male	Germany	CO-10	Control
PRJEB1786	ERR260147	71 years	Female	Sweden	16	Control
PRJEB1786	ERR260153	70 years	Female	Sweden	22	Control
PRJEB1786	ERR260163	70 years	Female	Sweden	32	Control
PRJEB1786	ERR260170	71 years	Female	Sweden	39	Control
PRJEB1786	ERR260171	70 years	Female	Sweden	40	Control
PRJEB1786	ERR260175	71 years	Female	Sweden	44	Control
PRJEB1786	ERR260180	71 years	Female	Sweden	49	Control
PRJEB1786	ERR260193	70 years	Female	Sweden	62	Control
PRJEB1786	ERR260204	70 years	Female	Sweden	73	Control
PRJEB1786	ERR260205	70 years	Female	Sweden	74	Control
PRJEB1786	ERR260209	69 years	Female	Sweden	78	Control
PRJEB1786	ERR260215	71 years	Female	Sweden	84	Control
PRJEB1786	ERR260216	71 years	Female	Sweden	85	Control
PRJEB1786	ERR260217	71 years	Female	Sweden	86	Control
PRJEB1786	ERR260218	71 years	Female	Sweden	87	Control
PRJEB1786	ERR260221	70 years	Female	Sweden	90	Control
PRJEB1786	ERR260223	71 years	Female	Sweden	92	Control
PRJEB1786	ERR260224	69 years	Female	Sweden	93	Control
PRJEB1786	ERR260225	70 years	Female	Sweden	94	Control
PRJEB1786	ERR260226	69 years	Female	Sweden	95	Control
PRJEB1786	ERR260227	69 years	Female	Sweden	96	Control
PRJEB1786	ERR260230	69 years	Female	Sweden	99	Control
PRJEB1786	ERR260231	70 years	Female	Sweden	100	Control
PRJEB1786	ERR260234	70 years	Female	Sweden	103	Control
PRJEB1786	ERR260242	69 years	Female	Sweden	111	Control
PRJEB1786	ERR260243	69 years	Female	Sweden	112	Control
PRJEB1786	ERR260244	70 years	Female	Sweden	113	Control
PRJEB1786	ERR260246	70 years	Female	Sweden	115	Control
PRJEB1786	ERR260250	70 years	Female	Sweden	119	Control
PRJEB1786	ERR260251	69 years	Female	Sweden	120	Control
PRJEB1786	ERR260252	69 years	Female	Sweden	121	Control
PRJEB1786	ERR260253	70 years	Female	Sweden	122	Control
PRJEB1786	ERR260255	69 years	Female	Sweden	124	Control
PRJEB1786	ERR260256	69 years	Female	Sweden	125	Control
PRJEB1786	ERR260258	69 years	Female	Sweden	127	Control
PRJEB1786	ERR260259	70 years	Female	Sweden	128	Control
PRJEB1786	ERR260260	70 years	Female	Sweden	129	Control
PRJEB1786	ERR260263	70 years	Female	Sweden	132	Control
PRJEB1786	ERR260264	70 years	Female	Sweden	133	Control
PRJEB1786	ERR260265	70 years	Female	Sweden	134	Control
PRJEB1786	ERR260266	71 years	Female	Sweden	135	Control
PRJEB1786	ERR260267	69 years	Female	Sweden	136	Control
PRJEB1786	ERR260268	70 years	Female	Sweden	137	Control
PRJEB19090	ERR1809149	23 years	Female	Italy	S9	Healthy
PRJEB19090	ERR1809154	24 years	Female	Italy	S13	Healthy
PRJEB19090	ERR1809141	27 years	Female	Italy	S6	Healthy
PRJEB19090	ERR1809153	38 years	Female	Italy	S12	Healthy
PRJEB19090	ERR1809132	39 years	Female	Italy	S1	Healthy
PRJEB19090	ERR1809148	44 years	Female	Italy	S8	Healthy
PRJEB19090	ERR1809138	45 years	Female	Italy	S5	Healthy
PRJEB19090	ERR1809151	48 years	Female	Italy	S11	Healthy
PRJEB19090	ERR1809156	22 years	Male	Italy	S15	Healthy
PRJEB19090	ERR1809155	24 years	Male	Italy	S14	Healthy
PRJEB19090	ERR1809127	33 years	Male	Italy	S3	Healthy
PRJEB19090	ERR1809119	39 years	Male	Italy	S2	Healthy
PRJEB19090	ERR1809145	44 years	Male	Italy	S7	Healthy
PRJEB19090	ERR1809150	45 years	Male	Italy	S10	Healthy
PRJEB19090	ERR1809133	48 years	Male	Italy	S4	Healthy
PRJEB2054	ERR011317	18 years	Female	Spain	bgi-V1.CD-3	Control
PRJEB2054	ERR011345	19 years	Female	Spain	bgi-V1.UC-7	Control
PRJEB2054	ERR011303	25 years	Female	Spain	bgi-V1.CD-1	Control
PRJEB2054	ERR011333	25 years	Female	Spain	bgi-V1.UC-15	Control
PRJEB2054	ERR011275	34 years	Female	Spain	bgi-O2.UC-11	Control
PRJEB2054	ERR011313	34 years	Female	Spain	bgi-V1.CD-15	Control
PRJEB2054	ERR011321	36 years	Female	Spain	bgi-V1.CD-6	Control
PRJEB2054	ERR011339	37 years	Female	Spain	bgi-V1.UC-19	Control
PRJEB2054	ERR011343	38 years	Female	Spain	bgi-V1.UC-6	Control
PRJEB2054	ERR011297	41 years	Female	Spain	bgi-O2.UC-23	Control
PRJEB2054	ERR011307	41 years	Female	Spain	bgi-V1.CD-12	Control
PRJEB2054	ERR011311	41 years	Female	Spain	bgi-V1.CD-14	Control
PRJEB2054	ERR011335	41 years	Female	Spain	bgi-V1.UC-17	Control
PRJEB2054	ERR011138	44 years	Female	Denmark	bgi-MH0019	Healthy
PRJEB2054	ERR011156	44 years	Female	Denmark	bgi-MH0028	Healthy
PRJEB2054	ERR011196	44 years	Female	Denmark	bgi-MH0049	Healthy
PRJEB2054	ERR011230	44 years	Female	Denmark	bgi-MH0066	Healthy
PRJEB2054	ERR011241	45 years	Female	Denmark	bgi-MH0071	Healthy
PRJEB2054	ERR011319	46 years	Female	Spain	bgi-V1.CD-4	Control
PRJEB2054	ERR011325	48 years	Female	Spain	bgi-V1.CD-9	Control
PRJEB2054	ERR011087	49 years	Female	Denmark	bgi-MH0001	Healthy
PRJEB2054	ERR011117	49 years	Female	Denmark	bgi-MH0012	Healthy
PRJEB2054	ERR011131	49 years	Female	Denmark	bgi-MH0016	Healthy
PRJEB2054	ERR011142	49 years	Female	Denmark	bgi-MH0021	Healthy
PRJEB2054	ERR011150	49 years	Female	Denmark	bgi-MH0025	Healthy
PRJEB2054	ERR011152	49 years	Female	Denmark	bgi-MH0026	Healthy
PRJEB2054	ERR011202	49 years	Female	Denmark	bgi-MH0052	Healthy
PRJEB2054	ERR011204	49 years	Female	Denmark	bgi-MH0053	Healthy
PRJEB2054	ERR011222	49 years	Female	Denmark	bgi-MH0062	Healthy
PRJEB2054	ERR011247	49 years	Female	Denmark	bgi-MH0074	Healthy
PRJEB2054	ERR011253	49 years	Female	Denmark	bgi-MH0077	Healthy
PRJEB2054	ERR011255	49 years	Female	Denmark	bgi-MH0078	Healthy
PRJEB2054	ERR011293	49 years	Female	Spain	bgi-O2.UC-21	Control
PRJEB2054	ERR011261	50 years	Female	Denmark	bgi-MH0081	Healthy
PRJEB2054	ERR011291	51 years	Female	Spain	bgi-O2.UC-20	Healthy
PRJEB2054	ERR011329	51 years	Female	Spain	bgi-V1.UC-13	Healthy
PRJEB2054	ERR011331	53 years	Female	Spain	bgi-V1.UC-14	Healthy
PRJEB2054	ERR011126	54 years	Female	Denmark	bgi-MH0014	Healthy
PRJEB2054	ERR011174	54 years	Female	Denmark	bgi-MH0038	Healthy
PRJEB2054	ERR011194	54 years	Female	Denmark	bgi-MH0048	Healthy
PRJEB2054	ERR011212	54 years	Female	Denmark	bgi-MH0057	Healthy
PRJEB2054	ERR011214	54 years	Female	Denmark	bgi-MH0058	Healthy
PRJEB2054	ERR011226	54 years	Female	Denmark	bgi-MH0064	Healthy
PRJEB2054	ERR011234	54 years	Female	Denmark	bgi-MH0068	Healthy
PRJEB2054	ERR011265	55 years	Female	Denmark	bgi-MH0083	Healthy
PRJEB2054	ERR011299	55 years	Female	Spain	bgi-O2.UC-24	Control
PRJEB2054	ERR011285	56 years	Female	Spain	bgi-O2.UC-17	Control
PRJEB2054	ERR011301	57 years	Female	Spain	bgi-O2.UC-4	Control
PRJEB2054	ERR011089	59 years	Female	Denmark	bgi-MH0002	Healthy
PRJEB2054	ERR011099	59 years	Female	Denmark	bgi-MH0006	Healthy
PRJEB2054	ERR011114	59 years	Female	Denmark	bgi-MH0011	Healthy
PRJEB2054	ERR011148	59 years	Female	Denmark	bgi-MH0024	Healthy
PRJEB2054	ERR011154	59 years	Female	Denmark	bgi-MH0027	Healthy
PRJEB2054	ERR011164	59 years	Female	Denmark	bgi-MH0033	Healthy
PRJEB2054	ERR011236	59 years	Female	Denmark	bgi-MH0069	Healthy
PRJEB2054	ERR011269	59 years	Female	Denmark	bgi-MH0085	Healthy
PRJEB2054	ERR011259	60 years	Female	Denmark	bgi-MH0080	Healthy
PRJEB2054	ERR011263	60 years	Female	Denmark	bgi-MH0082	Healthy
PRJEB2054	ERR011271	60 years	Female	Denmark	bgi-MH0086	Healthy
PRJEB2054	ERR011305	62 years	Female	Spain	bgi-V1.CD-11	Control
PRJEB2054	ERR011337	63 years	Female	Spain	bgi-V1.UC-18	Control
PRJEB2054	ERR011140	64 years	Female	Denmark	bgi-MH0020	Healthy
PRJEB2054	ERR011243	64 years	Female	Denmark	bgi-MH0072	Healthy
PRJEB2054	ERR011257	65 years	Female	Denmark	bgi-MH0079	Healthy
PRJEB2054	ERR011178	67 years	Female	Denmark	bgi-MH0040	Healthy
PRJEB2054	ERR011279	68 years	Female	Spain	bgi-O2.UC-13	Control
PRJEB2054	ERR011192	69 years	Female	Denmark	bgi-MH0047	Healthy
PRJEB2054	ERR011200	69 years	Female	Denmark	bgi-MH0051	Healthy
PRJEB2054	ERR011220	69 years	Female	Denmark	bgi-MH0061	Healthy
PRJEB2054	ERR011251	69 years	Female	Denmark	bgi-MH0076	Healthy
PRJEB2054	ERR011347	22 years	Male	Spain	bgi-V1.UC-8	Control
PRJEB2054	ERR011281	31 years	Male	Spain	bgi-O2.UC-14	Control
PRJEB2054	ERR011349	32 years	Male	Spain	bgi-V1.UC-9	Control
PRJEB2054	ERR011273	37 years	Male	Spain	bgi-O2.UC-1	Control
PRJEB2054	ERR011289	42 years	Male	Spain	bgi-O2.UC-19	Control
PRJEB2054	ERR011277	43 years	Male	Spain	bgi-O2.UC-12	Control
PRJEB2054	ERR011172	44 years	Male	Denmark	bgi-MH0037	Healthy
PRJEB2054	ERR011295	44 years	Male	Spain	bgi-O2.UC-22	Control
PRJEB2054	ERR011327	45 years	Male	Spain	bgi-V1.UC-10	Control
PRJEB2054	ERR011283	47 years	Male	Spain	bgi-O2.UC-16	Control
PRJEB2054	ERR011287	48 years	Male	Spain	bgi-O2.UC-18	Control
PRJEB2054	ERR011136	49 years	Male	Denmark	bgi-MH0018	Healthy
PRJEB2054	ERR011168	49 years	Male	Denmark	bgi-MH0035	Healthy
PRJEB2054	ERR011182	49 years	Male	Denmark	bgi-MH0042	Healthy
PRJEB2054	ERR011198	49 years	Male	Denmark	bgi-MH0050	Healthy
PRJEB2054	ERR011206	49 years	Male	Denmark	bgi-MH0054	Healthy
PRJEB2054	ERR011239	49 years	Male	Denmark	bgi-MH0070	Healthy
PRJEB2054	ERR011315	49 years	Male	Spain	bgi-V1.CD-2	Control
PRJEB2054	ERR011323	51 years	Male	Spain	bgi-V1.CD-8	Control
PRJEB2054	ERR011124	54 years	Male	Denmark	bgi-MH0013	Healthy
PRJEB2054	ERR011166	54 years	Male	Denmark	bgi-MH0034	Healthy
PRJEB2054	ERR011190	54 years	Male	Denmark	bgi-MH0046	Healthy
PRJEB2054	ERR011210	54 years	Male	Denmark	bgi-MH0056	Healthy
PRJEB2054	ERR011232	54 years	Male	Denmark	bgi-MH0067	Healthy
PRJEB2054	ERR011245	54 years	Male	Denmark	bgi-MH0073	Healthy
PRJEB2054	ERR011095	59 years	Male	Denmark	bgi-MH0004	Healthy
PRJEB2054	ERR011107	59 years	Male	Denmark	bgi-MH0008	Healthy
PRJEB2054	ERR011129	59 years	Male	Denmark	bgi-MH0015	Healthy
PRJEB2054	ERR011158	59 years	Male	Denmark	bgi-MH0030	Healthy
PRJEB2054	ERR011176	59 years	Male	Denmark	bgi-MH0039	Healthy
PRJEB2054	ERR011180	59 years	Male	Denmark	bgi-MH0041	Healthy
PRJEB2054	ERR011188	59 years	Male	Denmark	bgi-MH0045	Healthy
PRJEB2054	ERR011208	59 years	Male	Denmark	bgi-MH0055	Healthy
PRJEB2054	ERR011216	59 years	Male	Denmark	bgi-MH0059	Healthy
PRJEB2054	ERR011224	59 years	Male	Denmark	bgi-MH0063	Healthy
PRJEB2054	ERR011228	59 years	Male	Denmark	bgi-MH0065	Healthy
PRJEB2054	ERR011341	62 years	Male	Spain	bgi-V1.UC-21	Control
PRJEB2054	ERR011097	64 years	Male	Denmark	bgi-MH0005	Healthy
PRJEB2054	ERR011109	64 years	Male	Denmark	bgi-MH0009	Healthy
PRJEB2054	ERR011112	64 years	Male	Denmark	bgi-MH0010	Healthy
PRJEB2054	ERR011134	64 years	Male	Denmark	bgi-MH0017	Healthy
PRJEB2054	ERR011144	64 years	Male	Denmark	bgi-MH0022	Healthy
PRJEB2054	ERR011170	64 years	Male	Denmark	bgi-MH0036	Healthy
PRJEB2054	ERR011186	64 years	Male	Denmark	bgi-MH0044	Healthy
PRJEB2054	ERR011218	64 years	Male	Denmark	bgi-MH0060	Healthy
PRJEB2054	ERR011249	64 years	Male	Denmark	bgi-MH0075	Healthy
PRJEB2054	ERR011267	64 years	Male	Denmark	bgi-MH0084	Healthy
PRJEB2054	ERR011309	68 years	Male	Spain	bgi-V1.CD-13	Control
PRJEB2054	ERR011092	69 years	Male	Denmark	bgi-MH0003	Healthy
PRJEB2054	ERR011105	69 years	Male	Denmark	bgi-MH0007	Healthy
PRJEB2054	ERR011146	69 years	Male	Denmark	bgi-MH0023	Healthy
PRJEB2054	ERR011160	69 years	Male	Denmark	bgi-MH0031	Healthy
PRJEB2054	ERR011162	69 years	Male	Denmark	bgi-MH0032	Healthy
PRJEB2054	ERR011184	69 years	Male	Denmark	bgi-MH0043	Healthy
PRJEB20800	ERR1995225	18-40 years	Male	Denmark	ERAS1	Healthy
PRJEB20800	ERR1995211	18-40 years	Male	Denmark	ERAS10	Healthy
PRJEB20800	ERR1995215	18-40 years	Male	Denmark	ERAS11	Healthy
PRJEB20800	ERR1995275	18-40 years	Male	Denmark	ERAS11	Healthy
PRJEB20800	ERR1995220	18-40 years	Male	Denmark	ERAS12	Healthy
PRJEB20800	ERR1995229	18-40 years	Male	Denmark	ERAS2	Healthy
PRJEB20800	ERR1995234	18-40 years	Male	Denmark	ERAS3	Healthy
PRJEB20800	ERR1995294	18-40 years	Male	Denmark	ERAS3	Healthy
PRJEB20800	ERR1995239	18-40 years	Male	Denmark	ERAS4	Healthy
PRJEB20800	ERR1995244	18-40 years	Male	Denmark	ERAS5	Healthy
PRJEB20800	ERR1995249	18-40 years	Male	Denmark	ERAS6	Healthy
PRJEB20800	ERR1995254	18-40 years	Male	Denmark	ERAS7	Healthy
PRJEB20800	ERR1995314	18-40 years	Male	Denmark	ERAS7	Healthy
PRJEB20800	ERR1995259	18-40 years	Male	Denmark	ERAS8	Healthy
PRJEB20800	ERR1995263	18-40 years	Male	Denmark	ERAS9	Healthy
PRJEB21528	ERR2017532	-	Female	China	N168	Control
[truncated: 11,101 more rows]
