# Supplementary material for: Genetic strategies for sex-biased persistence of gut microbes across human life
Source: Nat Commun. 2023 Jul 14;14:4220. doi: 10.1038/s41467-023-39931-2 (PMC10349097; doi:10.1038/s41467-023-39931-2)
Supplement: Supplementary file 5 — Supplementary Data 2 [file 41467_2023_39931_MOESM5_ESM.xlsx]

## Sheet: Species
Feeding type	Breastfed	Breastfed	Breastfed	Formula	Breastfed	Mix	Formula	Formula	Breastfed	Formula	Mix	Breastfed	Breastfed	Formula	Breastfed	Formula	Formula	Formula	Breastfed	Formula	Breastfed			Formula	Formula	Breastfed	Cow	Formula	Cow	Formula	Formula	Cow	Formula	Formula			Cow	Cow	Cow	Cow	Cow	Cow	Cow	Cow	Cow	Cow	Cow
Age	1M	1M	1M	1M	1M	1M	1M	1M	1M	1M	6M	6M	6M	6M	6M	6M	6M	6M	6M	6M	6M			12M	12M	12M	12M	12M	12M	12M	12M	12M	12M	12M			24M	24M	24M	24M	24M	24M	24M	24M	24M	24M	24M
Infant	Infant_1	Infant_2	Infant_3	Infant_4	Infant_5	Infant_6	Infant_7	Infant_8	Infant_9	Infant_10	Infant_1	Infant_2	Infant_3	Infant_4	Infant_5	Infant_6	Infant_7	Infant_8	Infant_9	Infant_10	Infant_11			Infant_1	Infant_2	Infant_3	Infant_4	Infant_5	Infant_6	Infant_7	Infant_8	Infant_9	Infant_10	Infant_11			Infant_1	Infant_2	Infant_3	Infant_4	Infant_5	Infant_6	Infant_7	Infant_8	Infant_9	Infant_10	Infant_11
Species richness	4	5	5	16	13	27	15	9	11	14	7	7	6	17	13	34	18	9	13	22	17	Average abundance	Prevalence	23	28	27	24	24	8	24	38	20	36	24	Average abundance	Prevalence	18	39	32	28	4	22	30	34	23	42	42	Average abundance	Prevalence
Bifidobacterium longum	0	0	0.806113	0.0504809	0.468691	0.177651	0	0.790391	0.531261	0	0.659651	0.00973425	0.349443	0.197983	0.0817088	0.0595518	0	0	0.630368	0.0499617	0.182205	0.240247	0.714286	0.111409	0.056568	0.0368866	0	0.0151084	0.0125715	0.0515209	0	0.0666256	0.0196321	0.0190258	0.0353952	0.818182	0.0195173	0	0	0.0141719	0	0.11856	0.0171341	0.0110055	0.620477	0	0.0306648	0.0748756	0.545455
Escherichia coli	0.936046	0.891876	0	0	0	0	0	0	0.0112611	0.050607	0.103672	0.2277	0.296079	0.119773	0.0189294	0.0081216	0.0120615	0.192219	0.0031111	0.200179	0.193695	0.155492	0.714286	0.221411	0	0.0173303	0.0579998	0.263962	0.0144	0.0439646	0.0165964	0	0.012992	0	0.0589688	0.727273	0.00639857	0.00822775	0	0	0.943836	0.043998	0	0.00469991	0.0213157	0.00947335	0	0.094359	0.636364
Bifidobacterium breve	0.0423647	0	0	0.144825	0.00713906	0	0.497401	0	0.157913	0	0.0127225	0.52042	0	0.0283317	0	0	0.250837	0	0.117675	0.013685	0	0.0853959	0.52381	0.0183182	0.0377217	0	0	0	0.1458	0.0367611	0	0	0.0135011	0	0.0229184	0.454545	0	0	0	0	0	0	0	0	0	0	0	0	0
Bifidobacterium pseudocatenulatum	0	0	0.0187891	0.455824	0.0130045	0.257015	0	0	0	0	0	0	0.181191	0.110315	0	0.226169	0.181879	0.025493	0	0	0.0754453	0.0735774	0.47619	0	0.0339163	0.0189917	0	0.020667	0	0.106962	0.10196	0	0	0	0.0256816	0.454545	0	0.0376796	0	0	0	0.182446	0.014432	0	0	0	0.0109386	0.0223178	0.363636
Collinsella aerofaciens	0	0	0	0.108238	0	0.0901816	0	0.0541931	0	0.141711	0.0631214	0	0	0.0758168	0	0.274597	0.29341	0	0.118202	0.164985	0.0965253	0.0705229	0.52381	0	0	0	0.0426093	0	0.0175621	0	0.0858285	0	0.0322017	0	0.0162001	0.363636	0	0.0183481	0	0	0	0.0200945	0	0	0	0.0227071	0.0105252	0.0065159	0.363636
Bifidobacterium bifidum	0	0.0691592	0.106262	0.0216448	0.284548	0	0	0.041067	0.0341877	0	0.0911487	0.212066	0.131809	0.0152406	0.123667	0.0109816	0.0432135	0.0224808	0.0318943	0	0.00951762	0.0594709	0.761905	0.01543	0.0714214	0.0130151	0.0147584	0	0.0110077	0.0146987	0	0.0151313	0	0.0163397	0.0156184	0.727273	0.0347093	0.0475795	0	0.0231492	0	0.082355	0	0	0	0	0	0.017063	0.363636
Akkermansia unknown_species	0	0	0	0	0	0	0	0	0	0.0121192	0	0	0	0.127083	0.57791	0	0	0	0	0	0	0.0341482	0.142857	0	0	0	0	0	0	0.00700042	0	0	0	0	0.000636402	0.0909091	0	0	0	0	0	0	0	0	0	0	0.0252837	0.00229852	0.0909091
Klebsiella variicola	0	0	0	0	0	0	0	0	0	0	0	0	0	0	0	0	0	0.600715	0	0	0	0.0286055	0.047619	0	0	0	0	0	0	0.00472354	0.156977	0.300258	0	0	0.0419962	0.272727	0	0	0	0	0	0	0	0	0	0	0	0	0
Akkermansia muciniphila	0	0	0	0	0	0	0	0	0	0.486548	0	0	0	0.0313723	0.00997834	0	0	0	0	0	0	0.025138	0.142857	0.0596115	0	0	0	0	0	0.309115	0	0	0.219205	0	0.0534483	0.272727	0.0229447	0	0	0	0	0	0.0197817	0	0	0.014739	0	0.00522413	0.272727
Bifidobacterium unknown_species	0	0	0.0384294	0.0170225	0.0519264	0.0185197	0.0247607	0	0	0	0.017009	0.0219275	0.0345236	0.0166194	0	0	0.025369	0	0	0	0	0.0126718	0.47619	0	0.0133937	0	0	0	0	0.0098	0	0	0	0	0.00210852	0.181818	0	0	0	0	0	0.0234546	0.0132084	0	0.0231623	0	0	0.00543866	0.272727
Ruthenibacterium lactatiformans	0	0	0	0	0	0.0054417	0	0	0.0753916	0	0	0	0	0	0.124858	0.0939594	0.0121156	0	0.018053	0.0285198	0	0.0170638	0.333333	0.0266515	0.00824915	0	0.0260718	0	0	0.039944	0.0426177	0.0187828	0.0108304	0.013154	0.0169365	0.727273	0.0149064	0	0	0.0121939	0	0	0.0145209	0	0.0047278	0.0191736	0.0176902	0.0075648	0.545455
Veillonella parvula	0	0	0	0	0	0	0	0	0	0	0	0	0	0	0	0	0	0	0	0.126171	0.215222	0.0162568	0.0952381	0.0287479	0	0	0	0.00847003	0	0	0	0	0	0	0.00338345	0.181818	0	0	0	0	0	0	0	0	0	0	0	0	0
Bifidobacterium dentium	0	0	0	0	0	0	0.225211	0	0.0883875	0	0	0	0	0	0	0	0	0	0	0	0	0.0149333	0.0952381	0	0	0	0	0	0	0	0	0	0	0	0	0	0	0	0	0	0	0	0	0	0	0	0	0	0
Ruminococcus gnavus	0	0	0	0.0243094	0	0	0.0244576	0	0	0	0.0187592	0	0	0.0261584	0	0	0.0225321	0	0.00807785	0.116377	0	0.0114605	0.333333	0.00974593	0.0273562	0	0	0.0568295	0	0.0169589	0.00598545	0	0	0	0.0106251	0.454545	0	0	0	0	0	0	0.00979689	0	0.00700225	0	0	0.00152719	0.181818
Bifidobacterium adolescentis	0	0	0	0	0	0.128977	0	0	0	0	0	0	0	0	0	0	0.0861546	0	0	0.0162759	0	0.0110194	0.142857	0	0	0	0	0	0	0.0103808	0	0	0	0.0295796	0.00363277	0.181818	0.0251068	0.0124145	0	0	0	0.0172739	0	0	0	0	0.0127236	0.00613807	0.363636
Parabacteroides distasonis	0	0	0	0	0.0579803	0.0139015	0.0345658	0	0	0	0.0339151	0	0	0	0	0.00480905	0.00263801	0	0	0	0	0.00703856	0.285714	0.0692347	0.0313655	0	0	0	0	0	0	0	0.00459464	0	0.00956317	0.272727	0	0.00748713	0	0	0	0	0	0	0	0.00528202	0.0239985	0.0039451	0.363636
Collinsella unknown_species	0	0	0	0.0216816	0	0.0222905	0	0.00739017	0	0.0103422	0	0	0	0.0182899	0	0.0282116	0.0166879	0	0.0153067	0	0.0122035	0.00725734	0.428571	0	0	0	0	0	0	0	0.0147142	0	0	0	0.00133765	0.0909091	0	0	0	0	0	0	0	0	0	0	0	0	0
Veillonella ratti	0	0	0	0	0	0	0	0	0	0	0	0	0	0.123967	0	0	0	0	0	0	0	0.0059032	0.047619	0	0	0	0	0	0	0	0	0	0	0	0	0	0	0	0	0	0	0	0	0	0	0	0	0	0
Mediterranea unknown_species	0	0	0	0	0	0	0	0	0	0.0869012	0	0	0	0	0	0	0	0	0	0.0310073	0	0.00561469	0.0952381	0	0	0	0	0	0	0	0	0	0.0124946	0	0.00113587	0.0909091	0	0	0	0	0	0	0	0	0	0	0	0	0
Enterobacter kobei	0	0	0	0	0	0	0	0	0	0	0	0	0	0	0	0	0	0.113079	0	0	0	0.0053847	0.047619	0	0	0	0	0	0	0	0.0547597	0.0151022	0	0	0.00635108	0.181818	0	0	0	0	0	0	0	0	0	0	0	0	0
Haemophilus parainfluenzae	0	0	0	0	0	0	0	0	0	0	0	0	0	0	0	0	0	0	0	0	0.10483	0.0049919	0.047619	0	0	0	0	0.0197849	0	0	0	0	0	0	0.00179863	0.0909091	0	0	0.0415706	0	0	0	0	0	0	0	0	0.00377915	0.0909091
Bifidobacterium catenulatum	0	0	0	0.0196218	0	0.0153582	0	0	0	0	0	0	0	0	0	0.0129934	0	0	0	0.0467786	0	0.004512	0.190476	0	0.107009	0	0	0	0	0	0	0	0.0225059	0	0.011774	0.181818	0	0.0108479	0	0	0	0.0102703	0	0	0	0	0	0.00191984	0.181818
Mediterranea massiliensis	0	0	0	0	0	0	0	0	0	0.0740315	0	0	0	0	0	0	0	0	0	0.0206965	0	0.00451086	0.0952381	0	0	0	0	0	0	0	0	0	0.0119948	0	0.00109044	0.0909091	0	0	0	0	0	0	0	0	0	0	0	0	0
Enterococcus faecalis	0	0	0	0	0	0	0.0289007	0.0609195	0	0	0	0	0	0	0	0	0	0	0	0	0	0.00427715	0.0952381	0	0	0	0	0	0	0	0	0	0	0	0	0	0	0	0	0	0	0	0	0	0	0	0	0	0
Veillonella unknown_species	0	0	0	0	0	0	0	0	0	0	0	0	0	0.0750755	0	0	0	0	0	0	0.00807313	0.00395946	0.0952381	0	0	0	0.0204058	0.0604861	0	0	0	0	0	0	0.0073538	0.181818	0	0	0	0	0	0	0	0	0	0	0	0	0
Escherichia unknown_species	0.015323	0.0191171	0	0	0	0	0	0	0	0	0	0.00379133	0.00695687	0	0	0	0	0	0	0.0315301	0.00510343	0.00389628	0.285714	0	0	0	0	0.00623896	0	0	0	0	0	0	0.000567178	0.0909091	0	0	0	0	0.0380541	0	0	0	0	0	0	0.00345946	0.0909091
Phocaeicola coprophilus	0	0	0	0	0	0	0	0	0	0.0319029	0	0	0	0	0	0	0	0	0	0.0497641	0	0.0038889	0.0952381	0	0	0	0	0	0	0	0	0	0.0307698	0	0.00279725	0.0909091	0	0	0	0	0	0	0	0	0	0.0202982	0	0.00184529	0.0909091
Eubacterium maltosivorans	0	0	0	0.00470506	0	0.0226744	0	0	0	0	0	0	0	0.00982731	0	0.0402486	0	0	0	0	0	0.00368835	0.190476	0	0	0	0	0	0	0	0	0	0	0	0	0	0	0	0	0	0	0	0	0	0	0	0	0	0
Parabacteroides unknown_species	0	0	0	0	0.00412967	0	0.0692394	0	0	0	0	0	0	0	0	0	0	0	0	0	0	0.00349376	0.0952381	0	0	0	0	0	0	0	0	0	0	0	0	0	0	0	0	0	0	0	0	0	0	0	0	0	0
Erysipelatoclostridium ramosum	0	0	0	0	0	0	0.0166954	0	0.0362694	0	0	0	0	0	0	0.00640456	0	0	0.0135967	0	0	0.00347457	0.190476	0	0	0	0	0.00690163	0	0	0	0	0	0	0.000627421	0.0909091	0	0	0	0	0	0	0	0	0	0	0	0	0
Megasphaera massiliensis	0	0	0	0	0	0	0	0	0.0380144	0	0	0	0	0	0	0	0	0	0.0251995	0	0	0.00301019	0.0952381	0	0	0	0	0	0	0	0	0	0	0	0	0	0	0	0	0	0	0	0	0	0	0	0	0	0
Klebsiella michiganensis	0	0	0	0	0	0	0.00593422	0.00976193	0	0.00971879	0	0	0	0	0.0133462	0.00928138	0	0.0151325	0	0	0	0.00300834	0.285714	0	0	0	0.0187607	0	0.0169178	0	0.0557448	0.179786	0	0	0.0246554	0.363636	0	0	0	0.0116807	0	0	0	0	0	0	0	0.00106188	0.0909091
Parabacteroides merdae	0	0	0	0	0	0	0.0139863	0.00588217	0	0	0	0	0	0	0.00915255	0	0.00705215	0	0	0	0.025137	0.00291477	0.238095	0	0	0	0	0	0	0.041216	0	0	0	0	0.00374691	0.0909091	0	0	0	0.00935751	0	0	0	0.0227647	0.00584366	0	0.0289762	0.00608564	0.363636
Lactobacillus vaginalis	0	0	0	0.0388725	0	0.0201397	0	0	0	0	0	0	0	0	0	0	0	0	0	0	0	0.0028101	0.0952381	0	0	0	0	0	0	0	0	0	0	0	0	0	0	0	0	0	0	0	0	0	0	0	0	0	0
Streptococcus salivarius	0	0	0	0.0335922	0.0191798	0	0	0	0	0	0	0	0	0	0	0	0	0	0	0	0	0.00251295	0.0952381	0	0	0.00999515	0	0	0	0	0	0	0	0	0.00090865	0.0909091	0	0	0	0	0	0	0	0	0	0	0	0	0
Bacteroides unknown_species	0	0	0	0	0	0	0.0124174	0	0	0.0215301	0	0	0	0	0	0.00450686	0	0	0	0.0140955	0	0.00250237	0.190476	0.00481273	0	0	0	0	0	0	0	0	0.00523624	0.014671	0.00224727	0.272727	0	0	0	0	0	0	0	0.00832834	0.00599864	0	0.00425079	0.00168889	0.272727
Streptococcus vestibularis	0	0	0	0.00679366	0.0413231	0	0	0	0	0	0	0	0	0	0	0	0	0	0	0	0	0.00229127	0.0952381	0	0	0	0	0	0	0	0	0	0	0	0	0	0	0	0	0	0	0	0	0	0	0	0	0	0
Senegalimassilia anaerobia	0	0	0	0	0	0.0344718	0	0	0	0	0	0	0	0.0121866	0	0	0	0	0	0	0	0.00222183	0.0952381	0	0	0	0	0	0	0	0	0	0	0	0	0	0	0	0	0	0	0	0	0	0	0	0	0	0
Eubacterium unknown_species	0	0	0	0	0	0.0282696	0	0	0	0	0	0	0	0	0	0.0173696	0	0	0	0	0	0.0021733	0.0952381	0	0	0.0142141	0	0	0	0	0	0	0	0	0.00129219	0.0909091	0.0297105	0.0186765	0.0390384	0.0213734	0	0.0213238	0.0347915	0.0232497	0	0.0178573	0.0275904	0.0212374	0.818182
Citrobacter freundii	0	0	0	0	0	0	0	0	0	0.0328363	0	0	0	0	0	0.0123297	0	0	0	0	0	0.00215076	0.0952381	0	0	0	0	0	0	0	0.0135842	0	0	0	0.00123493	0.0909091	0	0	0	0	0	0	0	0	0	0	0	0	0
Subdoligranulum unknown_species	0	0	0	0	0	0.0439357	0	0	0	0	0	0	0	0	0	0	0	0	0	0	0	0.00209218	0.047619	0	0	0	0	0	0	0	0	0	0.0204652	0	0.00186047	0.0909091	0	0	0	0	0	0	0	0	0	0	0	0	0
Streptococcus parasanguinis	0	0	0	0.0146345	0.0259765	0	0	0	0	0	0	0	0	0	0	0	0	0	0	0	0	0.00193386	0.0952381	0	0	0	0	0	0	0	0	0	0	0	0	0	0	0	0	0	0	0	0	0	0	0	0	0	0
Haemophilus unknown_species	0	0	0	0	0	0	0	0	0	0	0	0	0	0	0	0	0	0	0	0	0.0388608	0.00185052	0.047619	0	0	0	0	0	0	0	0	0	0	0	0	0	0	0	0.0174778	0	0	0	0	0	0	0	0	0.00158889	0.0909091
Alistipes putredinis	0	0	0	0	0	0.0169574	0	0	0	0	0	0	0	0	0	0.0125334	0.00912502	0	0	0	0	0.00183885	0.142857	0	0	0	0	0	0	0	0	0	0	0	0	0	0	0	0	0	0	0.0159734	0	0	0	0	0.0922499	0.00983848	0.181818
Bacteroides uniformis	0	0	0	0	0	0	0	0	0	0	0	0	0	0	0.0152579	0.006729	0	0	0	0.00965049	0.00380272	0.00168763	0.190476	0	0	0	0	0.0111271	0	0	0.0129372	0.0152481	0.0273183	0.484762	0.0501266	0.454545	0	0.0191651	0.0146221	0.014442	0	0.0551202	0	0.0753775	0.0292734	0.0309301	0.0151766	0.0231006	0.727273
Lactobacillus rhamnosus	0	0	0	0.0276327	0.00744518	0	0	0	0	0	0	0	0	0	0	0	0	0	0	0	0	0.00167037	0.0952381	0	0	0	0	0	0	0	0	0	0	0	0	0	0	0	0	0	0	0	0	0	0	0	0	0	0
Coprococcus comes	0	0	0	0	0	0	0	0	0	0	0	0	0	0	0	0.0347876	0	0	0	0	0	0.00165655	0.047619	0	0	0	0	0	0	0	0	0	0.0118682	0	0.00107893	0.0909091	0	0.00835097	0	0	0	0	0	0	0	0.0150863	0	0.00213066	0.181818
Bacteroides caccae	0	0	0	0	0	0	0	0	0	0	0	0	0	0	0	0.0296968	0	0	0	0	0	0.00141413	0.047619	0	0	0	0	0.00529767	0	0	0.0112612	0.00856038	0	0	0.00228357	0.272727	0	0	0	0.0067928	0	0	0	0.0455431	0.0103003	0.0111219	0	0.00670528	0.363636
Slackia isoflavoniconvertens	0	0	0	0.0101219	0	0.0188375	0	0	0	0	0	0	0	0	0	0	0	0	0	0	0	0.00137902	0.0952381	0	0	0	0	0	0	0	0	0	0	0	0	0	0	0	0	0	0	0	0	0	0	0	0	0	0
Eggerthella lenta	0	0	0	0	0	0	0.00481997	0.00818842	0	0	0	0	0	0	0	0	0.0124524	0	0	0	0	0.00121242	0.142857	0	0	0	0	0	0	0	0	0	0	0	0	0	0	0	0	0	0	0	0	0	0	0	0	0	0
Flavonifractor plautii	0	0	0	0	0	0	0	0	0	0	0	0	0	0	0	0.0126772	0.00716442	0	0	0.00530359	0	0.00119739	0.142857	0	0.0617979	0.0196113	0	0.01953	0	0.031924	0.0452828	0.0606029	0.010659	0.0107425	0.02365	0.727273	0	0	0	0.00847465	0	0.00621822	0	0	0.03645	0.0242335	0.00605245	0.00740262	0.454545
Klebsiella pneumoniae	0	0	0	0	0	0	0	0	0	0	0	0	0	0	0	0	0	0.00720514	0	0.0176554	0	0.00118384	0.0952381	0	0	0	0.413703	0	0	0	0	0	0	0	0.0376094	0.0909091	0	0	0	0	0	0	0	0	0	0	0	0	0
Phocaeicola dorei	0	0	0	0	0	0	0	0	0	0	0	0	0	0	0	0	0	0	0	0.0211494	0.00308287	0.00115392	0.0952381	0.141583	0.0535089	0.0118585	0.00491587	0	0	0	0	0	0	0.0671997	0.0253696	0.454545	0	0.0232578	0.00895855	0	0	0	0	0.00691058	0	0.0174689	0.00864492	0.00593097	0.454545
Citrobacter portucalensis	0	0	0	0	0	0	0	0	0	0.0225616	0	0	0	0	0	0	0	0	0	0	0	0.00107436	0.047619	0	0	0	0	0	0	0	0	0	0	0	0	0	0	0	0	0	0	0	0	0	0	0	0	0	0
Klebsiella unknown_species	0	0	0	0	0	0	0	0	0	0	0	0	0	0	0	0	0	0	0	0	0	0	0	0	0	0	0.0141616	0	0	0	0.00828257	0.0150288	0	0	0.00340663	0.272727	0	0	0	0	0	0	0	0	0	0	0	0	0
Faecalicoccus pleomorphus	0	0	0	0	0	0	0	0.0222068	0	0	0	0	0	0	0	0	0	0	0	0	0	0.00105746	0.047619	0	0	0	0	0	0	0	0	0	0	0	0	0	0	0	0	0	0	0	0	0	0	0	0	0	0
Coprococcus phoceensis	0	0	0	0	0	0	0	0	0	0	0	0	0	0	0	0.00635189	0	0	0.00457844	0.0106382	0	0.00102707	0.142857	0	0	0	0	0	0	0	0.0157038	0	0	0	0.00142762	0.0909091	0	0	0	0	0	0	0	0	0.00518042	0	0	0.000470947	0.0909091
Cutibacterium avidum	0	0	0.0204061	0	0	0	0	0	0	0	0	0	0	0	0	0	0	0	0	0	0	0.000971717	0.047619	0	0	0	0	0	0	0	0	0	0	0	0	0	0	0	0	0	0	0	0	0	0	0	0	0	0
Blautia wexlerae	0	0	0	0	0	0	0	0	0.0163072	0	0	0	0	0	0	0	0	0	0.00401095	0	0	0.000967531	0.0952381	0.0202117	0.0157395	0.00728669	0	0	0	0.00872947	0	0.00925378	0	0	0.00556556	0.454545	0	0.0182651	0	0.0099281	0	0.0127858	0.0238007	0	0.0164906	0.0131154	0	0.00858051	0.545455
Blautia unknown_species	0	0	0	0	0	0.0199472	0	0	0	0	0	0	0	0	0	0	0	0	0	0	0	0.000949865	0.047619	0	0.00727119	0.00660131	0	0	0	0	0.0153898	0	0.00733111	0	0.00332667	0.363636	0	0.00687139	0.0203137	0	0	0	0.0125905	0.0165746	0	0.0354798	0.00648888	0.00893808	0.545455
Raoultella ornithinolytica	0	0.0158267	0	0	0	0	0	0	0.00328569	0	0	0	0	0	0	0	0	0	0	0	0	0.000910113	0.0952381	0	0	0	0	0	0	0	0	0	0	0	0	0	0	0	0	0	0	0	0	0	0	0	0	0	0
Prevotella disiens	0	0	0	0	0	0	0.0189603	0	0	0	0	0	0	0	0	0	0	0	0	0	0	0.000902872	0.047619	0	0	0	0	0	0	0	0	0	0	0	0	0	0	0	0	0	0	0	0	0	0	0	0	0	0
Eubacterium callanderi	0	0	0	0	0	0.00749582	0	0	0	0	0	0	0	0	0	0.00948942	0	0	0	0	0	0.000808821	0.0952381	0	0	0	0	0	0	0	0	0	0	0	0	0	0	0	0	0	0	0	0	0	0	0	0	0	0
Prevotella unknown_species	0	0	0	0	0	0	0.0168584	0	0	0	0	0	0	0	0	0	0	0	0	0	0	0.000802782	0.047619	0	0	0	0	0	0	0	0	0	0.0072831	0	0.0006621	0.0909091	0	0	0	0	0	0	0	0	0	0	0	0	0
Klebsiella quasipneumoniae	0	0	0	0	0	0	0	0	0	0	0	0	0	0	0	0	0	0.0168271	0	0	0	0.000801291	0.047619	0	0	0	0.0142633	0	0	0	0.00494142	0.0108088	0	0	0.0027285	0.272727	0	0	0	0	0	0	0	0	0	0	0	0	0
Phocaeicola vulgatus	0	0	0	0	0	0	0	0	0	0	0	0	0	0	0	0.0122395	0	0	0	0	0.00397207	0.000771978	0.0952381	0	0	0.0047101	0	0.00972183	0	0	0	0	0	0.0160551	0.00277154	0.272727	0	0	0	0	0	0	0	0.0258767	0.00483382	0	0	0.00279187	0.181818
Alistipes unknown_species	0	0	0	0	0	0.00798519	0	0	0	0	0	0	0	0	0.00747754	0	0	0	0	0	0	0.00073632	0.0952381	0	0	0	0	0	0	0	0	0	0	0	0	0	0	0	0	0	0	0	0	0	0	0	0.0228184	0.0020744	0.0909091
Hungatella effluvii	0	0	0	0	0	0.0049186	0	0	0	0	0	0	0	0	0	0.0104229	0	0	0	0	0	0.000730548	0.0952381	0	0.0111153	0	0	0	0	0	0	0.00759001	0	0	0.00170048	0.181818	0	0	0	0	0	0.00279424	0	0	0	0	0	0.000254022	0.0909091
Ruminococcus unknown_species	0	0	0	0	0	0	0	0	0	0	0	0	0	0	0	0	0.00454608	0	0	0.00960795	0	0.000674001	0.0952381	0.0227115	0	0	0.0232615	0	0	0	0.0269416	0	0.0173278	0.0114261	0.00924259	0.454545	0.0569563	0.0421433	0.0326476	0.0637487	0	0.0543776	0.0547999	0.0196506	0.0100597	0.0499126	0.0778652	0.0420147	0.909091
Streptococcus unknown_species	0	0	0	0	0.0137599	0	0	0	0	0	0	0	0	0	0	0	0	0	0	0	0	0.000655236	0.047619	0	0	0	0	0	0	0	0	0	0	0	0	0	0	0	0	0	0	0	0	0	0	0	0	0	0
Ruthenibacterium unknown_species	0	0	0	0	0	0	0	0	0	0	0	0	0	0	0.00727578	0.00483847	0	0	0	0	0	0.000576869	0.0952381	0	0	0	0	0	0	0	0	0	0	0	0	0	0	0	0	0	0	0	0	0	0	0	0	0	0
Negativicoccus succinicivorans	0	0	0	0	0	0.0119037	0	0	0	0	0	0	0	0	0	0	0	0	0	0	0	0.000566841	0.047619	0	0	0	0	0	0	0	0	0	0	0	0	0	0	0	0	0	0	0	0	0	0	0	0	0	0
Raoultella planticola	0	0	0	0	0	0	0	0	0	0.0114346	0	0	0	0	0	0	0	0	0	0	0	0.000544507	0.047619	0	0	0	0	0	0.722486	0	0	0	0	0	0.0656805	0.0909091	0	0	0	0	0	0	0	0	0	0	0	0	0
Dysosmobacter welbionis	0	0	0	0	0	0	0	0	0	0	0	0	0	0	0	0.00594517	0.00417098	0	0	0	0	0.000481721	0.0952381	0	0	0	0	0.016242	0	0	0.0117366	0	0.00686519	0.00964568	0.0040445	0.363636	0	0	0	0	0	0	0	0.0136665	0.00801614	0	0.00650259	0.00256229	0.272727
Phocaeicola plebeius	0	0	0	0	0	0	0	0	0	0	0	0	0	0	0	0	0	0	0.00992742	0	0	0.000472734	0.047619	0	0	0	0	0	0	0	0	0	0	0.00659946	0.000599951	0.0909091	0	0	0	0	0	0	0	0	0	0	0	0	0
Pseudoflavonifractor capillosus	0	0	0	0	0	0	0	0	0	0	0	0	0	0	0	0.00964673	0	0	0	0	0	0.000459368	0.047619	0	0	0	0	0	0	0	0	0	0	0	0	0	0	0	0	0	0	0	0	0	0	0	0	0	0
Escherichia marmotae	0	0	0	0	0	0	0	0	0	0	0	0	0	0	0	0	0	0	0	0.00870185	0	0.000414374	0.047619	0	0	0	0	0	0	0	0	0	0	0	0	0	0	0	0	0	0	0	0	0	0	0	0	0	0
Bifidobacterium ruminantium	0	0	0	0	0	0	0	0	0	0	0	0	0	0	0	0	0.00859074	0	0	0	0	0.000409083	0.047619	0	0	0	0	0	0	0	0	0	0	0	0	0	0	0	0	0	0	0	0	0	0	0	0	0	0
Haemophilus haemolyticus	0	0	0	0	0	0	0	0	0	0	0	0	0	0	0	0	0	0	0	0	0.00856	0.000407619	0.047619	0	0	0	0	0	0	0	0	0	0	0	0	0	0	0	0	0	0	0	0	0	0	0	0	0	0
Eubacterium limosum	0	0	0	0	0	0.0079895	0	0	0	0	0	0	0	0	0	0	0	0	0	0	0	0.000380452	0.047619	0	0	0	0	0	0	0	0	0	0	0	0	0	0	0	0	0	0	0	0	0	0	0	0	0	0
Veillonella seminalis	0	0	0	0	0	0	0	0	0	0	0	0	0	0.00782963	0	0	0	0	0	0	0	0.00037284	0.047619	0	0	0	0	0	0	0	0	0	0	0	0	0	0	0	0	0	0	0	0	0	0	0	0	0	0
Bacteroides ilei	0	0	0	0	0	0	0	0	0	0.00775403	0	0	0	0	0	0	0	0	0	0	0	0.00036924	0.047619	0	0	0	0	0	0	0	0	0	0	0	0	0	0	0	0	0	0	0	0	0	0	0	0	0	0
Clostridium innocuum	0	0	0	0	0	0	0	0	0.00772183	0	0	0	0	0	0	0	0	0	0	0	0	0.000367706	0.047619	0	0	0	0	0	0	0	0	0	0	0	0	0	0	0	0	0	0	0	0	0	0	0	0	0	0
Escherichia albertii	0	0	0	0	0	0	0	0	0	0	0	0	0	0	0	0	0	0	0	0.0072641	0	0.00034591	0.047619	0	0	0	0	0	0	0	0	0	0	0	0	0	0	0	0	0	0.00753099	0	0	0	0	0	0	0.000684635	0.0909091
Gemmiger unknown_species	0	0	0	0	0	0.00702646	0	0	0	0	0	0	0	0	0	0	0	0	0	0	0	0.000334593	0.047619	0	0	0.0113084	0	0	0	0	0	0	0.0687875	0	0.00728144	0.181818	0	0.0261829	0.0195347	0.0101776	0	0	0.00706429	0.0129794	0	0.00832281	0.00868258	0.00844948	0.636364
Bacteroides fragilis	0	0	0	0	0	0	0	0	0	0	0	0	0	0	0.00697902	0	0	0	0	0	0	0.000332334	0.047619	0	0.0219593	0	0	0.0153434	0	0	0	0	0	0.0337255	0.00645711	0.272727	0	0.00835973	0	0	0	0	0	0.0199752	0	0	0.0234484	0.00470758	0.272727
Barnesiella intestinihominis	0	0	0	0	0	0	0	0	0	0	0	0	0	0	0	0.00689655	0	0	0	0	0	0.000328407	0.047619	0	0	0	0	0	0	0	0	0	0	0	0	0	0	0.00838781	0	0	0	0	0	0.00777799	0	0	0.0150164	0.00283475	0.272727
Stenotrophomonas maltophilia	0	0	0	0	0	0	0	0	0	0	0	0	0	0	0	0	0	0.00684496	0	0	0	0.00032595	0.047619	0	0	0	0	0	0	0	0	0	0	0	0	0	0	0	0	0	0	0	0	0	0	0	0	0	0
Alistipes onderdonkii	0	0	0	0	0	0.00682817	0	0	0	0	0	0	0	0	0	0	0	0	0	0	0	0.000325151	0.047619	0	0	0	0.019089	0	0	0	0	0	0	0	0.00173536	0.0909091	0	0.0109281	0	0.0102306	0	0.0532888	0	0	0	0	0.0467594	0.0110188	0.363636
Leclercia adecarboxylata	0.00626756	0	0	0	0	0	0	0	0	0	0	0	0	0	0	0	0	0	0	0	0	0.000298455	0.047619	0	0	0	0	0	0	0	0	0	0	0	0	0	0	0	0	0	0	0	0	0	0	0	0	0	0
Blautia massiliensis	0	0	0	0	0	0	0	0	0	0	0	0	0	0	0	0.00595753	0	0	0	0	0	0.000283692	0.047619	0	0	0	0	0	0	0	0.0113413	0	0	0	0.00103103	0.0909091	0	0	0	0	0	0	0	0	0	0.0250907	0	0.00228098	0.0909091
Acetobacter unknown_species	0	0	0	0	0	0	0.00579088	0	0	0	0	0	0	0	0	0	0	0	0	0	0	0.000275756	0.047619	0	0	0	0	0	0	0	0	0	0	0	0	0	0	0	0	0	0	0	0	0	0	0	0	0	0
Phocaeicola coprocola	0	0	0	0	0	0	0	0	0	0	0	0	0	0	0	0.00544156	0	0	0	0	0	0.000259122	0.047619	0	0	0	0	0	0	0	0	0	0	0	0	0	0	0	0	0	0	0	0	0	0	0	0	0	0
Bilophila wadsworthia	0	0	0	0	0	0	0	0	0	0	0	0	0	0	0	0	0	0	0	0	0.00533626	0.000254108	0.047619	0	0	0	0	0	0	0	0	0	0	0	0	0	0	0	0	0	0	0	0	0	0	0	0.0136591	0.00124173	0.0909091
Anaerotignum lactatifermentans	0	0	0	0	0	0	0	0	0	0	0	0	0	0	0	0.00531838	0	0	0	0	0	0.000253256	0.047619	0	0	0	0	0	0	0	0.0337224	0	0	0	0.00306567	0.0909091	0	0	0	0	0	0	0	0	0	0	0	0	0
Subdoligranulum variabile	0	0	0	0	0	0.0052783	0	0	0	0	0	0	0	0	0	0	0	0	0	0	0	0.000251348	0.047619	0	0	0	0	0	0	0	0	0	0	0	0	0	0	0	0	0	0	0	0	0	0	0	0	0	0
Phocaeicola unknown_species	0	0	0	0	0.00489718	0	0	0	0	0	0	0	0	0	0	0	0	0	0	0	0	0.000233199	0.047619	0.00670853	0	0	0	0	0	0	0	0	0	0.00751456	0.00129301	0.181818	0	0	0	0	0	0	0	0	0	0	0	0	0
Flavonifractor unknown_species	0	0	0	0	0	0	0	0	0	0	0	0	0	0	0	0.00448044	0	0	0	0	0	0.000213354	0.047619	0	0	0	0	0	0	0	0.00900619	0	0	0	0.000818745	0.0909091	0	0	0.00544398	0	0	0	0	0.00523727	0	0.00823713	0.00680453	0.00233845	0.363636
Clostridioides difficile	0	0	0	0	0	0	0	0	0	0	0	0.00436143	0	0	0	0	0	0	0	0	0	0.000207687	0.047619	0	0	0	0	0	0	0	0	0	0	0	0	0	0	0	0	0	0	0	0	0	0	0	0	0	0
Proteus mirabilis	0	0	0	0	0	0	0	0	0	0	0	0	0	0.00413002	0	0	0	0	0	0	0	0.000196668	0.047619	0	0	0	0	0	0	0	0	0	0	0	0	0	0	0	0	0	0	0	0	0	0	0	0	0	0
Streptomyces tirandamycinicus	0	0.0040222	0	0	0	0	0	0	0	0	0	0	0	0	0	0	0	0	0	0	0	0.000191533	0.047619	0	0	0	0	0	0	0	0	0	0	0	0	0	0	0	0	0	0	0	0	0	0	0	0	0	0
Bacteroides thetaiotaomicron	0	0	0	0	0	0	0	0	0	0	0	0	0	0	0	0.00381834	0	0	0	0	0	0.000181826	0.047619	0	0	0	0	0.00373806	0	0	0	0.00568656	0	0	0.000856784	0.181818	0	0	0.00655601	0	0	0	0	0	0	0.0118408	0	0.00167244	0.181818
Enterocloster bolteae	0	0	0	0	0	0	0	0	0	0	0	0	0	0	0.00345694	0	0	0	0	0	0	0.000164616	0.047619	0.0125582	0	0	0	0	0	0	0	0.0189884	0	0	0.00286787	0.181818	0	0	0	0	0	0	0	0	0	0.00490321	0	0.000445746	0.0909091
Enterocloster unknown_species	0	0	0	0	0	0.00340942	0	0	0	0	0	0	0	0	0	0	0	0	0	0	0	0.000162353	0.047619	0	0.00629663	0	0	0	0	0	0	0	0	0	0.000572421	0.0909091	0	0	0	0	0	0	0	0	0	0.00428862	0	0.000389875	0.0909091
Eisenbergiella tayi	0	0	0	0	0	0	0	0	0	0	0	0	0	0	0	0.00319583	0	0	0	0	0	0.000152182	0.047619	0	0	0	0	0	0	0	0.00714907	0	0	0	0.000649915	0.0909091	0	0	0	0.00349588	0	0	0	0	0	0	0	0.000317807	0.0909091
Hungatella unknown_species	0	0	0	0	0	0.0025961	0	0	0	0	0	0	0	0	0	0	0	0	0	0	0	0.000123624	0.047619	0	0	0	0	0	0	0	0	0	0	0	0	0	0	0	0	0	0	0	0	0	0	0	0	0	0
Faecalibacterium unknown_species	0	0	0	0	0	0	0	0	0	0	0	0	0	0	0	0	0	0	0	0	0	0	0	0.0555157	0.0821058	0.234773	0.015097	0.014678	0	0.028688	0.0116845	0	0.0284746	0.00625978	0.0433887	0.818182	0.0108336	0.0310765	0.0807301	0.0785572	0	0.0137106	0.0225266	0.0556911	0.0123952	0.029103	0.0159612	0.0318714	0.909091
Eubacterium rectale	0	0	0	0	0	0	0	0	0	0	0	0	0	0	0	0	0	0	0	0	0	0	0	0	0.0812168	0.182585	0.0898528	0	0	0	0.0287378	0.024834	0.0109592	0	0.0380168	0.545455	0.44628	0.0644466	0.233021	0.10406	0	0.0401289	0.214146	0.0252536	0	0.288724	0	0.128733	0.727273
Faecalibacterium prausnitzii	0	0	0	0	0	0	0	0	0	0	0	0	0	0	0	0	0	0	0	0	0	0	0	0.0195913	0.0333228	0.113997	0	0	0	0.0109133	0	0	0.011757	0.0104139	0.0181814	0.545455	0	0.0162301	0.0935262	0.0287725	0	0	0.0104668	0.0347887	0	0.0384061	0.0165019	0.0216993	0.636364
Ruminococcus bromii	0	0	0	0	0	0	0	0	0	0	0	0	0	0	0	0	0	0	0	0	0	0	0	0.0658988	0	0	0	0	0	0	0.0531975	0	0	0	0.0108269	0.181818	0.174372	0.0971868	0.0368247	0.195146	0	0.156681	0	0.0170028	0	0.0161528	0.0795993	0.0702696	0.727273
Clostridium unknown_species	0	0	0	0	0	0	0	0	0	0	0	0	0	0	0	0	0	0	0	0	0	0	0	0	0	0.0115266	0	0	0	0	0.0162018	0.00908002	0.00471872	0	0.00377519	0.363636	0	0.00660305	0.00764532	0	0	0	0.005598	0.00548733	0	0.00985637	0.00823855	0.00394806	0.545455
Ruminococcus bicirculans	0	0	0	0	0	0	0	0	0	0	0	0	0	0	0	0	0	0	0	0	0	0	0	0	0	0	0.0219139	0	0	0.0180606	0	0	0.0573652	0.00895248	0.00966292	0.363636	0.00811593	0	0.00866322	0	0	0	0.28467	0.0135271	0	0	0.0419484	0.0324477	0.454545
Roseburia intestinalis	0	0	0	0	0	0	0	0	0	0	0	0	0	0	0	0	0	0	0	0	0	0	0	0.00681607	0	0.0146921	0.0190505	0	0	0.00812817	0	0	0	0	0.00442608	0.363636	0.0122812	0	0.0185533	0.0203583	0	0	0.00889909	0	0	0	0	0.00546289	0.363636
Dialister invisus	0	0	0	0	0	0	0	0	0	0	0	0	0	0	0	0	0	0	0	0	0	0	0	0	0	0.0882983	0	0	0	0	0	0	0.172729	0	0.0237297	0.181818	0.0980266	0.0464684	0	0.19389	0	0	0	0.331845	0	0	0.0245677	0.0631635	0.454545
Alistipes finegoldii	0	0	0	0	0	0	0	0	0	0	0	0	0	0	0	0	0	0	0	0	0	0	0	0.0544951	0.073934	0	0	0	0	0	0	0	0	0.168652	0.0270073	0.272727	0	0.0274401	0	0.0113207	0	0	0	0	0.00755342	0	0.0664009	0.0102468	0.363636
Gemmiger formicilis	0	0	0	0	0	0	0	0	0	0	0	0	0	0	0	0	0	0	0	0	0	0	0	0	0	0	0	0	0	0	0	0	0.0167507	0	0.00152279	0.0909091	0.00472354	0.182008	0.0583957	0.0370348	0	0	0.0274856	0	0	0	0.0382265	0.0316249	0.545455
Lachnospira eligens	0	0	0	0	0	0	0	0	0	0	0	0	0	0	0	0	0	0	0	0	0	0	0	0.00924432	0	0.0604302	0.0420813	0	0	0	0	0	0	0.0240341	0.0123445	0.363636	0	0.0111799	0.0243145	0	0	0	0	0.00786872	0	0	0	0.0039421	0.272727
Roseburia unknown_species	0	0	0	0	0	0	0	0	0	0	0	0	0	0	0	0	0	0	0	0	0	0	0	0	0	0.0101629	0	0	0	0	0	0	0	0.0116709	0.0019849	0.181818	0	0.00592228	0.0264249	0	0	0	0.0207081	0.0326164	0	0.00854317	0	0.00856498	0.454545
Dialister unknown_species	0	0	0	0	0	0	0	0	0	0	0	0	0	0	0	0	0	0	0	0	0	0	0	0	0	0.0138871	0	0	0	0	0	0	0.029322	0	0.0039281	0.181818	0.0138942	0	0	0.0232687	0	0	0.0751494	0.0495632	0	0	0	0.014716	0.363636
Bacteroides xylanisolvens	0	0	0	0	0	0	0	0	0	0	0	0	0	0	0	0	0	0	0	0	0	0	0	0	0	0	0	0	0	0	0.0178637	0.0119555	0	0.00443154	0.0031137	0.272727	0	0	0	0.0161257	0	0	0	0.0144989	0.00688795	0	0	0.00341024	0.272727
Streptococcus thermophilus	0	0	0	0	0	0	0	0	0	0	0	0	0	0	0	0	0	0	0	0	0	0	0	0	0	0	0.033088	0	0	0	0.0348695	0	0	0	0.00617795	0.181818	0	0	0.0320294	0	0	0.0540647	0	0	0.0109004	0	0	0.00881768	0.272727
Roseburia inulinivorans	0	0	0	0	0	0	0	0	0	0	0	0	0	0	0	0	0	0	0	0	0	0	0	0	0	0.0142118	0	0	0	0	0	0	0	0	0.00129198	0.0909091	0	0	0.0128461	0	0	0	0.010395	0.0110554	0	0.0738641	0	0.00983278	0.363636
Anaerostipes hadrus	0	0	0	0	0	0	0	0	0	0	0	0	0	0	0	0	0	0	0	0	0	0	0	0.0121611	0.0429488	0	0	0	0	0	0	0	0	0	0.00500999	0.181818	0	0.00948286	0	0	0	0	0.00877522	0	0.00799557	0	0	0.0023867	0.272727
Roseburia hominis	0	0	0	0	0	0	0	0	0	0	0	0	0	0	0	0	0	0	0	0	0	0	0	0	0	0	0	0	0	0.0167829	0	0	0.00558094	0	0.00203308	0.181818	0	0	0.0240889	0	0	0	0.00671011	0	0	0.00956366	0	0.00366933	0.272727
Dorea unknown_species	0	0	0	0	0	0	0	0	0	0	0	0	0	0	0	0	0	0	0	0	0	0	0	0	0.0143865	0	0	0	0	0	0	0	0	0	0.00130787	0.0909091	0	0	0.00988284	0	0	0	0.011576	0.00723943	0	0.0123965	0	0.00373589	0.363636
Bacteroides ovatus	0	0	0	0	0	0	0	0	0	0	0	0	0	0	0	0	0	0	0	0	0	0	0	0	0.0330587	0	0	0.00495529	0	0	0	0	0	0	0.00345582	0.181818	0	0.00498929	0	0.00281281	0	0	0	0	0	0.00504133	0	0.00116758	0.272727
Intestinimonas unknown_species	0	0	0	0	0	0	0	0	0	0	0	0	0	0	0	0	0	0	0	0	0	0	0	0	0	0	0	0	0	0	0.00957118	0	0	0	0.000870107	0.0909091	0	0	0.00682228	0	0	0	0	0.00688553	0	0.0127919	0.0110344	0.00341219	0.363636
Enterobacter asburiae	0	0	0	0	0	0	0	0	0	0	0	0	0	0	0	0	0	0	0	0	0	0	0	0	0	0	0	0	0.0394203	0	0.00815071	0.201158	0	0	0.0226117	0.272727	0	0	0	0.0050075	0	0	0	0	0	0	0	0.000455227	0.0909091
Bacteroides stercoris	0	0	0	0	0	0	0	0	0	0	0	0	0	0	0	0	0	0	0	0	0	0	0	0	0	0.0106204	0	0	0	0	0	0	0	0	0.000965487	0.0909091	0	0	0.0106191	0.040596	0	0	0	0	0.0930727	0	0	0.0131171	0.272727
Faecalibacillus intestinalis	0	0	0	0	0	0	0	0	0	0	0	0	0	0	0	0	0	0	0	0	0	0	0	0	0	0	0.0141997	0	0	0	0	0	0	0	0.00129088	0.0909091	0	0.0148129	0	0.0238748	0	0	0.0149666	0	0	0	0	0.0051061	0.272727
Lachnospira unknown_species	0	0	0	0	0	0	0	0	0	0	0	0	0	0	0	0	0	0	0	0	0	0	0	0	0	0.0191512	0.0124529	0	0	0	0	0	0	0.00911189	0.00370145	0.272727	0	0	0.0132014	0	0	0	0	0	0	0	0	0.00120013	0.0909091
Coprococcus unknown_species	0	0	0	0	0	0	0	0	0	0	0	0	0	0	0	0	0	0	0	0	0	0	0	0	0	0	0	0	0	0	0	0	0.00846142	0	0.00076922	0.0909091	0	0.0164014	0.0148214	0	0	0	0	0	0	0.00902692	0	0.00365906	0.272727
Dorea formicigenerans	0	0	0	0	0	0	0	0	0	0	0	0	0	0	0	0	0	0	0	0	0	0	0	0	0.0144881	0	0	0	0	0	0	0	0	0	0.0013171	0.0909091	0.00971469	0	0	0	0	0	0.00725921	0	0	0.015135	0	0.00291899	0.272727
Dysosmobacter unknown_species	0	0	0	0	0	0	0	0	0	0	0	0	0	0	0	0	0	0	0	0	0	0	0	0	0	0	0	0	0	0	0	0	0	0	0	0	0	0	0.00640505	0	0	0	0	0.0064101	0	0.0175701	0.00795871	0.00348582	0.363636
Veillonella atypica	0	0	0	0	0	0	0	0	0	0	0	0	0	0	0	0	0	0	0	0	0	0	0	0	0	0.0272267	0.0156524	0.134096	0	0	0	0	0	0	0.0160886	0.272727	0	0	0	0	0	0	0	0	0	0	0	0	0
Veillonella infantium	0	0	0	0	0	0	0	0	0	0	0	0	0	0	0	0	0	0	0	0	0	0	0	0	0	0.0156064	0.0313144	0.0864914	0	0	0	0	0	0	0.0121284	0.272727	0	0	0	0	0	0	0	0	0	0	0	0	0
Veillonella dispar	0	0	0	0	0	0	0	0	0	0	0	0	0	0	0	0	0	0	0	0	0	0	0	0	0	0.0110231	0.0171782	0.048653	0	0	0	0	0	0	0.00698676	0.272727	0	0	0	0	0	0	0	0	0	0	0	0	0
Agathobaculum butyriciproducens	0	0	0	0	0	0	0	0	0	0	0	0	0	0	0	0	0	0	0	0	0	0	0	0	0.0143975	0	0	0.0271669	0	0	0	0	0.0125273	0	0.00491743	0.272727	0	0	0	0	0	0	0	0	0	0	0	0	0
Alistipes shahii	0	0	0	0	0	0	0	0	0	0	0	0	0	0	0	0	0	0	0	0	0	0	0	0	0	0	0	0	0	0	0	0	0	0	0	0	0	0.00913414	0	0	0	0.00682519	0	0	0	0	0.0158978	0.0028961	0.272727
Eisenbergiella unknown_species	0	0	0	0	0	0	0	0	0	0	0	0	0	0	0	0	0	0	0	0	0	0	0	0	0	0	0	0	0	0	0.00640178	0	0	0	0.00058198	0.0909091	0	0	0.00844232	0	0	0	0	0.00575722	0	0	0	0.00129087	0.181818
Eubacterium ventriosum	0	0	0	0	0	0	0	0	0	0	0	0	0	0	0	0	0	0	0	0	0	0	0	0	0	0	0	0	0	0	0	0	0	0	0	0	0	0	0.0567675	0	0	0	0.018242	0	0	0	0	0.00681904	0.181818
Ruminococcus faecis	0	0	0	0	0	0	0	0	0	0	0	0	0	0	0	0	0	0	0	0	0	0	0	0	0.0195191	0	0	0	0	0	0	0	0	0	0.00177446	0.0909091	0	0.0499999	0	0	0	0	0	0	0	0	0	0.00454544	0.0909091
Longicatena caecimuris	0	0	0	0	0	0	0	0	0	0	0	0	0	0	0	0	0	0	0	0	0	0	0	0	0	0	0	0	0	0	0	0	0	0	0	0	0.011506	0.0268486	0	0	0	0	0	0	0	0	0	0.00348678	0.181818
Dorea longicatena	0	0	0	0	0	0	0	0	0	0	0	0	0	0	0	0	0	0	0	0	0	0	0	0	0.0192557	0	0	0	0	0	0	0	0	0	0.00175051	0.0909091	0	0	0	0	0	0	0.00746153	0	0	0	0	0.000678321	0.0909091
Enterobacter roggenkampii	0	0	0	0	0	0	0	0	0	0	0	0	0	0	0	0	0	0	0	0	0	0	0	0	0	0	0.0181142	0	0	0	0	0	0	0	0.00164675	0.0909091	0	0	0	0	0	0	0	0	0	0.00802115	0	0.000729195	0.0909091
Ruminococcus callidus	0	0	0	0	0	0	0	0	0	0	0	0	0	0	0	0	0	0	0	0	0	0	0	0	0	0	0	0	0	0.00688796	0	0	0.0184681	0	0.00230509	0.181818	0	0	0	0	0	0	0	0	0	0	0	0	0
Bacteroides cellulosilyticus	0	0	0	0	0	0	0	0	0	0	0	0	0	0	0	0	0	0	0	0	0	0	0	0	0	0	0	0	0	0	0	0	0	0	0	0	0	0.0160708	0	0	0	0	0	0	0	0	0.00731959	0.00212639	0.181818
Agathobaculum unknown_species	0	0	0	0	0	0	0	0	0	0	0	0	0	0	0	0	0	0	0	0	0	0	0	0	0	0	0	0	0	0	0.0123983	0	0	0	0.00112712	0.0909091	0	0	0	0	0	0	0	0	0	0	0.00855982	0.000778165	0.0909091
Lachnoclostridium unknown_species	0	0	0	0	0	0	0	0	0	0	0	0	0	0	0	0	0	0	0	0	0	0	0	0	0.00667468	0	0	0	0	0.0125973	0	0	0	0	0.00175199	0.181818	0	0	0	0	0	0	0	0	0	0	0	0	0
Bacteroides faecis	0	0	0	0	0	0	0	0	0	0	0	0	0	0	0	0	0	0	0	0	0	0	0	0	0	0	0	0	0	0	0.00618897	0	0	0	0.000562634	0.0909091	0	0	0	0	0	0	0	0.0091604	0	0	0	0.000832764	0.0909091
Anaeromassilibacillus unknown_species	0	0	0	0	0	0	0	0	0	0	0	0	0	0	0	0	0	0	0	0	0	0	0	0	0	0	0	0	0	0	0.00889138	0	0.00613363	0	0.00136591	0.181818	0	0	0	0	0	0	0	0	0	0	0	0	0
Eubacterium ramulus	0	0	0	0	0	0	0	0	0	0	0	0	0	0	0	0	0	0	0	0	0	0	0	0	0	0	0	0	0	0	0	0	0	0	0	0	0	0.00717594	0	0	0	0	0	0	0	0.00705327	0	0.00129356	0.181818
Anaerotruncus colihominis	0	0	0	0	0	0	0	0	0	0	0	0	0	0	0	0	0	0	0	0	0	0	0	0	0	0	0	0	0	0	0	0	0	0.00713655	0.000648777	0.0909091	0	0	0	0	0	0	0	0	0.00602358	0	0	0.000547598	0.0909091
Lachnoclostridium phocaeense	0	0	0	0	0	0	0	0	0	0	0	0	0	0	0	0	0	0	0	0	0	0	0	0	0	0	0	0	0	0.118211	0	0	0	0	0.0107464	0.0909091	0	0	0	0	0	0	0	0	0	0	0	0	0
Veillonella tobetsuensis	0	0	0	0	0	0	0	0	0	0	0	0	0	0	0	0	0	0	0	0	0	0	0	0	0	0	0	0.105216	0	0	0	0	0	0	0.00956508	0.0909091	0	0	0	0	0	0	0	0	0	0	0	0	0
Alistipes communis	0	0	0	0	0	0	0	0	0	0	0	0	0	0	0	0	0	0	0	0	0	0	0	0	0	0	0	0	0	0	0	0	0	0	0	0	0	0	0	0	0	0	0	0	0	0	0.0802905	0.00729913	0.0909091
Bacteroides eggerthii	0	0	0	0	0	0	0	0	0	0	0	0	0	0	0	0	0	0	0	0	0	0	0	0	0	0	0	0	0	0	0	0	0	0	0	0	0	0	0	0	0	0	0	0	0.0460399	0	0	0.00418545	0.0909091
Bifidobacterium pseudolongum	0	0	0	0	0	0	0	0	0	0	0	0	0	0	0	0	0	0	0	0	0	0	0	0	0	0	0	0	0	0.0460321	0	0	0	0	0.00418474	0.0909091	0	0	0	0	0	0	0	0	0	0	0	0	0
Parasutterella excrementihominis	0	0	0	0	0	0	0	0	0	0	0	0	0	0	0	0	0	0	0	0	0	0	0	0	0	0	0	0	0	0	0	0	0	0	0	0	0	0	0	0	0	0	0	0.0457336	0	0	0	0.0041576	0.0909091
Veillonella rogosae	0	0	0	0	0	0	0	0	0	0	0	0	0	0	0	0	0	0	0	0	0	0	0	0	0	0	0	0.0392957	0	0	0	0	0	0	0.00357234	0.0909091	0	0	0	0	0	0	0	0	0	0	0	0	0
Prevotella copri	0	0	0	0	0	0	0	0	0	0	0	0	0	0	0	0	0	0	0	0	0	0	0	0	0	0	0	0	0	0	0	0	0.0265187	0	0.00241079	0.0909091	0	0	0	0	0	0	0	0	0	0	0	0	0
Faecalibacillus faecis	0	0	0	0	0	0	0	0	0	0	0	0	0	0	0	0	0	0	0	0	0	0	0	0	0	0	0	0	0	0	0	0	0	0	0	0	0	0	0	0	0	0	0	0	0	0.0238338	0	0.0021667	0.0909091
Raoultella unknown_species	0	0	0	0	0	0	0	0	0	0	0	0	0	0	0	0	0	0	0	0	0	0	0	0	0	0	0	0	0.0198338	0	0	0	0	0	0.00180308	0.0909091	0	0	0	0	0	0	0	0	0	0	0	0	0
Sharpea unknown_species	0	0	0	0	0	0	0	0	0	0	0	0	0	0	0	0	0	0	0	0	0	0	0	0	0	0	0	0	0	0	0	0	0.0163681	0	0.00148801	0.0909091	0	0	0	0	0	0	0	0	0	0	0	0	0
Bifidobacterium animalis	0	0	0	0	0	0	0	0	0	0	0	0	0	0	0	0	0	0	0	0	0	0	0	0	0	0	0	0	0	0	0	0	0	0	0	0	0	0	0	0	0	0	0.0152388	0	0	0	0	0.00138535	0.0909091
Blautia faecicola	0	0	0	0	0	0	0	0	0	0	0	0	0	0	0	0	0	0	0	0	0	0	0	0	0	0	0	0	0	0	0	0	0	0	0	0	0	0	0	0	0	0	0	0	0	0.0143755	0	0.00130686	0.0909091
Alistipes ihumii	0	0	0	0	0	0	0	0	0	0	0	0	0	0	0	0	0	0	0	0	0	0	0	0	0	0	0	0	0	0	0	0	0	0	0	0	0	0	0	0	0	0	0	0	0	0	0.0142907	0.00129916	0.0909091
Mediterraneibacter unknown_species	0	0	0	0	0	0	0	0	0	0	0	0	0	0	0	0	0	0	0	0	0	0	0	0	0	0	0	0	0	0	0	0	0	0	0	0	0	0	0	0	0	0	0	0	0	0.0138305	0	0.00125732	0.0909091
Coprococcus eutactus	0	0	0	0	0	0	0	0	0	0	0	0	0	0	0	0	0	0	0	0	0	0	0	0	0	0	0	0	0	0	0	0	0	0	0	0	0	0.0117628	0	0	0	0	0	0	0	0	0	0.00106934	0.0909091
Butyrivibrio crossotus	0	0	0	0	0	0	0	0	0	0	0	0	0	0	0	0	0	0	0	0	0	0	0	0	0	0	0	0	0	0	0	0	0	0	0	0	0	0.0115849	0	0	0	0	0	0	0	0	0	0.00105317	0.0909091
Escherichia fergusonii	0	0	0	0	0	0	0	0	0	0	0	0	0	0	0	0	0	0	0	0	0	0	0	0	0	0	0	0	0	0	0	0	0	0	0	0	0	0	0	0	0.0105801	0	0	0	0	0	0	0.000961827	0.0909091
Alistipes dispar	0	0	0	0	0	0	0	0	0	0	0	0	0	0	0	0	0	0	0	0	0	0	0	0	0	0	0	0	0	0	0	0	0	0	0	0	0	0	0	0	0	0	0	0	0	0	0.0104503	0.000950028	0.0909091
Oscillibacter unknown_species	0	0	0	0	0	0	0	0	0	0	0	0	0	0	0	0	0	0	0	0	0	0	0	0	0	0	0	0	0	0	0	0	0	0	0	0	0	0	0	0	0	0	0	0	0	0.00981937	0	0.00089267	0.0909091
Eubacterium siraeum	0	0	0	0	0	0	0	0	0	0	0	0	0	0	0	0	0	0	0	0	0	0	0	0	0	0	0	0	0	0	0	0	0	0	0	0	0	0	0.00981214	0	0	0	0	0	0	0	0	0.000892013	0.0909091
Pseudoruminococcus unknown_species	0	0	0	0	0	0	0	0	0	0	0	0	0	0	0	0	0	0	0	0	0	0	0	0	0	0	0	0	0	0	0	0	0	0	0	0	0	0	0	0	0	0	0	0	0	0	0.00949098	0.000862816	0.0909091
Hydrogeniiclostidium unknown_species	0	0	0	0	0	0	0	0	0	0	0	0	0	0	0	0	0	0	0	0	0	0	0	0	0	0	0	0	0	0	0.0092172	0	0	0	0.000837927	0.0909091	0	0	0	0	0	0	0	0	0	0	0	0	0
Bacteroides nordii	0	0	0	0	0	0	0	0	0	0	0	0	0	0	0	0	0	0	0	0	0	0	0	0	0	0	0	0	0	0	0	0	0	0.00889785	0.000808895	0.0909091	0	0	0	0	0	0	0	0	0	0	0	0	0
Anaerotruncus unknown_species	0	0	0	0	0	0	0	0	0	0	0	0	0	0	0	0	0	0	0	0	0	0	0	0	0	0	0	0	0	0	0	0	0	0	0	0	0	0	0	0	0	0	0	0	0	0	0.00887917	0.000807197	0.0909091
Intestinimonas massiliensis	0	0	0	0	0	0	0	0	0	0	0	0	0	0	0	0	0	0	0	0	0	0	0	0	0	0	0	0	0	0	0	0	0	0	0	0	0	0	0	0	0	0.00825524	0	0	0	0	0	0.000750476	0.0909091
Ruminococcus lactaris	0	0	0	0	0	0	0	0	0	0	0	0	0	0	0	0	0	0	0	0	0	0	0	0	0	0	0	0	0	0	0	0	0	0	0	0	0	0	0	0	0	0	0.00780035	0	0	0	0	0.000709123	0.0909091
Neglecta unknown_species	0	0	0	0	0	0	0	0	0	0	0	0	0	0	0	0	0	0	0	0	0	0	0	0	0	0	0	0	0	0	0.00769139	0	0	0	0.000699217	0.0909091	0	0	0	0	0	0	0	0	0	0	0	0	0
Enterobacter hormaechei	0	0	0	0	0	0	0	0	0	0	0	0	0	0	0	0	0	0	0	0	0	0	0	0	0	0	0	0	0	0	0	0	0	0	0	0	0	0	0	0	0	0	0	0	0	0.00732948	0	0.000666316	0.0909091
Bacteroides graminisolvens	0	0	0	0	0	0	0	0	0	0	0	0	0	0	0	0	0	0	0	0	0	0	0	0.00713392	0	0	0	0	0	0	0	0	0	0	0.000648538	0.0909091	0	0	0	0	0	0	0	0	0	0	0	0	0
Bacteroides finegoldii	0	0	0	0	0	0	0	0	0	0	0	0	0	0	0	0	0	0	0	0	0	0	0	0	0	0	0	0	0	0	0.00647202	0	0	0	0.000588365	0.0909091	0	0	0	0	0	0	0	0	0	0	0	0	0
Blautia marasmi	0	0	0	0	0	0	0	0	0	0	0	0	0	0	0	0	0	0	0	0	0	0	0	0	0	0	0	0	0	0	0	0.00552225	0	0	0.000502023	0.0909091	0	0	0	0	0	0	0	0	0	0	0	0	0
