# Supplementary material for: Genetic strategies for sex-biased persistence of gut microbes across human life
Source: Nat Commun. 2023 Jul 14;14:4220. doi: 10.1038/s41467-023-39931-2 (PMC10349097; doi:10.1038/s41467-023-39931-2)
Supplement: Supplementary file 6 — Supplementary Data 3 [file 41467_2023_39931_MOESM6_ESM.xlsx]

## Sheet: Genome assemblies
Species	Infant source	Time-point of metagenome-assembled genome	Genome size (Mb)	Coverage (X)
Akkermansia muciniphila	Infant_7	12M	2.7	106.3
Akkermansia muciniphila	Infant_10	1M	2.7	207.887
Bacteroides uniformis	Infant_11	12M	4.9	89.1532
Bacteroides uniformis	Infant_8	24M	3.2	64.2564
Bifidobacterium bifidum	Infant_1	6M	1.9	65.9724
Bifidobacterium bifidum	Infant_2	12M	2.1	47.4098
Bifidobacterium bifidum	Infant_2	1M	2.1	37.9953
Bifidobacterium bifidum	Infant_2	6M	1.9	165.607
Bifidobacterium bifidum	Infant_5	1M	2	56.8176
Bifidobacterium bifidum	Infant_3	6M	2	90.2384
Bifidobacterium bifidum	Infant_4	1M	1.6	91.5087
Bifidobacterium bifidum	Infant_4	24M	1.3	12.0286
Bifidobacterium breve	Infant_2	6M	2.2	396.264
Bifidobacterium breve	Infant_7	1M	2	88.032
Bifidobacterium breve	Infant_7	6M	2.1	174.42
Bifidobacterium breve	Infant_9	1M	2.1	261.622
Bifidobacterium breve	Infant_4	1M	2.2	174.007
Bifidobacterium longum	Infant_1	12M	2.3	119.8
Bifidobacterium longum	Infant_1	6M	2.4	211.063
Bifidobacterium longum	Infant_5	1M	2.1	82.3911
Bifidobacterium longum	Infant_6	1M	2.1	121.049
Bifidobacterium longum	Infant_6	24M	2.1	43.8279
Bifidobacterium longum	Infant_8	1M	2.2	378.32
Bifidobacterium longum	Infant_9	12M	2.3	19.1079
Bifidobacterium longum	Infant_9	1M	2.3	378.44
Bifidobacterium longum	Infant_9	6M	2.3	365.746
Bifidobacterium longum	Infant_3	1M	2.3	599.296
Bifidobacterium longum	Infant_3	6M	2.2	365.749
Bifidobacterium longum	Infant_4	1M	2.1	127.763
Bifidobacterium longum	Infant_4	6M	2.4	208.713
Bifidobacterium longum	Infant_11	6M	2.4	97.0659
Bifidobacterium pseudocatenulatum	Infant_6	1M	2.1	109.166
Bifidobacterium pseudocatenulatum	Infant_6	24M	2	58.0166
Bifidobacterium pseudocatenulatum	Infant_6	6M	2.1	102.501
Bifidobacterium pseudocatenulatum	Infant_7	12M	2.1	48.8454
Bifidobacterium pseudocatenulatum	Infant_7	6M	2	154.267
Bifidobacterium pseudocatenulatum	Infant_8	12M	2.1	17.3862
Bifidobacterium pseudocatenulatum	Infant_3	6M	2.1	378.44
Bifidobacterium pseudocatenulatum	Infant_4	1M	2.1	376.482
Bifidobacterium pseudocatenulatum	Infant_4	6M	2	135.678
Collinsella aerofaciens	Infant_9	6M	2.5	43.6466
Collinsella aerofaciens	Infant_10	1M	1.2	71.7365
Collinsella aerofaciens	Infant_7	6M	1.9	159.113
Escherichia coli	Infant_1	12M	4.7	119.766
Escherichia coli	Infant_1	1M	4.8	502.439
Escherichia coli	Infant_1	6M	4.6	34.5494
Escherichia coli	Infant_2	1M	5.2	527.964
Escherichia coli	Infant_2	6M	5.3	150.346
Escherichia coli	Infant_5	12M	5.1	219.112
Escherichia coli	Infant_5	24M	4.8	252.474
Escherichia coli	Infant_8	6M	4.6	126.023
Escherichia coli	Infant_9	1M	3.8	12.3914
Escherichia coli	Infant_9	24M	4.5	15.9419
Escherichia coli	Infant_3	6M	4.2	170.233
Escherichia coli	Infant_10	1M	4.6	43.2262
Escherichia coli	Infant_10	6M	5.2	94.4909
Escherichia coli	Infant_11	6M	4.3	150.399
Eubacterium rectale	Infant_1	24M	3.4	224.797
Eubacterium rectale	Infant_7	24M	3.1	57.9141
Eubacterium rectale	Infant_3	12M	3.4	62.6805
Eubacterium rectale	Infant_3	24M	2.9	66.2736
Eubacterium rectale	Infant_10	24M	2.9	35.5639
Ruthenibacterium lactatiformans	Infant_5	6M	3.1	56.9511
