# Supplementary material for: Genetic strategies for sex-biased persistence of gut microbes across human life
Source: Nat Commun. 2023 Jul 14;14:4220. doi: 10.1038/s41467-023-39931-2 (PMC10349097; doi:10.1038/s41467-023-39931-2)
Supplement: Supplementary file 7 — Supplementary Data 4 [file 41467_2023_39931_MOESM7_ESM.xlsx]

## Sheet: Genome databases
B. bifidum reference strains (MAGs and publicly available)
kmerset1		kmerset2		jaccard	ani			MAGs and NCBI reference genomes used in the reference database following genome dereplication	Strain ID
Assembly	Strain ID	Assembly	Strain ID
GCF_003390735.1	S6	GCF_902386775.1	MGYG-HGUT-02396	1	1			MAG3	B.bifidum_I2-1M
GCF_001025135.1	JCM 1255	GCF_900637095.1	NCTC13001	0.99985	1			MAG1	B.bifidum_I1-6M
GCF_004167365.1	ca_0067	GCF_009077915.1	BIOML-A8	0.9998	1			MAG4	B.bifidum_I2-6M
GCF_013867495.1	s-1	GCF_016307165.1	UBBB-55	0.99942	0.99999			MAG5	B.bifidum_I3-6M
GCF_009078055.1	BIOML-A11	GCF_009160885.1	BIOML-A14	0.99931	0.99999			MAG6	B.bifidum_I4-1M
GCF_009078005.1	BIOML-A5	GCF_009078095.1	BIOML-A9	0.9993	0.99998			MAG7	B.bifidum_I4-24M
GCF_000771485.1	DSM 20456	GCF_001025135.1	JCM 1255	0.99922	0.99998			MAG8	B.bifidum_I5-1M
GCF_003472345.1	AM12-10	GCF_003473145.1	AM12-9	0.99914	0.99998			GCF_000155395.1	NCIMB 41171
GCF_003437785.1	TF05-39	GCF_003466485.1	TM05-15	0.99914	0.99998			GCF_000164965.1	S17
GCF_000771485.1	DSM 20456	GCF_900637095.1	NCTC13001	0.99911	0.99998			GCF_000265095.1	BGN4
GCF_003470615.1	AM18-12AC	GCF_003471555.1	AM18-11	0.99908	0.99998			GCF_001020255.1	156B
GCF_003437325.1	TF06-14AC	GCF_003437345.1	TF06-13	0.99903	0.99998			GCF_001020265.1	IPLA 20017
GCF_009160885.1	BIOML-A14	GCF_009160905.1	BIOML-A12	0.99902	0.99998			GCF_001020325.1	LMG 13200
GCF_003436635.1	TM02-17	GCF_003436655.1	TM02-15	0.9989	0.99998			GCF_001020335.1	LMG 11583
GCF_009077955.1	BIOML-A7	GCF_009078065.1	BIOML-A3	0.99879	0.99997			GCF_001020355.1	85B
GCF_005844205.1	BSD2780061688st1_G1	GCF_015555005.1	BSD2780061688b_171218_F12	0.99864	0.99997			GCF_001020375.1	324B
GCF_009078055.1	BIOML-A11	GCF_009160905.1	BIOML-A12	0.99862	0.99997			GCF_001020405.1	IPLA 20015
GCF_003470585.1	AM18-29	GCF_003471595.1	AM18-1	0.99855	0.99997			GCF_001020415.1	LMG 13195
GCF_000466525.1	ATCC 29521	GCF_016307165.1	UBBB-55	0.99855	0.99997			GCF_001025135.1	JCM 1255
GCF_009077955.1	BIOML-A7	GCF_009078005.1	BIOML-A5	0.99854	0.99997			GCF_001281345.1	BF3
GCF_019041375.1	MSK.8.3	GCF_019041835.1	MSK.8.16	0.99849	0.99997			GCF_001405355.1	2789STDY5608877
GCF_009077955.1	BIOML-A7	GCF_009078095.1	BIOML-A9	0.99846	0.99997			GCF_001546225.1	MJR8628B
GCF_009078055.1	BIOML-A11	GCF_009078115.1	BIOML-A10	0.99844	0.99997			GCF_001685685.1	BI-14
GCF_009078005.1	BIOML-A5	GCF_009078065.1	BIOML-A3	0.99839	0.99996			GCF_002076105.1	1887B
GCF_009078115.1	BIOML-A10	GCF_009160885.1	BIOML-A14	0.99835	0.99996			GCF_003094715.1	DS32_23
GCF_009078065.1	BIOML-A3	GCF_009078095.1	BIOML-A9	0.99835	0.99996			GCF_003094755.1	DS30_23
GCF_000466525.1	ATCC 29521	GCF_013867495.1	s-1	0.99826	0.99996			GCF_003390735.1	S6
GCF_003470585.1	AM18-29	GCF_003470615.1	AM18-12AC	0.99824	0.99996			GCF_003436135.1	TM07-4AC
GCF_001025135.1	JCM 1255	GCF_017814645.1	BB-G90	0.9982	0.99996			GCF_003436575.1	TM04-12
GCF_003471555.1	AM18-11	GCF_003471595.1	AM18-1	0.99819	0.99996			GCF_003436635.1	TM02-17
GCF_009078115.1	BIOML-A10	GCF_009160905.1	BIOML-A12	0.99817	0.99996			GCF_003437175.1	TF07-22
GCF_000771485.1	DSM 20456	GCF_017814645.1	BB-G90	0.99811	0.99996			GCF_003437785.1	TF05-39
GCF_000265095.1	BGN4	GCF_016838705.1	HN002	0.99809	0.99996			GCF_003437945.1	TF05-1
GCF_017814645.1	BB-G90	GCF_900637095.1	NCTC13001	0.99808	0.99996			GCF_003465425.1	AF11-25B
GCF_004799295.1	ICIS-202	GCF_016070035.1	VKPM Ac-1784	0.99803	0.99996			GCF_003466365.1	TM06-5
GCF_003466365.1	TM06-5	GCF_003466395.1	TM06-10	0.99801	0.99996			GCF_003467985.1	AM42-15AC
GCF_003470615.1	AM18-12AC	GCF_003471595.1	AM18-1	0.99797	0.99996			GCF_003468415.1	AM36-1AC
GCF_003470585.1	AM18-29	GCF_003471555.1	AM18-11	0.99796	0.99996			GCF_003470585.1	AM18-29
GCF_009159505.1	BIOML-A20	GCF_009160885.1	BIOML-A14	0.9979	0.99995			GCF_003472345.1	AM12-10
GCF_009078055.1	BIOML-A11	GCF_009159505.1	BIOML-A20	0.99784	0.99995			GCF_005844205.1	BSD2780061688st1_G1
GCF_009159505.1	BIOML-A20	GCF_009160905.1	BIOML-A12	0.99767	0.99995			GCF_005844365.1	1001271st1_H11
GCF_000741085.1	LMG 11041	GCF_001025135.1	JCM 1255	0.9975	0.99995			GCF_009077955.1	BIOML-A7
GCF_000741085.1	LMG 11041	GCF_900637095.1	NCTC13001	0.99744	0.99994			GCF_009160945.1	BIOML-A13
GCF_009078115.1	BIOML-A10	GCF_009159505.1	BIOML-A20	0.9973	0.99994			GCF_011029205.1	VA07-1AN
GCF_001020335.1	LMG 11583	GCF_008868415.1	BIO5480	0.99726	0.99994			GCF_015549125.1	1001283B150225_161107_H11
GCF_003094755.1	DS30_23	GCF_003094795.1	DS25_23	0.99713	0.99994			GCF_015549425.1	BSD2780061687_150420_D1
GCF_001025135.1	JCM 1255	GCF_016307165.1	UBBB-55	0.997	0.99993			GCF_015549755.1	D52t1_170925_G6
GCF_000165905.1	PRL2010	GCF_001020375.1	324B	0.99698	0.99993			GCF_015551545.1	D31t1_170403_D8
GCF_016307165.1	UBBB-55	GCF_900637095.1	NCTC13001	0.99689	0.99993			GCF_015667555.1	1001136B_160425_F1
GCF_000741085.1	LMG 11041	GCF_000771485.1	DSM 20456	0.99681	0.99993			GCF_016069985.1	VKPM Ac-1579
GCF_000155395.1	NCIMB 41171	GCF_000273525.1	NCIMB 41171	0.99662	0.99993			GCF_016070035.1	VKPM Ac-1784
GCF_001020245.1	A8	GCF_003094755.1	DS30_23	0.9966	0.99993			GCF_017894325.1	CNCM I-4319
GCF_001025135.1	JCM 1255	GCF_013867495.1	s-1	0.99654	0.99992			GCF_019041375.1	MSK.8.3
GCF_013867495.1	s-1	GCF_900637095.1	NCTC13001	0.99646	0.99992			GCF_019734315.1	K05
GCF_000771485.1	DSM 20456	GCF_016307165.1	UBBB-55	0.99636	0.99992			GCF_900112465.1	Calf96
GCF_009077915.1	BIOML-A8	GCF_009077975.1	BIOML-A6	0.99616	0.99992			GCF_901212485.1	Bifidobacterium_bifidum_MC1
GCF_000771485.1	DSM 20456	GCF_013867495.1	s-1	0.99613	0.99992
GCF_003094645.1	DS33_23	GCF_003094755.1	DS30_23	0.99612	0.99992
GCF_009078015.1	BIOML-A4	GCF_009078065.1	BIOML-A3	0.99611	0.99992
GCF_009077955.1	BIOML-A7	GCF_009078015.1	BIOML-A4	0.9961	0.99991
GCF_004167365.1	ca_0067	GCF_009077975.1	BIOML-A6	0.99596	0.99991
GCF_001020275.1	LMG 11582	GCF_003094755.1	DS30_23	0.99595	0.99991
GCF_009078015.1	BIOML-A4	GCF_009078095.1	BIOML-A9	0.99594	0.99991
GCF_009075785.1	BIOML-A1	GCF_009077955.1	BIOML-A7	0.99592	0.99991
GCF_000741085.1	LMG 11041	GCF_017814645.1	BB-G90	0.99589	0.99991
GCF_009078005.1	BIOML-A5	GCF_009078015.1	BIOML-A4	0.99582	0.99991
GCF_000466525.1	ATCC 29521	GCF_001025135.1	JCM 1255	0.99566	0.99991
GCF_009077975.1	BIOML-A6	GCF_009078065.1	BIOML-A3	0.9956	0.9999
GCF_000466525.1	ATCC 29521	GCF_900637095.1	NCTC13001	0.99557	0.9999
GCF_009075785.1	BIOML-A1	GCF_009078095.1	BIOML-A9	0.99555	0.9999
GCF_009077955.1	BIOML-A7	GCF_009077975.1	BIOML-A6	0.99554	0.9999
GCF_009075785.1	BIOML-A1	GCF_009078065.1	BIOML-A3	0.99552	0.9999
GCF_009077975.1	BIOML-A6	GCF_009078095.1	BIOML-A9	0.99545	0.9999
GCF_009075785.1	BIOML-A1	GCF_009078005.1	BIOML-A5	0.99537	0.9999
GCF_016307165.1	UBBB-55	GCF_017814645.1	BB-G90	0.99536	0.9999
GCF_000466525.1	ATCC 29521	GCF_000771485.1	DSM 20456	0.99535	0.9999
GCF_009077975.1	BIOML-A6	GCF_009078005.1	BIOML-A5	0.99529	0.9999
GCF_013867495.1	s-1	GCF_017814645.1	BB-G90	0.99521	0.9999
GCF_000466525.1	ATCC 29521	GCF_017814645.1	BB-G90	0.99475	0.99989
GCF_000741085.1	LMG 11041	GCF_016307165.1	UBBB-55	0.99459	0.99988
GCF_001020245.1	A8	GCF_003094795.1	DS25_23	0.99458	0.99988
GCF_002845845.1	PRI 1	GCF_003094755.1	DS30_23	0.9945	0.99988
GCF_003094755.1	DS30_23	GCF_003095035.1	DS26_23	0.99445	0.99988
GCF_000741085.1	LMG 11041	GCF_013867495.1	s-1	0.99413	0.99987
GCF_001020275.1	LMG 11582	GCF_003094795.1	DS25_23	0.99395	0.99987
GCF_001020245.1	A8	GCF_001020275.1	LMG 11582	0.99395	0.99987
GCF_009077975.1	BIOML-A6	GCF_009078015.1	BIOML-A4	0.99385	0.99987
GCF_003094645.1	DS33_23	GCF_003094795.1	DS25_23	0.99369	0.99986
GCF_009077915.1	BIOML-A8	GCF_009077955.1	BIOML-A7	0.99367	0.99986
GCF_009077915.1	BIOML-A8	GCF_009078095.1	BIOML-A9	0.99364	0.99986
GCF_005844365.1	1001271st1_H11	GCF_015667195.1	1001271B_151109_F2	0.99359	0.99986
GCF_009077915.1	BIOML-A8	GCF_009078065.1	BIOML-A3	0.99358	0.99986
GCF_009075785.1	BIOML-A1	GCF_009078015.1	BIOML-A4	0.9935	0.99986
GCF_004167365.1	ca_0067	GCF_009077955.1	BIOML-A7	0.99347	0.99986
GCF_004167365.1	ca_0067	GCF_009078095.1	BIOML-A9	0.99344	0.99986
GCF_009077915.1	BIOML-A8	GCF_009078005.1	BIOML-A5	0.9934	0.99986
GCF_004167365.1	ca_0067	GCF_009078065.1	BIOML-A3	0.99339	0.99986
GCF_000466525.1	ATCC 29521	GCF_000741085.1	LMG 11041	0.99326	0.99985
GCF_004167365.1	ca_0067	GCF_009078005.1	BIOML-A5	0.9932	0.99985
GCF_001020245.1	A8	GCF_003094645.1	DS33_23	0.9931	0.99985
GCF_009075785.1	BIOML-A1	GCF_009077975.1	BIOML-A6	0.99295	0.99985
GCF_000299595.1	LMG 13195	GCF_001020415.1	LMG 13195	0.99295	0.99985
GCF_001595435.1	791	GCF_016070035.1	VKPM Ac-1784	0.99264	0.99984
GCF_002845845.1	PRI 1	GCF_003094795.1	DS25_23	0.99252	0.99984
GCF_001020275.1	LMG 11582	GCF_003094645.1	DS33_23	0.99251	0.99984
GCF_001595435.1	791	GCF_004799295.1	ICIS-202	0.99244	0.99983
GCF_003094795.1	DS25_23	GCF_003095035.1	DS26_23	0.99243	0.99983
GCF_001020245.1	A8	GCF_002845845.1	PRI 1	0.99233	0.99983
GCF_009077915.1	BIOML-A8	GCF_009078015.1	BIOML-A4	0.99193	0.99982
GCF_001020245.1	A8	GCF_003095035.1	DS26_23	0.99183	0.99982
GCF_004167365.1	ca_0067	GCF_009078015.1	BIOML-A4	0.99173	0.99982
GCF_003094735.1	DS31_23	GCF_003094755.1	DS30_23	0.9917	0.99982
GCF_001020275.1	LMG 11582	GCF_002845845.1	PRI 1	0.99163	0.99982
GCF_003094645.1	DS33_23	GCF_003095035.1	DS26_23	0.99156	0.99982
GCF_001020275.1	LMG 11582	GCF_003095035.1	DS26_23	0.9912	0.99981
GCF_009075785.1	BIOML-A1	GCF_009077915.1	BIOML-A8	0.99111	0.99981
GCF_002845845.1	PRI 1	GCF_003094645.1	DS33_23	0.99105	0.9998
GCF_004167365.1	ca_0067	GCF_009075785.1	BIOML-A1	0.99091	0.9998
GCF_002845845.1	PRI 1	GCF_003095035.1	DS26_23	0.98972	0.99977
GCF_009078115.1	BIOML-A10	GCF_009160845.1	BIOML-A17	0.98926	0.99976
GCF_003094735.1	DS31_23	GCF_003094795.1	DS25_23	0.98923	0.99976
GCF_009078055.1	BIOML-A11	GCF_009160845.1	BIOML-A17	0.98892	0.99976
GCF_009160845.1	BIOML-A17	GCF_009160885.1	BIOML-A14	0.98885	0.99976
GCF_009160845.1	BIOML-A17	GCF_009160905.1	BIOML-A12	0.98885	0.99976
GCF_001020245.1	A8	GCF_003094735.1	DS31_23	0.98879	0.99975
GCF_003094645.1	DS33_23	GCF_003094735.1	DS31_23	0.98847	0.99975
GCF_001020275.1	LMG 11582	GCF_003094735.1	DS31_23	0.98806	0.99974
GCF_009159505.1	BIOML-A20	GCF_009160845.1	BIOML-A17	0.98795	0.99974
GCF_003790385.1	ICIS-643	GCF_016070035.1	VKPM Ac-1784	0.98756	0.99973
GCF_003790385.1	ICIS-643	GCF_004799295.1	ICIS-202	0.98708	0.99972
GCF_003094735.1	DS31_23	GCF_003095035.1	DS26_23	0.98679	0.99971
GCF_002845845.1	PRI 1	GCF_003094735.1	DS31_23	0.98669	0.99971
GCF_009159555.1	BIOML-A19	GCF_009160905.1	BIOML-A12	0.98465	0.99966
GCF_009159555.1	BIOML-A19	GCF_009160885.1	BIOML-A14	0.98461	0.99966
GCF_009159505.1	BIOML-A20	GCF_009159555.1	BIOML-A19	0.9844	0.99966
GCF_009078055.1	BIOML-A11	GCF_009159555.1	BIOML-A19	0.98423	0.99965
GCF_009078115.1	BIOML-A10	GCF_009159555.1	BIOML-A19	0.98416	0.99965
GCF_009159555.1	BIOML-A19	GCF_009160845.1	BIOML-A17	0.98283	0.99962
GCF_001595435.1	791	GCF_003790385.1	ICIS-643	0.98179	0.9996
GCF_009078115.1	BIOML-A10	GCF_009160865.1	BIOML-A16	0.98123	0.99959
GCF_009160865.1	BIOML-A16	GCF_009160905.1	BIOML-A12	0.98077	0.99958
GCF_009160865.1	BIOML-A16	GCF_009160885.1	BIOML-A14	0.98061	0.99957
GCF_009078055.1	BIOML-A11	GCF_009160865.1	BIOML-A16	0.98061	0.99957
GCF_009075765.1	BIOML-A2	GCF_009078015.1	BIOML-A4	0.97989	0.99956
GCF_009075765.1	BIOML-A2	GCF_009077955.1	BIOML-A7	0.97979	0.99955
GCF_009159505.1	BIOML-A20	GCF_009160865.1	BIOML-A16	0.97978	0.99955
GCF_009075765.1	BIOML-A2	GCF_009078065.1	BIOML-A3	0.9796	0.99955
GCF_009075765.1	BIOML-A2	GCF_009078095.1	BIOML-A9	0.97957	0.99955
GCF_009075765.1	BIOML-A2	GCF_009078005.1	BIOML-A5	0.97948	0.99955
GCF_009078115.1	BIOML-A10	GCF_009160775.1	BIOML-A18	0.97752	0.9995
GCF_009075765.1	BIOML-A2	GCF_009077975.1	BIOML-A6	0.9772	0.9995
GCF_009075765.1	BIOML-A2	GCF_009075785.1	BIOML-A1	0.97717	0.99949
GCF_009160775.1	BIOML-A18	GCF_009160885.1	BIOML-A14	0.977	0.99949
GCF_009078055.1	BIOML-A11	GCF_009160775.1	BIOML-A18	0.97696	0.99949
GCF_009160775.1	BIOML-A18	GCF_009160905.1	BIOML-A12	0.97685	0.99949
GCF_009160845.1	BIOML-A17	GCF_009160865.1	BIOML-A16	0.97628	0.99948
GCF_009159505.1	BIOML-A20	GCF_009160775.1	BIOML-A18	0.97596	0.99947
GCF_009075765.1	BIOML-A2	GCF_009077915.1	BIOML-A8	0.97532	0.99945
GCF_004167365.1	ca_0067	GCF_009075765.1	BIOML-A2	0.97512	0.99945
GCF_009160775.1	BIOML-A18	GCF_009160845.1	BIOML-A17	0.97445	0.99943
GCF_009159505.1	BIOML-A20	GCF_009160825.1	BIOML-A25	0.97381	0.99942
GCF_009160825.1	BIOML-A25	GCF_009160885.1	BIOML-A14	0.9728	0.9994
GCF_009078055.1	BIOML-A11	GCF_009160825.1	BIOML-A25	0.97276	0.9994
GCF_009160825.1	BIOML-A25	GCF_009160905.1	BIOML-A12	0.97257	0.99939
GCF_009078115.1	BIOML-A10	GCF_009160825.1	BIOML-A25	0.97244	0.99939
GCF_009159555.1	BIOML-A19	GCF_009160825.1	BIOML-A25	0.97228	0.99938
GCF_000300215.1	IPLA 20015	GCF_001020405.1	IPLA 20015	0.97134	0.99936
GCF_009160825.1	BIOML-A25	GCF_009160845.1	BIOML-A17	0.97003	0.99933
GCF_009159555.1	BIOML-A19	GCF_009160775.1	BIOML-A18	0.96937	0.99932
GCF_009159555.1	BIOML-A19	GCF_009160865.1	BIOML-A16	0.96872	0.9993
GCF_009160775.1	BIOML-A18	GCF_009160865.1	BIOML-A16	0.96728	0.99927
GCF_002114145.1	ICIS-310	GCF_016070035.1	VKPM Ac-1784	0.96414	0.9992
GCF_002114145.1	ICIS-310	GCF_004799295.1	ICIS-202	0.96398	0.9992
GCF_001595435.1	791	GCF_002114145.1	ICIS-310	0.95864	0.99907
GCF_009160775.1	BIOML-A18	GCF_009160825.1	BIOML-A25	0.95813	0.99906
GCF_009160825.1	BIOML-A25	GCF_009160865.1	BIOML-A16	0.95761	0.99905
GCF_002114145.1	ICIS-310	GCF_003790385.1	ICIS-643	0.95345	0.99895
MAG2	B.bifidum_I2-12M	MAG3	B.bifidum_I2-1M	0.94851	0.99884
GCF_009159495.1	BIOML-A24	GCF_009159555.1	BIOML-A19	0.93739	0.99857
GCF_009159495.1	BIOML-A24	GCF_009159505.1	BIOML-A20	0.93203	0.99844
GCF_009159495.1	BIOML-A24	GCF_009160885.1	BIOML-A14	0.93194	0.99844
GCF_009078055.1	BIOML-A11	GCF_009159495.1	BIOML-A24	0.93191	0.99844
GCF_009159495.1	BIOML-A24	GCF_009160905.1	BIOML-A12	0.9318	0.99844
GCF_009078115.1	BIOML-A10	GCF_009159495.1	BIOML-A24	0.9317	0.99843
GCF_009159495.1	BIOML-A24	GCF_009160845.1	BIOML-A17	0.93054	0.99841
GCF_009159495.1	BIOML-A24	GCF_009160825.1	BIOML-A25	0.92525	0.99828
GCF_003437325.1	TF06-14AC	GCF_003470585.1	AM18-29	0.91932	0.99813
GCF_003437325.1	TF06-14AC	GCF_003471595.1	AM18-1	0.9193	0.99813
GCF_003437345.1	TF06-13	GCF_003470585.1	AM18-29	0.91913	0.99813
GCF_003437345.1	TF06-13	GCF_003471595.1	AM18-1	0.9191	0.99813
GCF_003437325.1	TF06-14AC	GCF_003471555.1	AM18-11	0.91881	0.99812
GCF_003437325.1	TF06-14AC	GCF_003470615.1	AM18-12AC	0.91874	0.99812
GCF_003437345.1	TF06-13	GCF_003470615.1	AM18-12AC	0.91869	0.99812
GCF_003437345.1	TF06-13	GCF_003471555.1	AM18-11	0.91863	0.99812
GCF_009159495.1	BIOML-A24	GCF_009160775.1	BIOML-A18	0.91834	0.99811
GCF_009159495.1	BIOML-A24	GCF_009160865.1	BIOML-A16	0.91762	0.99809
GCF_009159095.1	BIOML-A21	GCF_009159505.1	BIOML-A20	0.91535	0.99803
GCF_009159095.1	BIOML-A21	GCF_009160885.1	BIOML-A14	0.91534	0.99803
GCF_009078055.1	BIOML-A11	GCF_009159095.1	BIOML-A21	0.91532	0.99803
GCF_009159095.1	BIOML-A21	GCF_009160905.1	BIOML-A12	0.91523	0.99803
GCF_009078115.1	BIOML-A10	GCF_009159095.1	BIOML-A21	0.915	0.99803
GCF_009159095.1	BIOML-A21	GCF_009159555.1	BIOML-A19	0.91444	0.99801
GCF_009159095.1	BIOML-A21	GCF_009160845.1	BIOML-A17	0.9104	0.99791
GCF_009159095.1	BIOML-A21	GCF_009160825.1	BIOML-A25	0.90665	0.99782
GCF_009159095.1	BIOML-A21	GCF_009160775.1	BIOML-A18	0.9019	0.9977
GCF_009160885.1	BIOML-A14	GCF_009160915.1	BIOML-A15	0.90171	0.99769
GCF_009078055.1	BIOML-A11	GCF_009160915.1	BIOML-A15	0.9017	0.99769
GCF_009159095.1	BIOML-A21	GCF_009160865.1	BIOML-A16	0.90129	0.99768
GCF_009160905.1	BIOML-A12	GCF_009160915.1	BIOML-A15	0.90123	0.99768
GCF_009078115.1	BIOML-A10	GCF_009160915.1	BIOML-A15	0.90096	0.99767
GCF_009159505.1	BIOML-A20	GCF_009160915.1	BIOML-A15	0.90057	0.99766
GCF_009160845.1	BIOML-A17	GCF_009160915.1	BIOML-A15	0.89303	0.99747
GCF_009159555.1	BIOML-A19	GCF_009160915.1	BIOML-A15	0.88965	0.99738
GCF_009159095.1	BIOML-A21	GCF_009159495.1	BIOML-A24	0.88739	0.99733
GCF_009160865.1	BIOML-A16	GCF_009160915.1	BIOML-A15	0.88544	0.99727
GCF_009160775.1	BIOML-A18	GCF_009160915.1	BIOML-A15	0.88242	0.9972
GCF_009160825.1	BIOML-A25	GCF_009160915.1	BIOML-A15	0.88002	0.99713
GCF_003436655.1	TM02-15	GCF_003466365.1	TM06-5	0.88001	0.99713
GCF_003436635.1	TM02-17	GCF_003466365.1	TM06-5	0.87998	0.99713
GCF_003436635.1	TM02-17	GCF_003466395.1	TM06-10	0.87898	0.99711
GCF_003436655.1	TM02-15	GCF_003466395.1	TM06-10	0.87886	0.9971
GCF_009160915.1	BIOML-A15	GCF_009160945.1	BIOML-A13	0.86472	0.99673
GCF_003465425.1	AF11-25B	GCF_003466365.1	TM06-5	0.85603	0.99649
GCF_003465425.1	AF11-25B	GCF_003466395.1	TM06-10	0.85546	0.99647
GCF_009078115.1	BIOML-A10	GCF_009160945.1	BIOML-A13	0.84894	0.99629
GCF_001685685.1	BI-14	GCF_002076105.1	1887B	0.84889	0.99629
GCF_009160905.1	BIOML-A12	GCF_009160945.1	BIOML-A13	0.84882	0.99629
GCF_009078055.1	BIOML-A11	GCF_009160945.1	BIOML-A13	0.84872	0.99629
GCF_009160885.1	BIOML-A14	GCF_009160945.1	BIOML-A13	0.84869	0.99629
GCF_009159505.1	BIOML-A20	GCF_009160945.1	BIOML-A13	0.84796	0.99627
GCF_009159495.1	BIOML-A24	GCF_009160915.1	BIOML-A15	0.84647	0.99623
GCF_009160845.1	BIOML-A17	GCF_009160945.1	BIOML-A13	0.84197	0.9961
GCF_003436635.1	TM02-17	GCF_003465425.1	AF11-25B	0.83926	0.99602
GCF_003436655.1	TM02-15	GCF_003465425.1	AF11-25B	0.83913	0.99602
GCF_009159555.1	BIOML-A19	GCF_009160945.1	BIOML-A13	0.83839	0.996
GCF_009160865.1	BIOML-A16	GCF_009160945.1	BIOML-A13	0.83481	0.9959
GCF_009159095.1	BIOML-A21	GCF_009160915.1	BIOML-A15	0.83276	0.99584
GCF_009160775.1	BIOML-A18	GCF_009160945.1	BIOML-A13	0.83196	0.99582
GCF_009160825.1	BIOML-A25	GCF_009160945.1	BIOML-A13	0.82982	0.99576
GCF_003436135.1	TM07-4AC	GCF_003437785.1	TF05-39	0.82791	0.9957
GCF_003436135.1	TM07-4AC	GCF_003466485.1	TM05-15	0.82782	0.9957
GCF_003437945.1	TF05-1	GCF_003466365.1	TM06-5	0.81827	0.99542
GCF_003437945.1	TF05-1	GCF_003466395.1	TM06-10	0.81733	0.99539
GCF_003466485.1	TM05-15	GCF_003468415.1	AM36-1AC	0.81446	0.99531
GCF_003437785.1	TF05-39	GCF_003468415.1	AM36-1AC	0.81436	0.99531
GCF_003436575.1	TM04-12	GCF_003437785.1	TF05-39	0.80619	0.99506
GCF_003436575.1	TM04-12	GCF_003466485.1	TM05-15	0.80611	0.99506
GCF_003437945.1	TF05-1	GCF_003467985.1	AM42-15AC	0.80169	0.99493
GCF_009159495.1	BIOML-A24	GCF_009160945.1	BIOML-A13	0.80009	0.99488
GCF_003436135.1	TM07-4AC	GCF_003436575.1	TM04-12	0.79965	0.99487
GCF_003436635.1	TM02-17	GCF_003437945.1	TF05-1	0.79632	0.99477
GCF_003436655.1	TM02-15	GCF_003437945.1	TF05-1	0.79625	0.99477
GCF_003436135.1	TM07-4AC	GCF_003468415.1	AM36-1AC	0.7941	0.9947
GCF_009159095.1	BIOML-A21	GCF_009160945.1	BIOML-A13	0.78778	0.99451
GCF_003437945.1	TF05-1	GCF_003473145.1	AM12-9	0.78754	0.9945
GCF_003437945.1	TF05-1	GCF_003472345.1	AM12-10	0.78748	0.9945
GCF_003437945.1	TF05-1	GCF_003465425.1	AF11-25B	0.77682	0.99416
GCF_003466365.1	TM06-5	GCF_003473145.1	AM12-9	0.77046	0.99396
GCF_003466365.1	TM06-5	GCF_003472345.1	AM12-10	0.77045	0.99396
GCF_003466395.1	TM06-10	GCF_003473145.1	AM12-9	0.76958	0.99393
GCF_003466395.1	TM06-10	GCF_003472345.1	AM12-10	0.76953	0.99393
GCF_001405355.1	2789STDY5608877	GCF_015549125.1	1001283B150225_161107_H11	0.76827	0.99389
GCF_003466365.1	TM06-5	GCF_003467985.1	AM42-15AC	0.76681	0.99385
GCF_003466395.1	TM06-10	GCF_003467985.1	AM42-15AC	0.76586	0.99382
GCF_003467985.1	AM42-15AC	GCF_003472345.1	AM12-10	0.7645	0.99377
GCF_003467985.1	AM42-15AC	GCF_003473145.1	AM12-9	0.76447	0.99377
GCF_003436655.1	TM02-15	GCF_003472345.1	AM12-10	0.75986	0.99362
GCF_003436635.1	TM02-17	GCF_003472345.1	AM12-10	0.75986	0.99362
GCF_003436635.1	TM02-17	GCF_003473145.1	AM12-9	0.75986	0.99362
GCF_003436655.1	TM02-15	GCF_003473145.1	AM12-9	0.75983	0.99362
GCF_000265095.1	BGN4	GCF_001281345.1	BF3	0.75804	0.99356
GCF_001281345.1	BF3	GCF_016838705.1	HN002	0.75751	0.99354
GCF_003465425.1	AF11-25B	GCF_003473145.1	AM12-9	0.75091	0.99333
GCF_003465425.1	AF11-25B	GCF_003472345.1	AM12-10	0.7509	0.99333
GCF_003436655.1	TM02-15	GCF_003467985.1	AM42-15AC	0.74814	0.99324
GCF_003436635.1	TM02-17	GCF_003467985.1	AM42-15AC	0.74814	0.99324
GCF_015549125.1	1001283B150225_161107_H11	GCF_900112465.1	Calf96	0.74688	0.99319
GCF_003436575.1	TM04-12	GCF_003468415.1	AM36-1AC	0.74558	0.99315
GCF_001025135.1	JCM 1255	GCF_001685685.1	BI-14	0.74243	0.99305
GCF_001685685.1	BI-14	GCF_900637095.1	NCTC13001	0.74242	0.99304
GCF_015549755.1	D52t1_170925_G6	GCF_015551545.1	D31t1_170403_D8	0.74236	0.99304
GCF_000771485.1	DSM 20456	GCF_001685685.1	BI-14	0.74218	0.99304
MAG8	B.bifidum_I5-1M	GCF_900112465.1	Calf96	0.74168	0.99302
GCF_001685685.1	BI-14	GCF_017814645.1	BB-G90	0.74166	0.99302
GCF_000741085.1	LMG 11041	GCF_001685685.1	BI-14	0.74159	0.99302
GCF_001685685.1	BI-14	GCF_016307165.1	UBBB-55	0.74098	0.993
GCF_001685685.1	BI-14	GCF_013867495.1	s-1	0.74082	0.99299
GCF_000466525.1	ATCC 29521	GCF_001685685.1	BI-14	0.74064	0.99298
GCF_003465425.1	AF11-25B	GCF_003467985.1	AM42-15AC	0.73966	0.99295
GCF_001405355.1	2789STDY5608877	GCF_900112465.1	Calf96	0.73898	0.99293
GCF_015549425.1	BSD2780061687_150420_D1	GCF_015551545.1	D31t1_170403_D8	0.73259	0.99271
GCF_001685685.1	BI-14	GCF_015667555.1	1001136B_160425_F1	0.73153	0.99267
GCF_001405355.1	2789STDY5608877	GCF_015551545.1	D31t1_170403_D8	0.73063	0.99264
GCF_015551545.1	D31t1_170403_D8	GCF_900112465.1	Calf96	0.72987	0.99262
MAG8	B.bifidum_I5-1M	GCF_015549125.1	1001283B150225_161107_H11	0.72806	0.99256
GCF_003437175.1	TF07-22	GCF_015551545.1	D31t1_170403_D8	0.7274	0.99253
GCF_001685685.1	BI-14	GCF_900112465.1	Calf96	0.72673	0.99251
GCF_011029205.1	VA07-1AN	GCF_015551545.1	D31t1_170403_D8	0.72595	0.99248
GCF_001685685.1	BI-14	GCF_015555005.1	BSD2780061688b_171218_F12	0.72528	0.99246
GCF_001685685.1	BI-14	GCF_005844205.1	BSD2780061688st1_G1	0.72497	0.99245
MAG2	B.bifidum_I2-12M	MAG4	B.bifidum_I2-6M	0.7248	0.99244
MAG8	B.bifidum_I5-1M	GCF_001405355.1	2789STDY5608877	0.7245	0.99243
GCF_000273525.1	NCIMB 41171	GCF_001020405.1	IPLA 20015	0.72353	0.9924
GCF_000273525.1	NCIMB 41171	GCF_001020325.1	LMG 13200	0.72278	0.99237
MAG3	B.bifidum_I2-1M	GCF_000164965.1	S17	0.72275	0.99237
GCF_001020405.1	IPLA 20015	GCF_015549755.1	D52t1_170925_G6	0.72263	0.99237
GCF_000155395.1	NCIMB 41171	GCF_001020405.1	IPLA 20015	0.72241	0.99236
GCF_000155395.1	NCIMB 41171	GCF_001020325.1	LMG 13200	0.72094	0.99231
GCF_015549755.1	D52t1_170925_G6	GCF_900112465.1	Calf96	0.72032	0.99229
GCF_001025135.1	JCM 1255	GCF_002076105.1	1887B	0.72014	0.99228
GCF_002076105.1	1887B	GCF_900637095.1	NCTC13001	0.72012	0.99228
GCF_001685685.1	BI-14	GCF_015551545.1	D31t1_170403_D8	0.71989	0.99227
GCF_001020265.1	IPLA 20017	GCF_001020405.1	IPLA 20015	0.71979	0.99227
GCF_000771485.1	DSM 20456	GCF_002076105.1	1887B	0.71979	0.99227
GCF_000741085.1	LMG 11041	GCF_002076105.1	1887B	0.71928	0.99225
GCF_002076105.1	1887B	GCF_017814645.1	BB-G90	0.71924	0.99225
GCF_011029205.1	VA07-1AN	GCF_900112465.1	Calf96	0.7192	0.99225
GCF_001020405.1	IPLA 20015	GCF_015555005.1	BSD2780061688b_171218_F12	0.71914	0.99224
GCF_001020325.1	LMG 13200	GCF_001020405.1	IPLA 20015	0.71913	0.99224
GCF_001025135.1	JCM 1255	GCF_015555005.1	BSD2780061688b_171218_F12	0.71903	0.99224
GCF_015555005.1	BSD2780061688b_171218_F12	GCF_900637095.1	NCTC13001	0.71899	0.99224
GCF_001020405.1	IPLA 20015	GCF_005844205.1	BSD2780061688st1_G1	0.71893	0.99224
GCF_001025135.1	JCM 1255	GCF_005844205.1	BSD2780061688st1_G1	0.71892	0.99224
GCF_005844205.1	BSD2780061688st1_G1	GCF_900637095.1	NCTC13001	0.71889	0.99224
GCF_002076105.1	1887B	GCF_016307165.1	UBBB-55	0.71871	0.99223
GCF_000771485.1	DSM 20456	GCF_015555005.1	BSD2780061688b_171218_F12	0.71868	0.99223
GCF_000771485.1	DSM 20456	GCF_005844205.1	BSD2780061688st1_G1	0.71858	0.99222
GCF_002076105.1	1887B	GCF_013867495.1	s-1	0.7184	0.99222
GCF_000466525.1	ATCC 29521	GCF_002076105.1	1887B	0.71832	0.99222
GCF_000741085.1	LMG 11041	GCF_015555005.1	BSD2780061688b_171218_F12	0.71824	0.99221
GCF_000741085.1	LMG 11041	GCF_005844205.1	BSD2780061688st1_G1	0.71816	0.99221
GCF_015555005.1	BSD2780061688b_171218_F12	GCF_017814645.1	BB-G90	0.71814	0.99221
GCF_005844205.1	BSD2780061688st1_G1	GCF_017814645.1	BB-G90	0.71803	0.99221
GCF_000273525.1	NCIMB 41171	GCF_001025135.1	JCM 1255	0.71777	0.9922
GCF_000273525.1	NCIMB 41171	GCF_900637095.1	NCTC13001	0.71775	0.9922
GCF_015555005.1	BSD2780061688b_171218_F12	GCF_016307165.1	UBBB-55	0.71761	0.99219
GCF_005844205.1	BSD2780061688st1_G1	GCF_016307165.1	UBBB-55	0.71751	0.99219
GCF_000273525.1	NCIMB 41171	GCF_000771485.1	DSM 20456	0.71749	0.99219
GCF_013867495.1	s-1	GCF_015555005.1	BSD2780061688b_171218_F12	0.71729	0.99218
GCF_005844205.1	BSD2780061688st1_G1	GCF_013867495.1	s-1	0.71719	0.99218
GCF_000466525.1	ATCC 29521	GCF_015555005.1	BSD2780061688b_171218_F12	0.71709	0.99217
GCF_000466525.1	ATCC 29521	GCF_005844205.1	BSD2780061688st1_G1	0.71698	0.99217
GCF_000273525.1	NCIMB 41171	GCF_000741085.1	LMG 11041	0.71686	0.99216
GCF_000273525.1	NCIMB 41171	GCF_017814645.1	BB-G90	0.71686	0.99216
GCF_000155395.1	NCIMB 41171	GCF_900637095.1	NCTC13001	0.71678	0.99216
GCF_000155395.1	NCIMB 41171	GCF_001025135.1	JCM 1255	0.71677	0.99216
GCF_003094715.1	DS32_23	GCF_003094755.1	DS30_23	0.71653	0.99215
GCF_000155395.1	NCIMB 41171	GCF_000771485.1	DSM 20456	0.71649	0.99215
GCF_001020405.1	IPLA 20015	GCF_015551545.1	D31t1_170403_D8	0.71647	0.99215
GCF_000165905.1	PRL2010	GCF_900112465.1	Calf96	0.71642	0.99215
GCF_000273525.1	NCIMB 41171	GCF_016307165.1	UBBB-55	0.71637	0.99215
GCF_001025135.1	JCM 1255	GCF_015667555.1	1001136B_160425_F1	0.71613	0.99214
GCF_000273525.1	NCIMB 41171	GCF_013867495.1	s-1	0.71612	0.99214
GCF_015667555.1	1001136B_160425_F1	GCF_900637095.1	NCTC13001	0.71611	0.99214
GCF_001020375.1	324B	GCF_900112465.1	Calf96	0.71609	0.99214
GCF_003437345.1	TF06-13	GCF_019734315.1	K05	0.71604	0.99214
GCF_003437325.1	TF06-14AC	GCF_019734315.1	K05	0.71604	0.99214
GCF_000771485.1	DSM 20456	GCF_015667555.1	1001136B_160425_F1	0.71598	0.99213
GCF_001020245.1	A8	GCF_003094715.1	DS32_23	0.7159	0.99213
GCF_000155395.1	NCIMB 41171	GCF_000741085.1	LMG 11041	0.71587	0.99213
GCF_000155395.1	NCIMB 41171	GCF_017814645.1	BB-G90	0.71586	0.99213
GCF_000265095.1	BGN4	GCF_003437785.1	TF05-39	0.71565	0.99212
GCF_000265095.1	BGN4	GCF_003466485.1	TM05-15	0.71565	0.99212
GCF_000273525.1	NCIMB 41171	GCF_000466525.1	ATCC 29521	0.71564	0.99212
GCF_015667555.1	1001136B_160425_F1	GCF_017814645.1	BB-G90	0.71551	0.99212
GCF_009078115.1	BIOML-A10	GCF_015551545.1	D31t1_170403_D8	0.71545	0.99211
GCF_009160905.1	BIOML-A12	GCF_015551545.1	D31t1_170403_D8	0.71543	0.99211
GCF_015549425.1	BSD2780061687_150420_D1	GCF_015549755.1	D52t1_170925_G6	0.71539	0.99211
GCF_005844205.1	BSD2780061688st1_G1	GCF_015667555.1	1001136B_160425_F1	0.71539	0.99211
GCF_000155395.1	NCIMB 41171	GCF_016307165.1	UBBB-55	0.71538	0.99211
GCF_003466485.1	TM05-15	GCF_016838705.1	HN002	0.71537	0.99211
GCF_003437785.1	TF05-39	GCF_016838705.1	HN002	0.71535	0.99211
GCF_000741085.1	LMG 11041	GCF_015667555.1	1001136B_160425_F1	0.71529	0.99211
GCF_003094715.1	DS32_23	GCF_003094795.1	DS25_23	0.71523	0.99211
GCF_009160885.1	BIOML-A14	GCF_015551545.1	D31t1_170403_D8	0.71521	0.99211
GCF_001020275.1	LMG 11582	GCF_003094715.1	DS32_23	0.71521	0.99211
GCF_015555005.1	BSD2780061688b_171218_F12	GCF_015667555.1	1001136B_160425_F1	0.7152	0.99211
GCF_009078055.1	BIOML-A11	GCF_015551545.1	D31t1_170403_D8	0.7152	0.99211
GCF_000155395.1	NCIMB 41171	GCF_013867495.1	s-1	0.71515	0.9921
GCF_000165905.1	PRL2010	GCF_001025135.1	JCM 1255	0.71509	0.9921
GCF_000165905.1	PRL2010	GCF_900637095.1	NCTC13001	0.71507	0.9921
GCF_001685685.1	BI-14	GCF_011029205.1	VA07-1AN	0.71506	0.9921
GCF_000155395.1	NCIMB 41171	GCF_000466525.1	ATCC 29521	0.71494	0.9921
GCF_001020375.1	324B	GCF_001025135.1	JCM 1255	0.71479	0.99209
GCF_001020375.1	324B	GCF_900637095.1	NCTC13001	0.71478	0.99209
GCF_000165905.1	PRL2010	GCF_000771485.1	DSM 20456	0.71472	0.99209
GCF_015667555.1	1001136B_160425_F1	GCF_016307165.1	UBBB-55	0.71471	0.99209
GCF_009159505.1	BIOML-A20	GCF_015551545.1	D31t1_170403_D8	0.71467	0.99209
GCF_000273525.1	NCIMB 41171	GCF_011029205.1	VA07-1AN	0.7146	0.99208
GCF_013867495.1	s-1	GCF_015667555.1	1001136B_160425_F1	0.71457	0.99208
GCF_000164965.1	S17	GCF_015551545.1	D31t1_170403_D8	0.71457	0.99208
GCF_000466525.1	ATCC 29521	GCF_015667555.1	1001136B_160425_F1	0.71452	0.99208
GCF_003094645.1	DS33_23	GCF_003094715.1	DS32_23	0.71451	0.99208
GCF_015551545.1	D31t1_170403_D8	GCF_017894325.1	CNCM I-4319	0.71449	0.99208
GCF_000771485.1	DSM 20456	GCF_001020375.1	324B	0.71444	0.99208
MAG3	B.bifidum_I2-1M	MAG4	B.bifidum_I2-6M	0.71441	0.99208
GCF_000165905.1	PRL2010	GCF_000741085.1	LMG 11041	0.71432	0.99207
GCF_000741085.1	LMG 11041	GCF_001020375.1	324B	0.71415	0.99207
GCF_000165905.1	PRL2010	GCF_017814645.1	BB-G90	0.71413	0.99207
GCF_003094715.1	DS32_23	GCF_003095035.1	DS26_23	0.71408	0.99207
GCF_001020375.1	324B	GCF_017814645.1	BB-G90	0.71388	0.99206
GCF_002845845.1	PRI 1	GCF_003094715.1	DS32_23	0.71373	0.99205
GCF_000165905.1	PRL2010	GCF_016307165.1	UBBB-55	0.71371	0.99205
GCF_001025135.1	JCM 1255	GCF_900112465.1	Calf96	0.71355	0.99205
GCF_900112465.1	Calf96	GCF_900637095.1	NCTC13001	0.71351	0.99205
GCF_003437175.1	TF07-22	GCF_015549755.1	D52t1_170925_G6	0.71345	0.99204
GCF_001020375.1	324B	GCF_016307165.1	UBBB-55	0.71345	0.99204
GCF_000165905.1	PRL2010	GCF_013867495.1	s-1	0.7134	0.99204
GCF_000771485.1	DSM 20456	GCF_900112465.1	Calf96	0.71336	0.99204
GCF_000155395.1	NCIMB 41171	GCF_011029205.1	VA07-1AN	0.71319	0.99203
GCF_001020375.1	324B	GCF_013867495.1	s-1	0.71315	0.99203
GCF_000165905.1	PRL2010	GCF_000466525.1	ATCC 29521	0.71298	0.99203
GCF_017814645.1	BB-G90	GCF_900112465.1	Calf96	0.71283	0.99202
GCF_000741085.1	LMG 11041	GCF_900112465.1	Calf96	0.71274	0.99202
GCF_000466525.1	ATCC 29521	GCF_001020375.1	324B	0.71271	0.99202
GCF_001020335.1	LMG 11583	GCF_016069985.1	VKPM Ac-1579	0.7125	0.99201
GCF_003437175.1	TF07-22	GCF_900112465.1	Calf96	0.71246	0.99201
GCF_008868415.1	BIO5480	GCF_016069985.1	VKPM Ac-1579	0.71234	0.992
GCF_003094715.1	DS32_23	GCF_003094735.1	DS31_23	0.71226	0.992
GCF_001020265.1	IPLA 20017	GCF_001020325.1	LMG 13200	0.71216	0.992
GCF_016307165.1	UBBB-55	GCF_900112465.1	Calf96	0.71174	0.99198
GCF_013867495.1	s-1	GCF_900112465.1	Calf96	0.71157	0.99198
GCF_001020325.1	LMG 13200	GCF_015551545.1	D31t1_170403_D8	0.71156	0.99198
GCF_000466525.1	ATCC 29521	GCF_900112465.1	Calf96	0.71135	0.99197
GCF_000164965.1	S17	GCF_015549755.1	D52t1_170925_G6	0.71134	0.99197
GCF_011029205.1	VA07-1AN	GCF_015555005.1	BSD2780061688b_171218_F12	0.71132	0.99197
GCF_005844205.1	BSD2780061688st1_G1	GCF_011029205.1	VA07-1AN	0.71122	0.99196
GCF_001685685.1	BI-14	GCF_003466365.1	TM06-5	0.71115	0.99196
GCF_015549755.1	D52t1_170925_G6	GCF_017894325.1	CNCM I-4319	0.71109	0.99196
MAG2	B.bifidum_I2-12M	GCF_000164965.1	S17	0.71104	0.99196
GCF_001020325.1	LMG 13200	GCF_009078115.1	BIOML-A10	0.71081	0.99195
GCF_000273525.1	NCIMB 41171	GCF_015549755.1	D52t1_170925_G6	0.7108	0.99195
GCF_001020325.1	LMG 13200	GCF_009078055.1	BIOML-A11	0.7106	0.99194
GCF_001020325.1	LMG 13200	GCF_009160885.1	BIOML-A14	0.7106	0.99194
GCF_001405355.1	2789STDY5608877	GCF_011029205.1	VA07-1AN	0.71054	0.99194
GCF_001020325.1	LMG 13200	GCF_009160905.1	BIOML-A12	0.71054	0.99194
GCF_009160845.1	BIOML-A17	GCF_015551545.1	D31t1_170403_D8	0.7103	0.99193
GCF_001685685.1	BI-14	GCF_003466395.1	TM06-10	0.71028	0.99193
GCF_001020325.1	LMG 13200	GCF_009159505.1	BIOML-A20	0.71008	0.99192
GCF_001020325.1	LMG 13200	GCF_015549755.1	D52t1_170925_G6	0.71004	0.99192
GCF_009078115.1	BIOML-A10	GCF_015549755.1	D52t1_170925_G6	0.70998	0.99192
GCF_015667555.1	1001136B_160425_F1	GCF_900112465.1	Calf96	0.70993	0.99192
GCF_009160885.1	BIOML-A14	GCF_015549755.1	D52t1_170925_G6	0.70978	0.99191
GCF_011029205.1	VA07-1AN	GCF_015549125.1	1001283B150225_161107_H11	0.70977	0.99191
GCF_009078055.1	BIOML-A11	GCF_015549755.1	D52t1_170925_G6	0.70977	0.99191
GCF_009160905.1	BIOML-A12	GCF_015549755.1	D52t1_170925_G6	0.70971	0.99191
GCF_000273525.1	NCIMB 41171	GCF_000300215.1	IPLA 20015	0.70953	0.9919
GCF_001020265.1	IPLA 20017	GCF_015549755.1	D52t1_170925_G6	0.70939	0.9919
GCF_000155395.1	NCIMB 41171	GCF_015549755.1	D52t1_170925_G6	0.70929	0.99189
GCF_009159505.1	BIOML-A20	GCF_015549755.1	D52t1_170925_G6	0.70915	0.99189
GCF_001020405.1	IPLA 20015	GCF_001025135.1	JCM 1255	0.70883	0.99188
GCF_001020405.1	IPLA 20015	GCF_900637095.1	NCTC13001	0.70882	0.99188
GCF_000300215.1	IPLA 20015	GCF_001020265.1	IPLA 20017	0.70871	0.99187
GCF_000155395.1	NCIMB 41171	GCF_000300215.1	IPLA 20015	0.70859	0.99187
GCF_001020325.1	LMG 13200	GCF_001405355.1	2789STDY5608877	0.70858	0.99187
GCF_000771485.1	DSM 20456	GCF_001020405.1	IPLA 20015	0.70851	0.99187
GCF_000300215.1	IPLA 20015	GCF_001020325.1	LMG 13200	0.70846	0.99186
GCF_000741085.1	LMG 11041	GCF_001020405.1	IPLA 20015	0.70821	0.99186
GCF_001025135.1	JCM 1255	GCF_001546225.1	MJR8628B	0.70811	0.99185
GCF_001546225.1	MJR8628B	GCF_900637095.1	NCTC13001	0.7081	0.99185
GCF_000300215.1	IPLA 20015	GCF_015549755.1	D52t1_170925_G6	0.70795	0.99185
GCF_001020405.1	IPLA 20015	GCF_017814645.1	BB-G90	0.70793	0.99185
GCF_000771485.1	DSM 20456	GCF_001546225.1	MJR8628B	0.70784	0.99184
GCF_003436575.1	TM04-12	GCF_003473145.1	AM12-9	0.70772	0.99184
GCF_003436575.1	TM04-12	GCF_003472345.1	AM12-10	0.70771	0.99184
GCF_002076105.1	1887B	GCF_015667555.1	1001136B_160425_F1	0.70758	0.99183
GCF_000273525.1	NCIMB 41171	GCF_015551545.1	D31t1_170403_D8	0.70752	0.99183
GCF_000265095.1	BGN4	GCF_003436135.1	TM07-4AC	0.7075	0.99183
GCF_005844205.1	BSD2780061688st1_G1	GCF_015551545.1	D31t1_170403_D8	0.70748	0.99183
GCF_001546225.1	MJR8628B	GCF_017814645.1	BB-G90	0.70745	0.99183
GCF_015551545.1	D31t1_170403_D8	GCF_015555005.1	BSD2780061688b_171218_F12	0.70739	0.99183
GCF_000164965.1	S17	GCF_009078115.1	BIOML-A10	0.70736	0.99183
GCF_000164965.1	S17	GCF_009160885.1	BIOML-A14	0.70733	0.99182
GCF_001546225.1	MJR8628B	GCF_015555005.1	BSD2780061688b_171218_F12	0.70731	0.99182
GCF_001546225.1	MJR8628B	GCF_005844205.1	BSD2780061688st1_G1	0.70727	0.99182
GCF_000164965.1	S17	GCF_009078055.1	BIOML-A11	0.70726	0.99182
GCF_000164965.1	S17	GCF_009160905.1	BIOML-A12	0.70721	0.99182
GCF_000741085.1	LMG 11041	GCF_001546225.1	MJR8628B	0.7072	0.99182
GCF_001020405.1	IPLA 20015	GCF_016307165.1	UBBB-55	0.70716	0.99182
GCF_003436135.1	TM07-4AC	GCF_016838705.1	HN002	0.70706	0.99181
GCF_001020405.1	IPLA 20015	GCF_013867495.1	s-1	0.7069	0.99181
GCF_000164965.1	S17	GCF_017894325.1	CNCM I-4319	0.70685	0.99181
GCF_009160865.1	BIOML-A16	GCF_015551545.1	D31t1_170403_D8	0.70681	0.99181
GCF_001546225.1	MJR8628B	GCF_016307165.1	UBBB-55	0.70678	0.9918
GCF_009159555.1	BIOML-A19	GCF_015551545.1	D31t1_170403_D8	0.7066	0.9918
GCF_000466525.1	ATCC 29521	GCF_001546225.1	MJR8628B	0.70659	0.9918
GCF_000164965.1	S17	GCF_009159505.1	BIOML-A20	0.70657	0.9918
GCF_001546225.1	MJR8628B	GCF_013867495.1	s-1	0.70655	0.9918
GCF_000273525.1	NCIMB 41171	GCF_900112465.1	Calf96	0.70652	0.9918
GCF_000466525.1	ATCC 29521	GCF_001020405.1	IPLA 20015	0.70651	0.99179
GCF_009078115.1	BIOML-A10	GCF_011029205.1	VA07-1AN	0.7065	0.99179
GCF_009160885.1	BIOML-A14	GCF_011029205.1	VA07-1AN	0.70644	0.99179
GCF_009160905.1	BIOML-A12	GCF_011029205.1	VA07-1AN	0.70642	0.99179
GCF_015549125.1	1001283B150225_161107_H11	GCF_015551545.1	D31t1_170403_D8	0.7064	0.99179
GCF_000273525.1	NCIMB 41171	GCF_015667555.1	1001136B_160425_F1	0.70639	0.99179
GCF_009078055.1	BIOML-A11	GCF_011029205.1	VA07-1AN	0.70631	0.99179
GCF_000155395.1	NCIMB 41171	GCF_015551545.1	D31t1_170403_D8	0.70601	0.99178
GCF_001025135.1	JCM 1255	GCF_003466365.1	TM06-5	0.70599	0.99178
GCF_003466365.1	TM06-5	GCF_900637095.1	NCTC13001	0.70596	0.99177
GCF_000771485.1	DSM 20456	GCF_003466365.1	TM06-5	0.70575	0.99177
GCF_001020405.1	IPLA 20015	GCF_015667555.1	1001136B_160425_F1	0.70571	0.99177
GCF_001020405.1	IPLA 20015	GCF_009077955.1	BIOML-A7	0.70562	0.99176
GCF_009159505.1	BIOML-A20	GCF_011029205.1	VA07-1AN	0.70561	0.99176
GCF_001020325.1	LMG 13200	GCF_009160845.1	BIOML-A17	0.70553	0.99176
GCF_001025135.1	JCM 1255	GCF_003466395.1	TM06-10	0.70552	0.99176
GCF_000273525.1	NCIMB 41171	GCF_001405355.1	2789STDY5608877	0.70552	0.99176
GCF_000155395.1	NCIMB 41171	GCF_015667555.1	1001136B_160425_F1	0.70551	0.99176
GCF_003466395.1	TM06-10	GCF_900637095.1	NCTC13001	0.70547	0.99176
GCF_001020405.1	IPLA 20015	GCF_009078065.1	BIOML-A3	0.70547	0.99176
GCF_001020405.1	IPLA 20015	GCF_009078095.1	BIOML-A9	0.70547	0.99176
GCF_000155395.1	NCIMB 41171	GCF_900112465.1	Calf96	0.70541	0.99175
GCF_001685685.1	BI-14	GCF_003436655.1	TM02-15	0.70538	0.99175
GCF_001685685.1	BI-14	GCF_003436635.1	TM02-17	0.70534	0.99175
GCF_001020405.1	IPLA 20015	GCF_009078005.1	BIOML-A5	0.7053	0.99175
GCF_000300215.1	IPLA 20015	GCF_015555005.1	BSD2780061688b_171218_F12	0.70528	0.99175
GCF_000771485.1	DSM 20456	GCF_003466395.1	TM06-10	0.70527	0.99175
GCF_003466365.1	TM06-5	GCF_017814645.1	BB-G90	0.70518	0.99175
GCF_000741085.1	LMG 11041	GCF_003466365.1	TM06-5	0.70515	0.99175
GCF_000300215.1	IPLA 20015	GCF_005844205.1	BSD2780061688st1_G1	0.7051	0.99174
GCF_015549755.1	D52t1_170925_G6	GCF_016307165.1	UBBB-55	0.70495	0.99174
GCF_015555005.1	BSD2780061688b_171218_F12	GCF_900112465.1	Calf96	0.7049	0.99174
GCF_001020405.1	IPLA 20015	GCF_009077975.1	BIOML-A6	0.7049	0.99174
GCF_009160845.1	BIOML-A17	GCF_015549755.1	D52t1_170925_G6	0.70488	0.99174
GCF_013867495.1	s-1	GCF_015549755.1	D52t1_170925_G6	0.70479	0.99173
GCF_003466365.1	TM06-5	GCF_016307165.1	UBBB-55	0.70479	0.99173
GCF_000466525.1	ATCC 29521	GCF_015549755.1	D52t1_170925_G6	0.70479	0.99173
GCF_005844205.1	BSD2780061688st1_G1	GCF_900112465.1	Calf96	0.70476	0.99173
GCF_000273525.1	NCIMB 41171	GCF_015549125.1	1001283B150225_161107_H11	0.70476	0.99173
GCF_000741085.1	LMG 11041	GCF_003466395.1	TM06-10	0.7047	0.99173
GCF_003466395.1	TM06-10	GCF_017814645.1	BB-G90	0.70468	0.99173
GCF_003466365.1	TM06-5	GCF_013867495.1	s-1	0.7045	0.99172
GCF_001020405.1	IPLA 20015	GCF_009078015.1	BIOML-A4	0.70448	0.99172
GCF_000155395.1	NCIMB 41171	GCF_001405355.1	2789STDY5608877	0.70445	0.99172
GCF_000466525.1	ATCC 29521	GCF_003466365.1	TM06-5	0.70435	0.99172
GCF_003466395.1	TM06-10	GCF_016307165.1	UBBB-55	0.7043	0.99171
MAG8	B.bifidum_I5-1M	GCF_011029205.1	VA07-1AN	0.70427	0.99171
GCF_011029205.1	VA07-1AN	GCF_015549425.1	BSD2780061687_150420_D1	0.70421	0.99171
GCF_003466395.1	TM06-10	GCF_013867495.1	s-1	0.70401	0.9917
GCF_001020405.1	IPLA 20015	GCF_009075785.1	BIOML-A1	0.70398	0.9917
GCF_001025135.1	JCM 1255	GCF_015549755.1	D52t1_170925_G6	0.70389	0.9917
GCF_015549755.1	D52t1_170925_G6	GCF_900637095.1	NCTC13001	0.70387	0.9917
GCF_001020405.1	IPLA 20015	GCF_009077915.1	BIOML-A8	0.70386	0.9917
GCF_000466525.1	ATCC 29521	GCF_003466395.1	TM06-10	0.70384	0.9917
GCF_000155395.1	NCIMB 41171	GCF_015549125.1	1001283B150225_161107_H11	0.70379	0.9917
GCF_001020405.1	IPLA 20015	GCF_004167365.1	ca_0067	0.70377	0.9917
GCF_000771485.1	DSM 20456	GCF_015549755.1	D52t1_170925_G6	0.70373	0.99169
GCF_015551545.1	D31t1_170403_D8	GCF_015667555.1	1001136B_160425_F1	0.7035	0.99169
GCF_000165905.1	PRL2010	GCF_001405355.1	2789STDY5608877	0.70347	0.99168
GCF_011029205.1	VA07-1AN	GCF_015549755.1	D52t1_170925_G6	0.70338	0.99168
GCF_009160775.1	BIOML-A18	GCF_015551545.1	D31t1_170403_D8	0.70327	0.99168
GCF_001025135.1	JCM 1255	GCF_015551545.1	D31t1_170403_D8	0.70327	0.99168
GCF_015551545.1	D31t1_170403_D8	GCF_900637095.1	NCTC13001	0.70324	0.99168
GCF_015549755.1	D52t1_170925_G6	GCF_017814645.1	BB-G90	0.70323	0.99168
GCF_000300215.1	IPLA 20015	GCF_015551545.1	D31t1_170403_D8	0.70315	0.99167
GCF_015551545.1	D31t1_170403_D8	GCF_019734315.1	K05	0.70314	0.99167
GCF_000741085.1	LMG 11041	GCF_015549755.1	D52t1_170925_G6	0.70314	0.99167
GCF_001020375.1	324B	GCF_001405355.1	2789STDY5608877	0.70307	0.99167
GCF_001020405.1	IPLA 20015	GCF_015549425.1	BSD2780061687_150420_D1	0.70306	0.99167
GCF_001025135.1	JCM 1255	GCF_003465425.1	AF11-25B	0.70303	0.99167
GCF_003465425.1	AF11-25B	GCF_900637095.1	NCTC13001	0.70299	0.99167
GCF_000771485.1	DSM 20456	GCF_015551545.1	D31t1_170403_D8	0.70297	0.99167
GCF_015549425.1	BSD2780061687_150420_D1	GCF_017894325.1	CNCM I-4319	0.70295	0.99167
GCF_000165905.1	PRL2010	GCF_000273525.1	NCIMB 41171	0.70292	0.99166
GCF_000165905.1	PRL2010	GCF_015549125.1	1001283B150225_161107_H11	0.70291	0.99166
GCF_001281345.1	BF3	GCF_003466365.1	TM06-5	0.7029	0.99166
GCF_009077955.1	BIOML-A7	GCF_015549755.1	D52t1_170925_G6	0.70289	0.99166
GCF_000771485.1	DSM 20456	GCF_003465425.1	AF11-25B	0.70285	0.99166
GCF_009078095.1	BIOML-A9	GCF_015549755.1	D52t1_170925_G6	0.70268	0.99166
GCF_009078005.1	BIOML-A5	GCF_015549755.1	D52t1_170925_G6	0.70266	0.99166
GCF_009078065.1	BIOML-A3	GCF_015549755.1	D52t1_170925_G6	0.70264	0.99165
GCF_001020375.1	324B	GCF_015549125.1	1001283B150225_161107_H11	0.70264	0.99165
GCF_000273525.1	NCIMB 41171	GCF_001020375.1	324B	0.70263	0.99165
GCF_000741085.1	LMG 11041	GCF_015551545.1	D31t1_170403_D8	0.70259	0.99165
GCF_001020325.1	LMG 13200	GCF_015667555.1	1001136B_160425_F1	0.70249	0.99165
GCF_001405355.1	2789STDY5608877	GCF_001685685.1	BI-14	0.7024	0.99165
GCF_000273525.1	NCIMB 41171	GCF_015555005.1	BSD2780061688b_171218_F12	0.7024	0.99165
GCF_015551545.1	D31t1_170403_D8	GCF_017814645.1	BB-G90	0.70239	0.99165
GCF_002076105.1	1887B	GCF_015555005.1	BSD2780061688b_171218_F12	0.70232	0.99164
GCF_003436135.1	TM07-4AC	GCF_003466365.1	TM06-5	0.70225	0.99164
GCF_000164965.1	S17	GCF_009160845.1	BIOML-A17	0.70224	0.99164
GCF_003465425.1	AF11-25B	GCF_017814645.1	BB-G90	0.7022	0.99164
GCF_000741085.1	LMG 11041	GCF_003465425.1	AF11-25B	0.70219	0.99164
GCF_000273525.1	NCIMB 41171	GCF_005844205.1	BSD2780061688st1_G1	0.70219	0.99164
GCF_002076105.1	1887B	GCF_005844205.1	BSD2780061688st1_G1	0.70209	0.99163
GCF_001020325.1	LMG 13200	GCF_009159555.1	BIOML-A19	0.70202	0.99163
GCF_001281345.1	BF3	GCF_003466395.1	TM06-10	0.70199	0.99163
GCF_001020325.1	LMG 13200	GCF_009160865.1	BIOML-A16	0.70198	0.99163
GCF_003436135.1	TM07-4AC	GCF_003465425.1	AF11-25B	0.70194	0.99163
GCF_009077975.1	BIOML-A6	GCF_015549755.1	D52t1_170925_G6	0.70193	0.99163
GCF_015551545.1	D31t1_170403_D8	GCF_016307165.1	UBBB-55	0.70189	0.99163
GCF_000155395.1	NCIMB 41171	GCF_000165905.1	PRL2010	0.70189	0.99163
GCF_009160845.1	BIOML-A17	GCF_011029205.1	VA07-1AN	0.70182	0.99162
GCF_000273525.1	NCIMB 41171	GCF_001685685.1	BI-14	0.7017	0.99162
GCF_009078115.1	BIOML-A10	GCF_015549425.1	BSD2780061687_150420_D1	0.70169	0.99162
GCF_009078015.1	BIOML-A4	GCF_015549755.1	D52t1_170925_G6	0.70169	0.99162
GCF_009160905.1	BIOML-A12	GCF_015549425.1	BSD2780061687_150420_D1	0.70168	0.99162
GCF_013867495.1	s-1	GCF_015551545.1	D31t1_170403_D8	0.70159	0.99162
GCF_009160865.1	BIOML-A16	GCF_015549755.1	D52t1_170925_G6	0.70159	0.99162
GCF_000155395.1	NCIMB 41171	GCF_001020375.1	324B	0.70159	0.99162
GCF_003465425.1	AF11-25B	GCF_016307165.1	UBBB-55	0.7015	0.99161
GCF_009078055.1	BIOML-A11	GCF_015549425.1	BSD2780061687_150420_D1	0.70147	0.99161
GCF_009160885.1	BIOML-A14	GCF_015549425.1	BSD2780061687_150420_D1	0.70144	0.99161
GCF_000466525.1	ATCC 29521	GCF_015551545.1	D31t1_170403_D8	0.70144	0.99161
GCF_003436135.1	TM07-4AC	GCF_003466395.1	TM06-10	0.70143	0.99161
GCF_001685685.1	BI-14	GCF_015549755.1	D52t1_170925_G6	0.70142	0.99161
GCF_001020325.1	LMG 13200	GCF_900112465.1	Calf96	0.70138	0.99161
GCF_001405355.1	2789STDY5608877	GCF_009078115.1	BIOML-A10	0.70133	0.99161
GCF_001281345.1	BF3	GCF_003465425.1	AF11-25B	0.70133	0.99161
GCF_003465425.1	AF11-25B	GCF_013867495.1	s-1	0.70125	0.9916
GCF_000155395.1	NCIMB 41171	GCF_015555005.1	BSD2780061688b_171218_F12	0.70123	0.9916
GCF_009159555.1	BIOML-A19	GCF_015549755.1	D52t1_170925_G6	0.7012	0.9916
GCF_009075785.1	BIOML-A1	GCF_015549755.1	D52t1_170925_G6	0.70117	0.9916
GCF_001405355.1	2789STDY5608877	GCF_009078055.1	BIOML-A11	0.70104	0.9916
GCF_001405355.1	2789STDY5608877	GCF_009160885.1	BIOML-A14	0.70102	0.9916
GCF_000155395.1	NCIMB 41171	GCF_005844205.1	BSD2780061688st1_G1	0.70101	0.9916
GCF_009077915.1	BIOML-A8	GCF_015549755.1	D52t1_170925_G6	0.70098	0.99159
GCF_004167365.1	ca_0067	GCF_015549755.1	D52t1_170925_G6	0.70093	0.99159
GCF_001405355.1	2789STDY5608877	GCF_009160905.1	BIOML-A12	0.7009	0.99159
GCF_009078115.1	BIOML-A10	GCF_017894325.1	CNCM I-4319	0.70088	0.99159
GCF_001020325.1	LMG 13200	GCF_001025135.1	JCM 1255	0.70086	0.99159
GCF_001281345.1	BF3	GCF_003436655.1	TM02-15	0.70085	0.99159
GCF_001020325.1	LMG 13200	GCF_900637095.1	NCTC13001	0.70084	0.99159
GCF_000466525.1	ATCC 29521	GCF_003465425.1	AF11-25B	0.70084	0.99159
GCF_003471595.1	AM18-1	GCF_019734315.1	K05	0.70082	0.99159
GCF_001281345.1	BF3	GCF_003436635.1	TM02-17	0.70082	0.99159
GCF_009159505.1	BIOML-A20	GCF_015549425.1	BSD2780061687_150420_D1	0.70081	0.99159
GCF_003470585.1	AM18-29	GCF_019734315.1	K05	0.7008	0.99159
GCF_009078055.1	BIOML-A11	GCF_017894325.1	CNCM I-4319	0.70068	0.99158
GCF_009160885.1	BIOML-A14	GCF_017894325.1	CNCM I-4319	0.70063	0.99158
GCF_000155395.1	NCIMB 41171	GCF_001685685.1	BI-14	0.7006	0.99158
GCF_000771485.1	DSM 20456	GCF_001020325.1	LMG 13200	0.70058	0.99158
GCF_000741085.1	LMG 11041	GCF_001020325.1	LMG 13200	0.7005	0.99158
GCF_009160905.1	BIOML-A12	GCF_017894325.1	CNCM I-4319	0.70046	0.99158
GCF_003470615.1	AM18-12AC	GCF_019734315.1	K05	0.70043	0.99157
GCF_001405355.1	2789STDY5608877	GCF_009159505.1	BIOML-A20	0.7004	0.99157
GCF_001685685.1	BI-14	GCF_017894325.1	CNCM I-4319	0.70036	0.99157
GCF_001405355.1	2789STDY5608877	GCF_003466365.1	TM06-5	0.70035	0.99157
GCF_003471555.1	AM18-11	GCF_019734315.1	K05	0.70033	0.99157
GCF_000265095.1	BGN4	GCF_001405355.1	2789STDY5608877	0.70025	0.99157
GCF_001685685.1	BI-14	GCF_015549425.1	BSD2780061687_150420_D1	0.70012	0.99156
GCF_000164965.1	S17	GCF_015549425.1	BSD2780061687_150420_D1	0.70012	0.99156
GCF_009159505.1	BIOML-A20	GCF_017894325.1	CNCM I-4319	0.70008	0.99156
GCF_001405355.1	2789STDY5608877	GCF_016838705.1	HN002	0.7	0.99156
GCF_001020325.1	LMG 13200	GCF_017814645.1	BB-G90	0.69997	0.99156
GCF_005844205.1	BSD2780061688st1_G1	GCF_017894325.1	CNCM I-4319	0.69985	0.99155
GCF_003466365.1	TM06-5	GCF_015667555.1	1001136B_160425_F1	0.69985	0.99155
GCF_015555005.1	BSD2780061688b_171218_F12	GCF_017894325.1	CNCM I-4319	0.69973	0.99155
GCF_009078115.1	BIOML-A10	GCF_015667555.1	1001136B_160425_F1	0.69972	0.99155
GCF_001025135.1	JCM 1255	GCF_011029205.1	VA07-1AN	0.69969	0.99155
GCF_011029205.1	VA07-1AN	GCF_900637095.1	NCTC13001	0.69967	0.99155
GCF_009160885.1	BIOML-A14	GCF_015667555.1	1001136B_160425_F1	0.69954	0.99154
GCF_009078055.1	BIOML-A11	GCF_015667555.1	1001136B_160425_F1	0.69954	0.99154
GCF_001405355.1	2789STDY5608877	GCF_003466395.1	TM06-10	0.6995	0.99154
GCF_000771485.1	DSM 20456	GCF_011029205.1	VA07-1AN	0.69948	0.99154
GCF_001020325.1	LMG 13200	GCF_016307165.1	UBBB-55	0.69944	0.99154
GCF_009160905.1	BIOML-A12	GCF_015667555.1	1001136B_160425_F1	0.69937	0.99154
GCF_003436655.1	TM02-15	GCF_015667555.1	1001136B_160425_F1	0.69934	0.99153
GCF_003436635.1	TM02-17	GCF_015667555.1	1001136B_160425_F1	0.69925	0.99153
GCF_009160865.1	BIOML-A16	GCF_011029205.1	VA07-1AN	0.69922	0.99153
GCF_009160825.1	BIOML-A25	GCF_015551545.1	D31t1_170403_D8	0.69921	0.99153
GCF_001020325.1	LMG 13200	GCF_013867495.1	s-1	0.69918	0.99153
GCF_000273525.1	NCIMB 41171	GCF_001020265.1	IPLA 20017	0.69898	0.99152
GCF_009159505.1	BIOML-A20	GCF_015667555.1	1001136B_160425_F1	0.69896	0.99152
GCF_003466395.1	TM06-10	GCF_015667555.1	1001136B_160425_F1	0.69896	0.99152
GCF_009078115.1	BIOML-A10	GCF_015549125.1	1001283B150225_161107_H11	0.69894	0.99152
GCF_000741085.1	LMG 11041	GCF_011029205.1	VA07-1AN	0.69892	0.99152
GCF_011029205.1	VA07-1AN	GCF_017814645.1	BB-G90	0.6989	0.99152
GCF_003437175.1	TF07-22	GCF_011029205.1	VA07-1AN	0.6989	0.99152
GCF_001685685.1	BI-14	GCF_003437175.1	TF07-22	0.69888	0.99152
GCF_003465425.1	AF11-25B	GCF_015667555.1	1001136B_160425_F1	0.69875	0.99151
GCF_000164965.1	S17	GCF_009159555.1	BIOML-A19	0.69874	0.99151
GCF_009078055.1	BIOML-A11	GCF_015549125.1	1001283B150225_161107_H11	0.69871	0.99151
GCF_000164965.1	S17	GCF_009160865.1	BIOML-A16	0.69869	0.99151
GCF_002076105.1	1887B	GCF_900112465.1	Calf96	0.69867	0.99151
GCF_003436135.1	TM07-4AC	GCF_003436635.1	TM02-17	0.69866	0.99151
GCF_003436135.1	TM07-4AC	GCF_003436655.1	TM02-15	0.69866	0.99151
GCF_000466525.1	ATCC 29521	GCF_001020325.1	LMG 13200	0.69865	0.99151
GCF_009160885.1	BIOML-A14	GCF_015549125.1	1001283B150225_161107_H11	0.69864	0.99151
GCF_009160905.1	BIOML-A12	GCF_015549125.1	1001283B150225_161107_H11	0.69854	0.99151
GCF_001020265.1	IPLA 20017	GCF_015551545.1	D31t1_170403_D8	0.69842	0.9915
GCF_001020255.1	156B	GCF_015551545.1	D31t1_170403_D8	0.69842	0.9915
GCF_009160775.1	BIOML-A18	GCF_015549755.1	D52t1_170925_G6	0.69831	0.9915
GCF_011029205.1	VA07-1AN	GCF_016307165.1	UBBB-55	0.69821	0.99149
GCF_009159505.1	BIOML-A20	GCF_015549125.1	1001283B150225_161107_H11	0.69806	0.99149
GCF_011029205.1	VA07-1AN	GCF_013867495.1	s-1	0.69796	0.99148
GCF_009159555.1	BIOML-A19	GCF_011029205.1	VA07-1AN	0.69791	0.99148
MAG8	B.bifidum_I5-1M	GCF_015551545.1	D31t1_170403_D8	0.69784	0.99148
GCF_000466525.1	ATCC 29521	GCF_011029205.1	VA07-1AN	0.6978	0.99148
GCF_000155395.1	NCIMB 41171	GCF_001020265.1	IPLA 20017	0.69779	0.99148
GCF_000165905.1	PRL2010	GCF_011029205.1	VA07-1AN	0.69771	0.99147
GCF_001020325.1	LMG 13200	GCF_009160775.1	BIOML-A18	0.69768	0.99147
GCF_011029205.1	VA07-1AN	GCF_017894325.1	CNCM I-4319	0.69755	0.99147
GCF_015549755.1	D52t1_170925_G6	GCF_019734315.1	K05	0.69752	0.99147
GCF_001020405.1	IPLA 20015	GCF_011029205.1	VA07-1AN	0.69746	0.99147
GCF_001020375.1	324B	GCF_011029205.1	VA07-1AN	0.69746	0.99147
GCF_001020325.1	LMG 13200	GCF_011029205.1	VA07-1AN	0.69738	0.99146
GCF_001685685.1	BI-14	GCF_003465425.1	AF11-25B	0.69734	0.99146
GCF_000165905.1	PRL2010	GCF_001546225.1	MJR8628B	0.69734	0.99146
GCF_001281345.1	BF3	GCF_003437785.1	TF05-39	0.6973	0.99146
GCF_001281345.1	BF3	GCF_003466485.1	TM05-15	0.69726	0.99146
GCF_001020375.1	324B	GCF_001546225.1	MJR8628B	0.69717	0.99145
GCF_000265095.1	BGN4	GCF_900112465.1	Calf96	0.69697	0.99145
GCF_017894325.1	CNCM I-4319	GCF_900112465.1	Calf96	0.69679	0.99144
GCF_009160845.1	BIOML-A17	GCF_015549425.1	BSD2780061687_150420_D1	0.69677	0.99144
GCF_001020255.1	156B	GCF_001020325.1	LMG 13200	0.69676	0.99144
GCF_001405355.1	2789STDY5608877	GCF_009160845.1	BIOML-A17	0.69656	0.99143
GCF_000273525.1	NCIMB 41171	GCF_009077955.1	BIOML-A7	0.69646	0.99143
GCF_016838705.1	HN002	GCF_900112465.1	Calf96	0.69642	0.99143
GCF_000273525.1	NCIMB 41171	GCF_009078095.1	BIOML-A9	0.69636	0.99142
GCF_000273525.1	NCIMB 41171	GCF_009078065.1	BIOML-A3	0.69632	0.99142
GCF_003437325.1	TF06-14AC	GCF_015551545.1	D31t1_170403_D8	0.69626	0.99142
GCF_003437345.1	TF06-13	GCF_015551545.1	D31t1_170403_D8	0.69625	0.99142
GCF_000273525.1	NCIMB 41171	GCF_009078005.1	BIOML-A5	0.69623	0.99142
GCF_001025135.1	JCM 1255	GCF_003436655.1	TM02-15	0.6962	0.99142
GCF_001025135.1	JCM 1255	GCF_003436635.1	TM02-17	0.69619	0.99142
GCF_003436655.1	TM02-15	GCF_900637095.1	NCTC13001	0.69617	0.99142
GCF_003436635.1	TM02-17	GCF_900637095.1	NCTC13001	0.69617	0.99142
GCF_005844205.1	BSD2780061688st1_G1	GCF_015549425.1	BSD2780061687_150420_D1	0.69611	0.99142
MAG3	B.bifidum_I2-1M	GCF_009078115.1	BIOML-A10	0.6961	0.99142
GCF_005844205.1	BSD2780061688st1_G1	GCF_015549755.1	D52t1_170925_G6	0.6961	0.99142
GCF_001405355.1	2789STDY5608877	GCF_003436135.1	TM07-4AC	0.6961	0.99142
MAG3	B.bifidum_I2-1M	GCF_009160905.1	BIOML-A12	0.69605	0.99141
GCF_000164965.1	S17	GCF_001020255.1	156B	0.69605	0.99141
GCF_000771485.1	DSM 20456	GCF_003436655.1	TM02-15	0.69601	0.99141
GCF_000273525.1	NCIMB 41171	GCF_009077975.1	BIOML-A6	0.69599	0.99141
GCF_015549425.1	BSD2780061687_150420_D1	GCF_015555005.1	BSD2780061688b_171218_F12	0.69598	0.99141
MAG3	B.bifidum_I2-1M	GCF_009078055.1	BIOML-A11	0.69597	0.99141
GCF_000771485.1	DSM 20456	GCF_003436635.1	TM02-17	0.69595	0.99141
MAG3	B.bifidum_I2-1M	GCF_009160885.1	BIOML-A14	0.69594	0.99141
GCF_009160845.1	BIOML-A17	GCF_017894325.1	CNCM I-4319	0.69594	0.99141
GCF_015549755.1	D52t1_170925_G6	GCF_015555005.1	BSD2780061688b_171218_F12	0.69593	0.99141
GCF_000165905.1	PRL2010	GCF_015555005.1	BSD2780061688b_171218_F12	0.69593	0.99141
GCF_003436135.1	TM07-4AC	GCF_015549125.1	1001283B150225_161107_H11	0.6959	0.99141
GCF_001281345.1	BF3	GCF_015667555.1	1001136B_160425_F1	0.69585	0.99141
GCF_000165905.1	PRL2010	GCF_005844205.1	BSD2780061688st1_G1	0.69585	0.99141
GCF_003436135.1	TM07-4AC	GCF_015555005.1	BSD2780061688b_171218_F12	0.69569	0.9914
GCF_001020375.1	324B	GCF_015555005.1	BSD2780061688b_171218_F12	0.69561	0.9914
GCF_003436135.1	TM07-4AC	GCF_005844205.1	BSD2780061688st1_G1	0.6956	0.9914
GCF_000164965.1	S17	GCF_009160775.1	BIOML-A18	0.69558	0.9914
GCF_003436135.1	TM07-4AC	GCF_900112465.1	Calf96	0.69556	0.9914
GCF_001020325.1	LMG 13200	GCF_009077955.1	BIOML-A7	0.69551	0.99139
GCF_001020375.1	324B	GCF_005844205.1	BSD2780061688st1_G1	0.6955	0.99139
GCF_000155395.1	NCIMB 41171	GCF_009077955.1	BIOML-A7	0.69549	0.99139
GCF_003436655.1	TM02-15	GCF_017814645.1	BB-G90	0.69545	0.99139
GCF_001020325.1	LMG 13200	GCF_009078095.1	BIOML-A9	0.69544	0.99139
GCF_015549425.1	BSD2780061687_150420_D1	GCF_900112465.1	Calf96	0.69541	0.99139
MAG3	B.bifidum_I2-1M	GCF_009159505.1	BIOML-A20	0.6954	0.99139
GCF_003436635.1	TM02-17	GCF_017814645.1	BB-G90	0.6954	0.99139
GCF_001020325.1	LMG 13200	GCF_009078065.1	BIOML-A3	0.69538	0.99139
GCF_000155395.1	NCIMB 41171	GCF_009078095.1	BIOML-A9	0.69535	0.99139
GCF_003437175.1	TF07-22	GCF_017894325.1	CNCM I-4319	0.69532	0.99139
GCF_000155395.1	NCIMB 41171	GCF_009078065.1	BIOML-A3	0.69531	0.99139
GCF_000741085.1	LMG 11041	GCF_003436635.1	TM02-17	0.69529	0.99139
GCF_000741085.1	LMG 11041	GCF_003436655.1	TM02-15	0.69528	0.99139
GCF_001020325.1	LMG 13200	GCF_009078005.1	BIOML-A5	0.69527	0.99138
GCF_009160845.1	BIOML-A17	GCF_015667555.1	1001136B_160425_F1	0.69526	0.99138
GCF_000273525.1	NCIMB 41171	GCF_009078015.1	BIOML-A4	0.69524	0.99138
GCF_000155395.1	NCIMB 41171	GCF_009078005.1	BIOML-A5	0.69524	0.99138
GCF_001020405.1	IPLA 20015	GCF_900112465.1	Calf96	0.69509	0.99138
GCF_000273525.1	NCIMB 41171	GCF_009077915.1	BIOML-A8	0.69502	0.99138
GCF_000273525.1	NCIMB 41171	GCF_004167365.1	ca_0067	0.69497	0.99137
GCF_000155395.1	NCIMB 41171	GCF_009077975.1	BIOML-A6	0.69497	0.99137
GCF_000265095.1	BGN4	GCF_015549125.1	1001283B150225_161107_H11	0.69495	0.99137
GCF_001020325.1	LMG 13200	GCF_009077975.1	BIOML-A6	0.69494	0.99137
GCF_009160775.1	BIOML-A18	GCF_011029205.1	VA07-1AN	0.69492	0.99137
GCF_001020325.1	LMG 13200	GCF_009160825.1	BIOML-A25	0.69485	0.99137
GCF_000273525.1	NCIMB 41171	GCF_009075785.1	BIOML-A1	0.69475	0.99137
GCF_001020405.1	IPLA 20015	GCF_001685685.1	BI-14	0.6947	0.99136
GCF_015549125.1	1001283B150225_161107_H11	GCF_016838705.1	HN002	0.69463	0.99136
GCF_001020325.1	LMG 13200	GCF_015549425.1	BSD2780061687_150420_D1	0.69456	0.99136
GCF_003436575.1	TM04-12	GCF_003467985.1	AM42-15AC	0.69455	0.99136
GCF_015667555.1	1001136B_160425_F1	GCF_017894325.1	CNCM I-4319	0.69452	0.99136
GCF_000165905.1	PRL2010	GCF_001685685.1	BI-14	0.69444	0.99135
GCF_001020405.1	IPLA 20015	GCF_009075765.1	BIOML-A2	0.69442	0.99135
GCF_003436655.1	TM02-15	GCF_016307165.1	UBBB-55	0.69439	0.99135
GCF_001020325.1	LMG 13200	GCF_009078015.1	BIOML-A4	0.69437	0.99135
GCF_003436635.1	TM02-17	GCF_016307165.1	UBBB-55	0.69435	0.99135
GCF_001020325.1	LMG 13200	GCF_003436135.1	TM07-4AC	0.69431	0.99135
GCF_003468415.1	AM36-1AC	GCF_015555005.1	BSD2780061688b_171218_F12	0.69425	0.99135
GCF_000155395.1	NCIMB 41171	GCF_009078015.1	BIOML-A4	0.69424	0.99135
GCF_000300215.1	IPLA 20015	GCF_001025135.1	JCM 1255	0.69421	0.99135
GCF_001020375.1	324B	GCF_001685685.1	BI-14	0.6942	0.99135
GCF_000300215.1	IPLA 20015	GCF_900637095.1	NCTC13001	0.69418	0.99134
GCF_009160845.1	BIOML-A17	GCF_015549125.1	1001283B150225_161107_H11	0.69414	0.99134
GCF_003436655.1	TM02-15	GCF_013867495.1	s-1	0.69414	0.99134
GCF_003468415.1	AM36-1AC	GCF_005844205.1	BSD2780061688st1_G1	0.69413	0.99134
GCF_009160825.1	BIOML-A25	GCF_015549755.1	D52t1_170925_G6	0.69412	0.99134
GCF_003436635.1	TM02-17	GCF_013867495.1	s-1	0.69412	0.99134
GCF_015549755.1	D52t1_170925_G6	GCF_015667555.1	1001136B_160425_F1	0.69403	0.99134
GCF_000466525.1	ATCC 29521	GCF_003436655.1	TM02-15	0.69402	0.99134
GCF_000466525.1	ATCC 29521	GCF_003436635.1	TM02-17	0.69399	0.99134
GCF_000155395.1	NCIMB 41171	GCF_009077915.1	BIOML-A8	0.69399	0.99134
GCF_001020325.1	LMG 13200	GCF_009077915.1	BIOML-A8	0.69393	0.99134
GCF_000155395.1	NCIMB 41171	GCF_004167365.1	ca_0067	0.69393	0.99134
GCF_001020255.1	156B	GCF_001405355.1	2789STDY5608877	0.69392	0.99133
GCF_000300215.1	IPLA 20015	GCF_000771485.1	DSM 20456	0.69392	0.99133
GCF_001020325.1	LMG 13200	GCF_009075785.1	BIOML-A1	0.6939	0.99133
GCF_001685685.1	BI-14	GCF_015549125.1	1001283B150225_161107_H11	0.69387	0.99133
GCF_001020325.1	LMG 13200	GCF_004167365.1	ca_0067	0.69382	0.99133
GCF_000165905.1	PRL2010	GCF_009077955.1	BIOML-A7	0.69376	0.99133
GCF_000155395.1	NCIMB 41171	GCF_009075785.1	BIOML-A1	0.69373	0.99133
GCF_000165905.1	PRL2010	GCF_009078095.1	BIOML-A9	0.69366	0.99133
GCF_000165905.1	PRL2010	GCF_009078065.1	BIOML-A3	0.69363	0.99132
GCF_000165905.1	PRL2010	GCF_009078005.1	BIOML-A5	0.69356	0.99132
GCF_000273525.1	NCIMB 41171	GCF_003436135.1	TM07-4AC	0.69354	0.99132
GCF_001020375.1	324B	GCF_009077955.1	BIOML-A7	0.69351	0.99132
GCF_000300215.1	IPLA 20015	GCF_000741085.1	LMG 11041	0.69347	0.99132
GCF_000300215.1	IPLA 20015	GCF_017814645.1	BB-G90	0.69346	0.99132
GCF_001020375.1	324B	GCF_009078065.1	BIOML-A3	0.69341	0.99132
GCF_001020375.1	324B	GCF_009078095.1	BIOML-A9	0.69341	0.99132
GCF_009160865.1	BIOML-A16	GCF_017894325.1	CNCM I-4319	0.69334	0.99131
GCF_009160865.1	BIOML-A16	GCF_015667555.1	1001136B_160425_F1	0.6933	0.99131
GCF_001020375.1	324B	GCF_009078005.1	BIOML-A5	0.6933	0.99131
GCF_003437175.1	TF07-22	GCF_015549125.1	1001283B150225_161107_H11	0.69321	0.99131
GCF_009159555.1	BIOML-A19	GCF_015549425.1	BSD2780061687_150420_D1	0.69311	0.9913
GCF_000300215.1	IPLA 20015	GCF_015667555.1	1001136B_160425_F1	0.69309	0.9913
GCF_009160865.1	BIOML-A16	GCF_015549425.1	BSD2780061687_150420_D1	0.69299	0.9913
GCF_001405355.1	2789STDY5608877	GCF_015555005.1	BSD2780061688b_171218_F12	0.69295	0.9913
GCF_003437175.1	TF07-22	GCF_015555005.1	BSD2780061688b_171218_F12	0.69294	0.9913
GCF_000165905.1	PRL2010	GCF_009077975.1	BIOML-A6	0.69291	0.9913
GCF_000164965.1	S17	GCF_900112465.1	Calf96	0.6929	0.9913
GCF_000273525.1	NCIMB 41171	GCF_009078115.1	BIOML-A10	0.69288	0.9913
GCF_000155395.1	NCIMB 41171	GCF_003436135.1	TM07-4AC	0.69285	0.9913
GCF_001405355.1	2789STDY5608877	GCF_005844205.1	BSD2780061688st1_G1	0.69284	0.99129
GCF_001020265.1	IPLA 20017	GCF_015555005.1	BSD2780061688b_171218_F12	0.69281	0.99129
GCF_003437175.1	TF07-22	GCF_005844205.1	BSD2780061688st1_G1	0.6928	0.99129
GCF_003468415.1	AM36-1AC	GCF_900112465.1	Calf96	0.69277	0.99129
GCF_001020265.1	IPLA 20017	GCF_005844205.1	BSD2780061688st1_G1	0.69271	0.99129
GCF_000273525.1	NCIMB 41171	GCF_017894325.1	CNCM I-4319	0.6927	0.99129
GCF_001020375.1	324B	GCF_009077975.1	BIOML-A6	0.69268	0.99129
GCF_000273525.1	NCIMB 41171	GCF_009078055.1	BIOML-A11	0.69264	0.99129
GCF_001405355.1	2789STDY5608877	GCF_009159555.1	BIOML-A19	0.69263	0.99129
GCF_003437175.1	TF07-22	GCF_015549425.1	BSD2780061687_150420_D1	0.69259	0.99129
GCF_000300215.1	IPLA 20015	GCF_016307165.1	UBBB-55	0.69256	0.99128
GCF_005844205.1	BSD2780061688st1_G1	GCF_009077955.1	BIOML-A7	0.69254	0.99128
GCF_000273525.1	NCIMB 41171	GCF_009160885.1	BIOML-A14	0.69253	0.99128
GCF_000165905.1	PRL2010	GCF_009078015.1	BIOML-A4	0.69253	0.99128
GCF_001020325.1	LMG 13200	GCF_005844205.1	BSD2780061688st1_G1	0.69246	0.99128
GCF_001405355.1	2789STDY5608877	GCF_009160865.1	BIOML-A16	0.69244	0.99128
GCF_000273525.1	NCIMB 41171	GCF_009160905.1	BIOML-A12	0.69242	0.99128
GCF_009077955.1	BIOML-A7	GCF_015555005.1	BSD2780061688b_171218_F12	0.69239	0.99128
GCF_005844205.1	BSD2780061688st1_G1	GCF_009078065.1	BIOML-A3	0.69239	0.99128
GCF_005844205.1	BSD2780061688st1_G1	GCF_009078095.1	BIOML-A9	0.69234	0.99128
GCF_001020325.1	LMG 13200	GCF_015555005.1	BSD2780061688b_171218_F12	0.69232	0.99128
GCF_000300215.1	IPLA 20015	GCF_013867495.1	s-1	0.6923	0.99127
GCF_001020375.1	324B	GCF_009078015.1	BIOML-A4	0.69229	0.99127
GCF_005844205.1	BSD2780061688st1_G1	GCF_009078005.1	BIOML-A5	0.69226	0.99127
GCF_009078065.1	BIOML-A3	GCF_015555005.1	BSD2780061688b_171218_F12	0.69225	0.99127
GCF_009159555.1	BIOML-A19	GCF_017894325.1	CNCM I-4319	0.69221	0.99127
GCF_009078095.1	BIOML-A9	GCF_015555005.1	BSD2780061688b_171218_F12	0.69219	0.99127
GCF_000300215.1	IPLA 20015	GCF_000466525.1	ATCC 29521	0.69216	0.99127
GCF_009078005.1	BIOML-A5	GCF_015555005.1	BSD2780061688b_171218_F12	0.69211	0.99127
GCF_000164965.1	S17	GCF_001020405.1	IPLA 20015	0.69211	0.99127
GCF_000165905.1	PRL2010	GCF_009075785.1	BIOML-A1	0.69205	0.99127
GCF_001281345.1	BF3	GCF_016307165.1	UBBB-55	0.69202	0.99126
GCF_000165905.1	PRL2010	GCF_015551545.1	D31t1_170403_D8	0.69202	0.99126
GCF_000273525.1	NCIMB 41171	GCF_009159505.1	BIOML-A20	0.69201	0.99126
GCF_000265095.1	BGN4	GCF_015555005.1	BSD2780061688b_171218_F12	0.69201	0.99126
GCF_001281345.1	BF3	GCF_003436135.1	TM07-4AC	0.69194	0.99126
GCF_000300215.1	IPLA 20015	GCF_009077955.1	BIOML-A7	0.69193	0.99126
GCF_000265095.1	BGN4	GCF_005844205.1	BSD2780061688st1_G1	0.69188	0.99126
GCF_000165905.1	PRL2010	GCF_009077915.1	BIOML-A8	0.69188	0.99126
GCF_000165905.1	PRL2010	GCF_004167365.1	ca_0067	0.69182	0.99126
GCF_009077955.1	BIOML-A7	GCF_015667555.1	1001136B_160425_F1	0.6918	0.99126
GCF_001020375.1	324B	GCF_009075785.1	BIOML-A1	0.6918	0.99126
GCF_000300215.1	IPLA 20015	GCF_009078095.1	BIOML-A9	0.6918	0.99126
GCF_001281345.1	BF3	GCF_013867495.1	s-1	0.69178	0.99126
GCF_000300215.1	IPLA 20015	GCF_009078065.1	BIOML-A3	0.69178	0.99126
GCF_009075765.1	BIOML-A2	GCF_015549755.1	D52t1_170925_G6	0.69175	0.99125
GCF_001020375.1	324B	GCF_015551545.1	D31t1_170403_D8	0.6917	0.99125
GCF_015555005.1	BSD2780061688b_171218_F12	GCF_016838705.1	HN002	0.69168	0.99125
GCF_009078065.1	BIOML-A3	GCF_015667555.1	1001136B_160425_F1	0.69166	0.99125
GCF_009078005.1	BIOML-A5	GCF_015667555.1	1001136B_160425_F1	0.69166	0.99125
GCF_001020375.1	324B	GCF_009077915.1	BIOML-A8	0.69165	0.99125
GCF_000300215.1	IPLA 20015	GCF_009078005.1	BIOML-A5	0.69165	0.99125
GCF_009078095.1	BIOML-A9	GCF_015667555.1	1001136B_160425_F1	0.69164	0.99125
GCF_001020375.1	324B	GCF_004167365.1	ca_0067	0.69159	0.99125
GCF_000466525.1	ATCC 29521	GCF_001281345.1	BF3	0.69158	0.99125
MAG8	B.bifidum_I5-1M	GCF_001685685.1	BI-14	0.69156	0.99125
MAG3	B.bifidum_I2-1M	GCF_009160845.1	BIOML-A17	0.69156	0.99125
GCF_005844205.1	BSD2780061688st1_G1	GCF_016838705.1	HN002	0.69151	0.99125
GCF_005844205.1	BSD2780061688st1_G1	GCF_009077975.1	BIOML-A6	0.69146	0.99124
GCF_011029205.1	VA07-1AN	GCF_015667555.1	1001136B_160425_F1	0.69145	0.99124
GCF_000165905.1	PRL2010	GCF_001020405.1	IPLA 20015	0.69141	0.99124
GCF_000164965.1	S17	GCF_009160825.1	BIOML-A25	0.6914	0.99124
GCF_001020375.1	324B	GCF_001020405.1	IPLA 20015	0.69139	0.99124
GCF_009077915.1	BIOML-A8	GCF_015667555.1	1001136B_160425_F1	0.69135	0.99124
GCF_015549125.1	1001283B150225_161107_H11	GCF_015549755.1	D52t1_170925_G6	0.69134	0.99124
GCF_009077975.1	BIOML-A6	GCF_015667555.1	1001136B_160425_F1	0.69134	0.99124
GCF_004167365.1	ca_0067	GCF_015667555.1	1001136B_160425_F1	0.6913	0.99124
GCF_009077975.1	BIOML-A6	GCF_015555005.1	BSD2780061688b_171218_F12	0.69128	0.99124
GCF_001025135.1	JCM 1255	GCF_009077955.1	BIOML-A7	0.69125	0.99124
GCF_009077955.1	BIOML-A7	GCF_900637095.1	NCTC13001	0.69124	0.99124
GCF_000300215.1	IPLA 20015	GCF_009077975.1	BIOML-A6	0.69122	0.99123
GCF_000155395.1	NCIMB 41171	GCF_009078115.1	BIOML-A10	0.69121	0.99123
GCF_001025135.1	JCM 1255	GCF_009078065.1	BIOML-A3	0.69118	0.99123
GCF_009078065.1	BIOML-A3	GCF_900637095.1	NCTC13001	0.69115	0.99123
GCF_001025135.1	JCM 1255	GCF_009078095.1	BIOML-A9	0.69115	0.99123
GCF_001020405.1	IPLA 20015	GCF_009078115.1	BIOML-A10	0.69115	0.99123
GCF_009078095.1	BIOML-A9	GCF_900637095.1	NCTC13001	0.69113	0.99123
GCF_000155395.1	NCIMB 41171	GCF_017894325.1	CNCM I-4319	0.6911	0.99123
GCF_001025135.1	JCM 1255	GCF_009078005.1	BIOML-A5	0.69106	0.99123
GCF_009159555.1	BIOML-A19	GCF_015667555.1	1001136B_160425_F1	0.69104	0.99123
GCF_009078005.1	BIOML-A5	GCF_900637095.1	NCTC13001	0.69104	0.99123
GCF_005844205.1	BSD2780061688st1_G1	GCF_009078015.1	BIOML-A4	0.69104	0.99123
GCF_000155395.1	NCIMB 41171	GCF_009160885.1	BIOML-A14	0.69102	0.99123
GCF_001020325.1	LMG 13200	GCF_001685685.1	BI-14	0.69099	0.99123
GCF_000155395.1	NCIMB 41171	GCF_009160905.1	BIOML-A12	0.69099	0.99123
GCF_001020405.1	IPLA 20015	GCF_009160905.1	BIOML-A12	0.69098	0.99123
GCF_001546225.1	MJR8628B	GCF_002076105.1	1887B	0.69097	0.99123
GCF_001020405.1	IPLA 20015	GCF_009160885.1	BIOML-A14	0.69097	0.99123
GCF_000771485.1	DSM 20456	GCF_009077955.1	BIOML-A7	0.69097	0.99123
GCF_001020405.1	IPLA 20015	GCF_009078055.1	BIOML-A11	0.69096	0.99123
GCF_000155395.1	NCIMB 41171	GCF_009078055.1	BIOML-A11	0.69095	0.99122
GCF_000273525.1	NCIMB 41171	GCF_003466365.1	TM06-5	0.69088	0.99122
GCF_009078015.1	BIOML-A4	GCF_015555005.1	BSD2780061688b_171218_F12	0.69087	0.99122
GCF_001020325.1	LMG 13200	GCF_015549125.1	1001283B150225_161107_H11	0.69087	0.99122
GCF_000771485.1	DSM 20456	GCF_009078065.1	BIOML-A3	0.69084	0.99122
GCF_000771485.1	DSM 20456	GCF_009078095.1	BIOML-A9	0.69081	0.99122
GCF_000771485.1	DSM 20456	GCF_009078005.1	BIOML-A5	0.6908	0.99122
GCF_000300215.1	IPLA 20015	GCF_009078015.1	BIOML-A4	0.69079	0.99122
GCF_015549425.1	BSD2780061687_150420_D1	GCF_015667555.1	1001136B_160425_F1	0.69078	0.99122
GCF_001025135.1	JCM 1255	GCF_001281345.1	BF3	0.69075	0.99122
GCF_001281345.1	BF3	GCF_900637095.1	NCTC13001	0.69072	0.99122
GCF_001020325.1	LMG 13200	GCF_017894325.1	CNCM I-4319	0.69072	0.99122
GCF_001546225.1	MJR8628B	GCF_900112465.1	Calf96	0.69062	0.99121
GCF_009077955.1	BIOML-A7	GCF_015549425.1	BSD2780061687_150420_D1	0.6906	0.99121
GCF_001020265.1	IPLA 20017	GCF_001685685.1	BI-14	0.6906	0.99121
GCF_000741085.1	LMG 11041	GCF_009077955.1	BIOML-A7	0.69056	0.99121
GCF_002076105.1	1887B	GCF_011029205.1	VA07-1AN	0.69054	0.99121
GCF_001020265.1	IPLA 20017	GCF_009077955.1	BIOML-A7	0.69054	0.99121
GCF_005844205.1	BSD2780061688st1_G1	GCF_009075785.1	BIOML-A1	0.69053	0.99121
GCF_009159555.1	BIOML-A19	GCF_015549125.1	1001283B150225_161107_H11	0.69051	0.99121
GCF_000300215.1	IPLA 20015	GCF_015549425.1	BSD2780061687_150420_D1	0.6905	0.99121
GCF_009078065.1	BIOML-A3	GCF_015549425.1	BSD2780061687_150420_D1	0.69047	0.99121
GCF_001025135.1	JCM 1255	GCF_009077975.1	BIOML-A6	0.69047	0.99121
GCF_009077975.1	BIOML-A6	GCF_900637095.1	NCTC13001	0.69045	0.99121
GCF_001020405.1	IPLA 20015	GCF_009159505.1	BIOML-A20	0.69045	0.99121
GCF_000771485.1	DSM 20456	GCF_001281345.1	BF3	0.69045	0.99121
GCF_000741085.1	LMG 11041	GCF_009078065.1	BIOML-A3	0.69044	0.99121
GCF_005844205.1	BSD2780061688st1_G1	GCF_009077915.1	BIOML-A8	0.69043	0.99121
GCF_000273525.1	NCIMB 41171	GCF_001020255.1	156B	0.69043	0.99121
GCF_009160825.1	BIOML-A25	GCF_011029205.1	VA07-1AN	0.69042	0.99121
GCF_009078095.1	BIOML-A9	GCF_015549425.1	BSD2780061687_150420_D1	0.69042	0.9912
GCF_001020265.1	IPLA 20017	GCF_009078095.1	BIOML-A9	0.69042	0.9912
GCF_000741085.1	LMG 11041	GCF_009078095.1	BIOML-A9	0.69041	0.9912
GCF_009078015.1	BIOML-A4	GCF_015667555.1	1001136B_160425_F1	0.6904	0.9912
GCF_003437785.1	TF05-39	GCF_015555005.1	BSD2780061688b_171218_F12	0.69039	0.9912
GCF_004167365.1	ca_0067	GCF_005844205.1	BSD2780061688st1_G1	0.69038	0.9912
GCF_001020265.1	IPLA 20017	GCF_009078065.1	BIOML-A3	0.69038	0.9912
GCF_009078005.1	BIOML-A5	GCF_015549425.1	BSD2780061687_150420_D1	0.69037	0.9912
GCF_009077955.1	BIOML-A7	GCF_017814645.1	BB-G90	0.69037	0.9912
GCF_009075785.1	BIOML-A1	GCF_015555005.1	BSD2780061688b_171218_F12	0.69037	0.9912
GCF_003466485.1	TM05-15	GCF_015555005.1	BSD2780061688b_171218_F12	0.69037	0.9912
GCF_003437785.1	TF05-39	GCF_005844205.1	BSD2780061688st1_G1	0.69036	0.9912
GCF_000155395.1	NCIMB 41171	GCF_009159505.1	BIOML-A20	0.69035	0.9912
GCF_000741085.1	LMG 11041	GCF_009078005.1	BIOML-A5	0.69032	0.9912
GCF_003466485.1	TM05-15	GCF_005844205.1	BSD2780061688st1_G1	0.69031	0.9912
GCF_001020265.1	IPLA 20017	GCF_009078005.1	BIOML-A5	0.69031	0.9912
GCF_009077955.1	BIOML-A7	GCF_900112465.1	Calf96	0.6903	0.9912
GCF_000300215.1	IPLA 20015	GCF_009075785.1	BIOML-A1	0.6903	0.9912
GCF_009077915.1	BIOML-A8	GCF_015555005.1	BSD2780061688b_171218_F12	0.69026	0.9912
GCF_009078065.1	BIOML-A3	GCF_017814645.1	BB-G90	0.69025	0.9912
GCF_009078095.1	BIOML-A9	GCF_017814645.1	BB-G90	0.6902	0.9912
GCF_009078005.1	BIOML-A5	GCF_017814645.1	BB-G90	0.6902	0.9912
GCF_004167365.1	ca_0067	GCF_015555005.1	BSD2780061688b_171218_F12	0.6902	0.9912
GCF_000300215.1	IPLA 20015	GCF_009077915.1	BIOML-A8	0.6902	0.9912
GCF_009078065.1	BIOML-A3	GCF_900112465.1	Calf96	0.69019	0.9912
GCF_009078095.1	BIOML-A9	GCF_900112465.1	Calf96	0.69017	0.9912
GCF_000771485.1	DSM 20456	GCF_009077975.1	BIOML-A6	0.69014	0.99119
GCF_000300215.1	IPLA 20015	GCF_004167365.1	ca_0067	0.69012	0.99119
GCF_000273525.1	NCIMB 41171	GCF_003466395.1	TM06-10	0.69012	0.99119
GCF_009160865.1	BIOML-A16	GCF_015549125.1	1001283B150225_161107_H11	0.69011	0.99119
GCF_009078005.1	BIOML-A5	GCF_900112465.1	Calf96	0.69011	0.99119
GCF_001546225.1	MJR8628B	GCF_001685685.1	BI-14	0.69009	0.99119
GCF_009078115.1	BIOML-A10	GCF_900112465.1	Calf96	0.69008	0.99119
GCF_001025135.1	JCM 1255	GCF_009078015.1	BIOML-A4	0.69008	0.99119
GCF_009078015.1	BIOML-A4	GCF_900637095.1	NCTC13001	0.69007	0.99119
GCF_001020255.1	156B	GCF_015549755.1	D52t1_170925_G6	0.68998	0.99119
GCF_000741085.1	LMG 11041	GCF_001281345.1	BF3	0.68997	0.99119
GCF_009078055.1	BIOML-A11	GCF_900112465.1	Calf96	0.68989	0.99119
GCF_001281345.1	BF3	GCF_017814645.1	BB-G90	0.68989	0.99119
GCF_000165905.1	PRL2010	GCF_015549755.1	D52t1_170925_G6	0.68989	0.99119
GCF_009077955.1	BIOML-A7	GCF_016307165.1	UBBB-55	0.68988	0.99118
GCF_009075785.1	BIOML-A1	GCF_015667555.1	1001136B_160425_F1	0.68988	0.99118
GCF_001020265.1	IPLA 20017	GCF_009077975.1	BIOML-A6	0.68988	0.99118
GCF_009160885.1	BIOML-A14	GCF_900112465.1	Calf96	0.68983	0.99118
GCF_009078065.1	BIOML-A3	GCF_016307165.1	UBBB-55	0.68979	0.99118
GCF_009078095.1	BIOML-A9	GCF_016307165.1	UBBB-55	0.68976	0.99118
GCF_000741085.1	LMG 11041	GCF_009077975.1	BIOML-A6	0.68976	0.99118
GCF_000771485.1	DSM 20456	GCF_009078015.1	BIOML-A4	0.68975	0.99118
GCF_000155395.1	NCIMB 41171	GCF_003466365.1	TM06-5	0.68975	0.99118
GCF_009078005.1	BIOML-A5	GCF_016307165.1	UBBB-55	0.68967	0.99118
GCF_009160905.1	BIOML-A12	GCF_900112465.1	Calf96	0.68965	0.99118
GCF_009077975.1	BIOML-A6	GCF_015549425.1	BSD2780061687_150420_D1	0.68962	0.99118
GCF_001025135.1	JCM 1255	GCF_009075785.1	BIOML-A1	0.6896	0.99117
GCF_001020375.1	324B	GCF_015549755.1	D52t1_170925_G6	0.6896	0.99117
GCF_009077955.1	BIOML-A7	GCF_013867495.1	s-1	0.68959	0.99117
GCF_009075785.1	BIOML-A1	GCF_900637095.1	NCTC13001	0.68959	0.99117
GCF_000265095.1	BGN4	GCF_003468415.1	AM36-1AC	0.68959	0.99117
MAG8	B.bifidum_I5-1M	GCF_000165905.1	PRL2010	0.68958	0.99117
GCF_009077975.1	BIOML-A6	GCF_900112465.1	Calf96	0.68955	0.99117
GCF_009077975.1	BIOML-A6	GCF_017814645.1	BB-G90	0.68953	0.99117
GCF_009160775.1	BIOML-A18	GCF_015549425.1	BSD2780061687_150420_D1	0.68951	0.99117
GCF_001025135.1	JCM 1255	GCF_009077915.1	BIOML-A8	0.6895	0.99117
GCF_009078065.1	BIOML-A3	GCF_013867495.1	s-1	0.68948	0.99117
GCF_009077915.1	BIOML-A8	GCF_900637095.1	NCTC13001	0.68948	0.99117
GCF_009078095.1	BIOML-A9	GCF_013867495.1	s-1	0.68947	0.99117
GCF_009078005.1	BIOML-A5	GCF_013867495.1	s-1	0.68946	0.99117
GCF_001025135.1	JCM 1255	GCF_004167365.1	ca_0067	0.68945	0.99117
GCF_004167365.1	ca_0067	GCF_900637095.1	NCTC13001	0.68942	0.99117
GCF_001405355.1	2789STDY5608877	GCF_009160775.1	BIOML-A18	0.68941	0.99117
GCF_001020265.1	IPLA 20017	GCF_009078015.1	BIOML-A4	0.68938	0.99117
GCF_015549125.1	1001283B150225_161107_H11	GCF_015555005.1	BSD2780061688b_171218_F12	0.68932	0.99116
GCF_000741085.1	LMG 11041	GCF_009078015.1	BIOML-A4	0.68931	0.99116
GCF_000466525.1	ATCC 29521	GCF_009077955.1	BIOML-A7	0.68928	0.99116
GCF_000771485.1	DSM 20456	GCF_009075785.1	BIOML-A1	0.68927	0.99116
GCF_003468415.1	AM36-1AC	GCF_016838705.1	HN002	0.68924	0.99116
MAG8	B.bifidum_I5-1M	GCF_001020375.1	324B	0.68922	0.99116
GCF_009159505.1	BIOML-A20	GCF_900112465.1	Calf96	0.68921	0.99116
GCF_001405355.1	2789STDY5608877	GCF_015667555.1	1001136B_160425_F1	0.68921	0.99116
GCF_005844205.1	BSD2780061688st1_G1	GCF_015549125.1	1001283B150225_161107_H11	0.68917	0.99116
GCF_000771485.1	DSM 20456	GCF_009077915.1	BIOML-A8	0.68916	0.99116
GCF_009078015.1	BIOML-A4	GCF_017814645.1	BB-G90	0.68913	0.99116
GCF_000466525.1	ATCC 29521	GCF_009078065.1	BIOML-A3	0.68912	0.99116
GCF_009078015.1	BIOML-A4	GCF_015549425.1	BSD2780061687_150420_D1	0.68911	0.99116
GCF_000771485.1	DSM 20456	GCF_004167365.1	ca_0067	0.68911	0.99116
GCF_009077975.1	BIOML-A6	GCF_016307165.1	UBBB-55	0.6891	0.99116
GCF_000466525.1	ATCC 29521	GCF_009078005.1	BIOML-A5	0.6891	0.99116
GCF_000165905.1	PRL2010	GCF_001020325.1	LMG 13200	0.6891	0.99116
GCF_000466525.1	ATCC 29521	GCF_009078095.1	BIOML-A9	0.68909	0.99116
GCF_001020255.1	156B	GCF_009078115.1	BIOML-A10	0.68908	0.99116
GCF_001405355.1	2789STDY5608877	GCF_003465425.1	AF11-25B	0.68906	0.99115
GCF_001020265.1	IPLA 20017	GCF_001025135.1	JCM 1255	0.68904	0.99115
GCF_001020265.1	IPLA 20017	GCF_900637095.1	NCTC13001	0.68902	0.99115
GCF_000155395.1	NCIMB 41171	GCF_003466395.1	TM06-10	0.68899	0.99115
GCF_009078015.1	BIOML-A4	GCF_900112465.1	Calf96	0.68895	0.99115
GCF_001020325.1	LMG 13200	GCF_001020375.1	324B	0.68894	0.99115
GCF_001020265.1	IPLA 20017	GCF_009075785.1	BIOML-A1	0.68894	0.99115
GCF_009160775.1	BIOML-A18	GCF_017894325.1	CNCM I-4319	0.68893	0.99115
GCF_000741085.1	LMG 11041	GCF_009075785.1	BIOML-A1	0.68889	0.99115
GCF_001020265.1	IPLA 20017	GCF_009077915.1	BIOML-A8	0.68886	0.99115
GCF_009160775.1	BIOML-A18	GCF_015667555.1	1001136B_160425_F1	0.6888	0.99114
GCF_009077975.1	BIOML-A6	GCF_013867495.1	s-1	0.68879	0.99114
GCF_001020255.1	156B	GCF_009078055.1	BIOML-A11	0.68878	0.99114
GCF_001020265.1	IPLA 20017	GCF_004167365.1	ca_0067	0.68877	0.99114
GCF_000741085.1	LMG 11041	GCF_009077915.1	BIOML-A8	0.68877	0.99114
GCF_000155395.1	NCIMB 41171	GCF_001020255.1	156B	0.68876	0.99114
GCF_001020255.1	156B	GCF_009160885.1	BIOML-A14	0.68873	0.99114
GCF_000741085.1	LMG 11041	GCF_004167365.1	ca_0067	0.68872	0.99114
GCF_000771485.1	DSM 20456	GCF_001020265.1	IPLA 20017	0.68871	0.99114
GCF_009078015.1	BIOML-A4	GCF_016307165.1	UBBB-55	0.6887	0.99114
GCF_003437175.1	TF07-22	GCF_003437785.1	TF05-39	0.68869	0.99114
GCF_003437175.1	TF07-22	GCF_003466485.1	TM05-15	0.68868	0.99114
GCF_009075785.1	BIOML-A1	GCF_017814645.1	BB-G90	0.68865	0.99114
GCF_009075785.1	BIOML-A1	GCF_015549425.1	BSD2780061687_150420_D1	0.68864	0.99114
GCF_001020255.1	156B	GCF_009160905.1	BIOML-A12	0.68863	0.99114
GCF_009077915.1	BIOML-A8	GCF_017814645.1	BB-G90	0.68853	0.99113
MAG8	B.bifidum_I5-1M	GCF_015667555.1	1001136B_160425_F1	0.68851	0.99113
GCF_009077915.1	BIOML-A8	GCF_900112465.1	Calf96	0.6885	0.99113
GCF_009077915.1	BIOML-A8	GCF_015549425.1	BSD2780061687_150420_D1	0.68848	0.99113
GCF_004167365.1	ca_0067	GCF_017814645.1	BB-G90	0.68848	0.99113
GCF_000741085.1	LMG 11041	GCF_001020265.1	IPLA 20017	0.68848	0.99113
GCF_004167365.1	ca_0067	GCF_015549425.1	BSD2780061687_150420_D1	0.68845	0.99113
GCF_004167365.1	ca_0067	GCF_900112465.1	Calf96	0.68845	0.99113
GCF_009077955.1	BIOML-A7	GCF_015551545.1	D31t1_170403_D8	0.68841	0.99113
GCF_000466525.1	ATCC 29521	GCF_009077975.1	BIOML-A6	0.68841	0.99113
MAG3	B.bifidum_I2-1M	GCF_009160865.1	BIOML-A16	0.6884	0.99113
GCF_009078015.1	BIOML-A4	GCF_013867495.1	s-1	0.68839	0.99113
GCF_009075785.1	BIOML-A1	GCF_900112465.1	Calf96	0.68838	0.99113
GCF_001685685.1	BI-14	GCF_009077955.1	BIOML-A7	0.68838	0.99113
GCF_000265095.1	BGN4	GCF_015551545.1	D31t1_170403_D8	0.68838	0.99113
GCF_001020265.1	IPLA 20017	GCF_015549425.1	BSD2780061687_150420_D1	0.68836	0.99113
GCF_009078095.1	BIOML-A9	GCF_015551545.1	D31t1_170403_D8	0.68834	0.99113
GCF_009078065.1	BIOML-A3	GCF_015551545.1	D31t1_170403_D8	0.68832	0.99113
GCF_001020265.1	IPLA 20017	GCF_011029205.1	VA07-1AN	0.68829	0.99113
GCF_001685685.1	BI-14	GCF_009078095.1	BIOML-A9	0.68827	0.99112
GCF_001020255.1	156B	GCF_001020265.1	IPLA 20017	0.68823	0.99112
GCF_001020255.1	156B	GCF_009159505.1	BIOML-A20	0.68823	0.99112
GCF_009075785.1	BIOML-A1	GCF_016307165.1	UBBB-55	0.68822	0.99112
GCF_001020265.1	IPLA 20017	GCF_017814645.1	BB-G90	0.68821	0.99112
GCF_001685685.1	BI-14	GCF_009078065.1	BIOML-A3	0.6882	0.99112
GCF_009078005.1	BIOML-A5	GCF_015551545.1	D31t1_170403_D8	0.68819	0.99112
GCF_001685685.1	BI-14	GCF_009078005.1	BIOML-A5	0.68813	0.99112
GCF_009077915.1	BIOML-A8	GCF_016307165.1	UBBB-55	0.68812	0.99112
GCF_004167365.1	ca_0067	GCF_016307165.1	UBBB-55	0.68806	0.99112
GCF_000273525.1	NCIMB 41171	GCF_009160845.1	BIOML-A17	0.68806	0.99112
GCF_000466525.1	ATCC 29521	GCF_009078015.1	BIOML-A4	0.68803	0.99112
GCF_003437175.1	TF07-22	GCF_003468415.1	AM36-1AC	0.68797	0.99111
GCF_009075785.1	BIOML-A1	GCF_013867495.1	s-1	0.68793	0.99111
GCF_015551545.1	D31t1_170403_D8	GCF_016838705.1	HN002	0.68791	0.99111
GCF_000273525.1	NCIMB 41171	GCF_003465425.1	AF11-25B	0.68789	0.99111
GCF_009077915.1	BIOML-A8	GCF_013867495.1	s-1	0.68782	0.99111
GCF_004167365.1	ca_0067	GCF_013867495.1	s-1	0.68777	0.99111
GCF_000273525.1	NCIMB 41171	GCF_003437175.1	TF07-22	0.68772	0.9911
GCF_003437175.1	TF07-22	GCF_019734315.1	K05	0.68768	0.9911
GCF_003436135.1	TM07-4AC	GCF_003437175.1	TF07-22	0.68768	0.9911
MAG3	B.bifidum_I2-1M	GCF_009159555.1	BIOML-A19	0.68763	0.9911
GCF_001020265.1	IPLA 20017	GCF_016307165.1	UBBB-55	0.68763	0.9911
GCF_009077975.1	BIOML-A6	GCF_015551545.1	D31t1_170403_D8	0.68762	0.9911
GCF_001020255.1	156B	GCF_017894325.1	CNCM I-4319	0.68759	0.9911
MAG5	B.bifidum_I3-6M	GCF_008868415.1	BIO5480	0.68757	0.9911
GCF_000466525.1	ATCC 29521	GCF_009075785.1	BIOML-A1	0.68755	0.9911
GCF_001685685.1	BI-14	GCF_009077975.1	BIOML-A6	0.68752	0.9911
GCF_000466525.1	ATCC 29521	GCF_009077915.1	BIOML-A8	0.68743	0.99109
GCF_002076105.1	1887B	GCF_003466365.1	TM06-5	0.68739	0.99109
GCF_000466525.1	ATCC 29521	GCF_004167365.1	ca_0067	0.68738	0.99109
GCF_003466365.1	TM06-5	GCF_015555005.1	BSD2780061688b_171218_F12	0.68734	0.99109
MAG8	B.bifidum_I5-1M	GCF_015549755.1	D52t1_170925_G6	0.68732	0.99109
GCF_001020265.1	IPLA 20017	GCF_013867495.1	s-1	0.68732	0.99109
GCF_001405355.1	2789STDY5608877	GCF_003437785.1	TF05-39	0.6873	0.99109
GCF_001405355.1	2789STDY5608877	GCF_003466485.1	TM05-15	0.68729	0.99109
GCF_001020265.1	IPLA 20017	GCF_900112465.1	Calf96	0.68727	0.99109
GCF_009078015.1	BIOML-A4	GCF_015551545.1	D31t1_170403_D8	0.68721	0.99109
GCF_009160775.1	BIOML-A18	GCF_015549125.1	1001283B150225_161107_H11	0.68719	0.99108
GCF_003466365.1	TM06-5	GCF_005844205.1	BSD2780061688st1_G1	0.68718	0.99108
GCF_003466365.1	TM06-5	GCF_015549125.1	1001283B150225_161107_H11	0.68718	0.99108
GCF_001685685.1	BI-14	GCF_009078015.1	BIOML-A4	0.6871	0.99108
GCF_000164965.1	S17	GCF_003437175.1	TF07-22	0.6871	0.99108
MAG8	B.bifidum_I5-1M	GCF_000164965.1	S17	0.68706	0.99108
GCF_000466525.1	ATCC 29521	GCF_001020265.1	IPLA 20017	0.68703	0.99108
GCF_009077955.1	BIOML-A7	GCF_011029205.1	VA07-1AN	0.687	0.99108
GCF_000155395.1	NCIMB 41171	GCF_003465425.1	AF11-25B	0.68688	0.99107
GCF_003466365.1	TM06-5	GCF_003468415.1	AM36-1AC	0.68684	0.99107
GCF_009078065.1	BIOML-A3	GCF_011029205.1	VA07-1AN	0.68679	0.99107
GCF_009078005.1	BIOML-A5	GCF_011029205.1	VA07-1AN	0.68677	0.99107
GCF_000155395.1	NCIMB 41171	GCF_009160845.1	BIOML-A17	0.68677	0.99107
GCF_009078095.1	BIOML-A9	GCF_011029205.1	VA07-1AN	0.68675	0.99107
GCF_002076105.1	1887B	GCF_015551545.1	D31t1_170403_D8	0.68673	0.99107
GCF_001020405.1	IPLA 20015	GCF_009160845.1	BIOML-A17	0.68668	0.99107
MAG5	B.bifidum_I3-6M	GCF_001020335.1	LMG 11583	0.68665	0.99106
GCF_009075785.1	BIOML-A1	GCF_015551545.1	D31t1_170403_D8	0.68665	0.99106
GCF_000273525.1	NCIMB 41171	GCF_015549425.1	BSD2780061687_150420_D1	0.68664	0.99106
GCF_000265095.1	BGN4	GCF_000273525.1	NCIMB 41171	0.68664	0.99106
GCF_001685685.1	BI-14	GCF_009075785.1	BIOML-A1	0.68663	0.99106
GCF_002076105.1	1887B	GCF_003466395.1	TM06-10	0.6866	0.99106
GCF_009077915.1	BIOML-A8	GCF_015551545.1	D31t1_170403_D8	0.68656	0.99106
GCF_009077955.1	BIOML-A7	GCF_017894325.1	CNCM I-4319	0.68655	0.99106
GCF_000164965.1	S17	GCF_001020265.1	IPLA 20017	0.68654	0.99106
GCF_005844205.1	BSD2780061688st1_G1	GCF_009078115.1	BIOML-A10	0.68651	0.99106
GCF_004167365.1	ca_0067	GCF_015551545.1	D31t1_170403_D8	0.68651	0.99106
GCF_001685685.1	BI-14	GCF_009077915.1	BIOML-A8	0.6865	0.99106
GCF_003466395.1	TM06-10	GCF_015555005.1	BSD2780061688b_171218_F12	0.68649	0.99106
GCF_009078065.1	BIOML-A3	GCF_017894325.1	CNCM I-4319	0.68645	0.99106
GCF_001685685.1	BI-14	GCF_004167365.1	ca_0067	0.68645	0.99106
GCF_009078005.1	BIOML-A5	GCF_017894325.1	CNCM I-4319	0.68642	0.99106
GCF_000155395.1	NCIMB 41171	GCF_003437175.1	TF07-22	0.6864	0.99105
GCF_009078115.1	BIOML-A10	GCF_015555005.1	BSD2780061688b_171218_F12	0.68637	0.99105
GCF_009078095.1	BIOML-A9	GCF_017894325.1	CNCM I-4319	0.68634	0.99105
GCF_000273525.1	NCIMB 41171	GCF_016838705.1	HN002	0.68634	0.99105
GCF_003466395.1	TM06-10	GCF_015549125.1	1001283B150225_161107_H11	0.68633	0.99105
GCF_003466395.1	TM06-10	GCF_005844205.1	BSD2780061688st1_G1	0.68632	0.99105
GCF_001546225.1	MJR8628B	GCF_015549755.1	D52t1_170925_G6	0.68631	0.99105
GCF_005844205.1	BSD2780061688st1_G1	GCF_009078055.1	BIOML-A11	0.68627	0.99105
GCF_005844205.1	BSD2780061688st1_G1	GCF_009160885.1	BIOML-A14	0.68627	0.99105
GCF_009078055.1	BIOML-A11	GCF_015555005.1	BSD2780061688b_171218_F12	0.68617	0.99105
GCF_009160885.1	BIOML-A14	GCF_015555005.1	BSD2780061688b_171218_F12	0.68616	0.99105
GCF_009077975.1	BIOML-A6	GCF_011029205.1	VA07-1AN	0.68616	0.99105
GCF_003436135.1	TM07-4AC	GCF_011029205.1	VA07-1AN	0.68615	0.99105
GCF_015549125.1	1001283B150225_161107_H11	GCF_015667555.1	1001136B_160425_F1	0.68614	0.99105
GCF_005844205.1	BSD2780061688st1_G1	GCF_009160905.1	BIOML-A12	0.68614	0.99104
GCF_001405355.1	2789STDY5608877	GCF_009077955.1	BIOML-A7	0.68612	0.99104
GCF_009160905.1	BIOML-A12	GCF_015555005.1	BSD2780061688b_171218_F12	0.68604	0.99104
GCF_003466395.1	TM06-10	GCF_003468415.1	AM36-1AC	0.68603	0.99104
GCF_001405355.1	2789STDY5608877	GCF_009078065.1	BIOML-A3	0.68603	0.99104
GCF_000164965.1	S17	GCF_001020325.1	LMG 13200	0.68599	0.99104
GCF_001281345.1	BF3	GCF_001405355.1	2789STDY5608877	0.68598	0.99104
GCF_001405355.1	2789STDY5608877	GCF_009078095.1	BIOML-A9	0.68597	0.99104
GCF_000265095.1	BGN4	GCF_015667555.1	1001136B_160425_F1	0.68593	0.99104
GCF_001405355.1	2789STDY5608877	GCF_009078005.1	BIOML-A5	0.68591	0.99104
MAG3	B.bifidum_I2-1M	GCF_015551545.1	D31t1_170403_D8	0.68583	0.99103
GCF_009160825.1	BIOML-A25	GCF_015549425.1	BSD2780061687_150420_D1	0.68577	0.99103
GCF_009077975.1	BIOML-A6	GCF_017894325.1	CNCM I-4319	0.68575	0.99103
GCF_009078015.1	BIOML-A4	GCF_011029205.1	VA07-1AN	0.68569	0.99103
GCF_005844205.1	BSD2780061688st1_G1	GCF_009159505.1	BIOML-A20	0.68565	0.99103
GCF_000155395.1	NCIMB 41171	GCF_000265095.1	BGN4	0.68564	0.99103
GCF_015667555.1	1001136B_160425_F1	GCF_016838705.1	HN002	0.68562	0.99103
GCF_009160845.1	BIOML-A17	GCF_900112465.1	Calf96	0.68561	0.99103
GCF_001405355.1	2789STDY5608877	GCF_009160825.1	BIOML-A25	0.68557	0.99102
GCF_009159505.1	BIOML-A20	GCF_015555005.1	BSD2780061688b_171218_F12	0.68555	0.99102
GCF_000165905.1	PRL2010	GCF_015549425.1	BSD2780061687_150420_D1	0.68553	0.99102
GCF_000273525.1	NCIMB 41171	GCF_009075765.1	BIOML-A2	0.68549	0.99102
GCF_001020405.1	IPLA 20015	GCF_017894325.1	CNCM I-4319	0.68536	0.99102
GCF_003437345.1	TF06-13	GCF_015549755.1	D52t1_170925_G6	0.68533	0.99101
GCF_000155395.1	NCIMB 41171	GCF_016838705.1	HN002	0.68532	0.99101
GCF_001405355.1	2789STDY5608877	GCF_003436655.1	TM02-15	0.68531	0.99101
GCF_003437325.1	TF06-14AC	GCF_015549755.1	D52t1_170925_G6	0.6853	0.99101
GCF_000155395.1	NCIMB 41171	GCF_015549425.1	BSD2780061687_150420_D1	0.68526	0.99101
GCF_001405355.1	2789STDY5608877	GCF_003436635.1	TM02-17	0.68525	0.99101
GCF_001405355.1	2789STDY5608877	GCF_009077975.1	BIOML-A6	0.68525	0.99101
GCF_000265095.1	BGN4	GCF_003466365.1	TM06-5	0.68525	0.99101
GCF_001020375.1	324B	GCF_015549425.1	BSD2780061687_150420_D1	0.68523	0.99101
GCF_009075785.1	BIOML-A1	GCF_011029205.1	VA07-1AN	0.68516	0.99101
GCF_009077915.1	BIOML-A8	GCF_011029205.1	VA07-1AN	0.68514	0.99101
GCF_009078015.1	BIOML-A4	GCF_017894325.1	CNCM I-4319	0.68513	0.99101
GCF_004167365.1	ca_0067	GCF_011029205.1	VA07-1AN	0.68511	0.99101
GCF_001020255.1	156B	GCF_900112465.1	Calf96	0.68509	0.99101
GCF_009160825.1	BIOML-A25	GCF_017894325.1	CNCM I-4319	0.68507	0.991
GCF_000273525.1	NCIMB 41171	GCF_009160865.1	BIOML-A16	0.68504	0.991
GCF_000300215.1	IPLA 20015	GCF_011029205.1	VA07-1AN	0.68503	0.991
GCF_003466365.1	TM06-5	GCF_016838705.1	HN002	0.68493	0.991
GCF_003437785.1	TF05-39	GCF_003466365.1	TM06-5	0.68491	0.991
MAG3	B.bifidum_I2-1M	GCF_009160775.1	BIOML-A18	0.68486	0.991
GCF_003466365.1	TM06-5	GCF_003466485.1	TM05-15	0.68486	0.991
GCF_001405355.1	2789STDY5608877	GCF_009078015.1	BIOML-A4	0.68482	0.991
GCF_003436135.1	TM07-4AC	GCF_009160905.1	BIOML-A12	0.68477	0.99099
GCF_001025135.1	JCM 1255	GCF_001405355.1	2789STDY5608877	0.68476	0.99099
GCF_001405355.1	2789STDY5608877	GCF_015549755.1	D52t1_170925_G6	0.68473	0.99099
GCF_001405355.1	2789STDY5608877	GCF_900637095.1	NCTC13001	0.68473	0.99099
GCF_009077915.1	BIOML-A8	GCF_017894325.1	CNCM I-4319	0.68472	0.99099
GCF_004167365.1	ca_0067	GCF_017894325.1	CNCM I-4319	0.68468	0.99099
GCF_003436135.1	TM07-4AC	GCF_009078115.1	BIOML-A10	0.68467	0.99099
GCF_002076105.1	1887B	GCF_017894325.1	CNCM I-4319	0.68465	0.99099
GCF_009075785.1	BIOML-A1	GCF_017894325.1	CNCM I-4319	0.68463	0.99099
GCF_003436135.1	TM07-4AC	GCF_015551545.1	D31t1_170403_D8	0.68459	0.99099
GCF_001020325.1	LMG 13200	GCF_009075765.1	BIOML-A2	0.68458	0.99099
GCF_003436135.1	TM07-4AC	GCF_009160885.1	BIOML-A14	0.68457	0.99099
GCF_000771485.1	DSM 20456	GCF_001405355.1	2789STDY5608877	0.68456	0.99099
GCF_003436135.1	TM07-4AC	GCF_003470615.1	AM18-12AC	0.68455	0.99098
GCF_000155395.1	NCIMB 41171	GCF_009075765.1	BIOML-A2	0.68452	0.99098
GCF_003436135.1	TM07-4AC	GCF_003471555.1	AM18-11	0.68446	0.99098
GCF_001020355.1	85B	GCF_001546225.1	MJR8628B	0.68444	0.99098
GCF_003436135.1	TM07-4AC	GCF_009078055.1	BIOML-A11	0.68441	0.99098
GCF_003436135.1	TM07-4AC	GCF_015667555.1	1001136B_160425_F1	0.6844	0.99098
GCF_000265095.1	BGN4	GCF_003466395.1	TM06-10	0.68439	0.99098
GCF_000273525.1	NCIMB 41171	GCF_009159555.1	BIOML-A19	0.68436	0.99098
GCF_001405355.1	2789STDY5608877	GCF_009075785.1	BIOML-A1	0.6843	0.99098
GCF_001020255.1	156B	GCF_009160845.1	BIOML-A17	0.68427	0.99097
GCF_001025135.1	JCM 1255	GCF_015549425.1	BSD2780061687_150420_D1	0.68422	0.99097
GCF_015549425.1	BSD2780061687_150420_D1	GCF_900637095.1	NCTC13001	0.68421	0.99097
MAG3	B.bifidum_I2-1M	GCF_001020255.1	156B	0.6842	0.99097
GCF_001405355.1	2789STDY5608877	GCF_009077915.1	BIOML-A8	0.68419	0.99097
GCF_001405355.1	2789STDY5608877	GCF_004167365.1	ca_0067	0.68412	0.99097
MAG8	B.bifidum_I5-1M	GCF_015555005.1	BSD2780061688b_171218_F12	0.6841	0.99097
GCF_003466395.1	TM06-10	GCF_016838705.1	HN002	0.68409	0.99097
GCF_001405355.1	2789STDY5608877	GCF_017814645.1	BB-G90	0.68407	0.99097
GCF_001025135.1	JCM 1255	GCF_017894325.1	CNCM I-4319	0.68406	0.99097
GCF_000165905.1	PRL2010	GCF_017894325.1	CNCM I-4319	0.68406	0.99097
GCF_003466395.1	TM06-10	GCF_003466485.1	TM05-15	0.68405	0.99097
GCF_003437785.1	TF05-39	GCF_003466395.1	TM06-10	0.68405	0.99097
GCF_000741085.1	LMG 11041	GCF_001405355.1	2789STDY5608877	0.68405	0.99097
GCF_003466365.1	TM06-5	GCF_011029205.1	VA07-1AN	0.68404	0.99097
GCF_001020405.1	IPLA 20015	GCF_019734315.1	K05	0.68403	0.99097
GCF_017894325.1	CNCM I-4319	GCF_900637095.1	NCTC13001	0.684	0.99096
GCF_001020255.1	156B	GCF_015549125.1	1001283B150225_161107_H11	0.68397	0.99096
GCF_001025135.1	JCM 1255	GCF_003437175.1	TF07-22	0.68393	0.99096
GCF_000771485.1	DSM 20456	GCF_015549425.1	BSD2780061687_150420_D1	0.68392	0.99096
MAG8	B.bifidum_I5-1M	GCF_005844205.1	BSD2780061688st1_G1	0.68389	0.99096
GCF_009160825.1	BIOML-A25	GCF_015667555.1	1001136B_160425_F1	0.68389	0.99096
GCF_003437175.1	TF07-22	GCF_900637095.1	NCTC13001	0.68389	0.99096
GCF_003436135.1	TM07-4AC	GCF_003471595.1	AM18-1	0.68389	0.99096
GCF_001685685.1	BI-14	GCF_009078115.1	BIOML-A10	0.68388	0.99096
GCF_000155395.1	NCIMB 41171	GCF_009160865.1	BIOML-A16	0.68386	0.99096
GCF_003436135.1	TM07-4AC	GCF_003470585.1	AM18-29	0.68385	0.99096
GCF_000265095.1	BGN4	GCF_001020325.1	LMG 13200	0.68378	0.99096
GCF_003436135.1	TM07-4AC	GCF_009159505.1	BIOML-A20	0.68376	0.99096
GCF_000771485.1	DSM 20456	GCF_017894325.1	CNCM I-4319	0.68376	0.99096
GCF_001020265.1	IPLA 20017	GCF_017894325.1	CNCM I-4319	0.68372	0.99095
GCF_001685685.1	BI-14	GCF_009078055.1	BIOML-A11	0.68369	0.99095
GCF_001020375.1	324B	GCF_017894325.1	CNCM I-4319	0.68369	0.99095
GCF_001685685.1	BI-14	GCF_009160885.1	BIOML-A14	0.68368	0.99095
GCF_000771485.1	DSM 20456	GCF_003437175.1	TF07-22	0.68364	0.99095
GCF_001020405.1	IPLA 20015	GCF_009160865.1	BIOML-A16	0.68361	0.99095
GCF_000741085.1	LMG 11041	GCF_015549425.1	BSD2780061687_150420_D1	0.68356	0.99095
GCF_003437175.1	TF07-22	GCF_009078115.1	BIOML-A10	0.68355	0.99095
GCF_001020325.1	LMG 13200	GCF_016838705.1	HN002	0.68355	0.99095
GCF_001685685.1	BI-14	GCF_009160905.1	BIOML-A12	0.68351	0.99095
GCF_003437785.1	TF05-39	GCF_900112465.1	Calf96	0.68348	0.99094
GCF_003466485.1	TM05-15	GCF_900112465.1	Calf96	0.68345	0.99094
GCF_000265095.1	BGN4	GCF_001685685.1	BI-14	0.68345	0.99094
GCF_009160825.1	BIOML-A25	GCF_015549125.1	1001283B150225_161107_H11	0.68344	0.99094
GCF_000741085.1	LMG 11041	GCF_003437175.1	TF07-22	0.6834	0.99094
GCF_001405355.1	2789STDY5608877	GCF_016307165.1	UBBB-55	0.68338	0.99094
GCF_009160865.1	BIOML-A16	GCF_900112465.1	Calf96	0.68337	0.99094
GCF_003437175.1	TF07-22	GCF_009160885.1	BIOML-A14	0.68336	0.99094
GCF_015549425.1	BSD2780061687_150420_D1	GCF_017814645.1	BB-G90	0.68335	0.99094
GCF_003437175.1	TF07-22	GCF_009078055.1	BIOML-A11	0.68334	0.99094
GCF_001020325.1	LMG 13200	GCF_003466365.1	TM06-5	0.68329	0.99094
GCF_000741085.1	LMG 11041	GCF_017894325.1	CNCM I-4319	0.68327	0.99094
GCF_003437175.1	TF07-22	GCF_009160905.1	BIOML-A12	0.68325	0.99094
GCF_017814645.1	BB-G90	GCF_017894325.1	CNCM I-4319	0.6832	0.99093
GCF_003466395.1	TM06-10	GCF_011029205.1	VA07-1AN	0.6832	0.99093
GCF_001685685.1	BI-14	GCF_016838705.1	HN002	0.68316	0.99093
GCF_001405355.1	2789STDY5608877	GCF_013867495.1	s-1	0.68316	0.99093
GCF_003437175.1	TF07-22	GCF_017814645.1	BB-G90	0.68314	0.99093
GCF_001020405.1	IPLA 20015	GCF_003437175.1	TF07-22	0.68309	0.99093
GCF_001685685.1	BI-14	GCF_009159505.1	BIOML-A20	0.68306	0.99093
GCF_000155395.1	NCIMB 41171	GCF_009159555.1	BIOML-A19	0.68304	0.99093
GCF_003466485.1	TM05-15	GCF_015549125.1	1001283B150225_161107_H11	0.68303	0.99093
GCF_003437785.1	TF05-39	GCF_015549125.1	1001283B150225_161107_H11	0.68303	0.99093
GCF_003468415.1	AM36-1AC	GCF_016307165.1	UBBB-55	0.68302	0.99093
GCF_000466525.1	ATCC 29521	GCF_001405355.1	2789STDY5608877	0.68296	0.99092
GCF_000165905.1	PRL2010	GCF_009075765.1	BIOML-A2	0.68281	0.99092
GCF_003468415.1	AM36-1AC	GCF_013867495.1	s-1	0.6828	0.99092
GCF_003437175.1	TF07-22	GCF_009159505.1	BIOML-A20	0.68275	0.99092
GCF_001020405.1	IPLA 20015	GCF_009159555.1	BIOML-A19	0.68272	0.99092
GCF_016307165.1	UBBB-55	GCF_017894325.1	CNCM I-4319	0.68266	0.99091
GCF_000466525.1	ATCC 29521	GCF_003468415.1	AM36-1AC	0.68265	0.99091
GCF_003437175.1	TF07-22	GCF_016307165.1	UBBB-55	0.68261	0.99091
GCF_000273525.1	NCIMB 41171	GCF_003466485.1	TM05-15	0.68258	0.99091
GCF_015549425.1	BSD2780061687_150420_D1	GCF_016307165.1	UBBB-55	0.68257	0.99091
GCF_001020375.1	324B	GCF_009075765.1	BIOML-A2	0.68257	0.99091
MAG3	B.bifidum_I2-1M	GCF_001020325.1	LMG 13200	0.68255	0.99091
GCF_009077915.1	BIOML-A8	GCF_009078115.1	BIOML-A10	0.68255	0.99091
GCF_000273525.1	NCIMB 41171	GCF_003437785.1	TF05-39	0.68255	0.99091
GCF_004167365.1	ca_0067	GCF_009078115.1	BIOML-A10	0.68251	0.99091
GCF_001020325.1	LMG 13200	GCF_003466395.1	TM06-10	0.6825	0.99091
GCF_000164965.1	S17	GCF_011029205.1	VA07-1AN	0.68249	0.99091
MAG3	B.bifidum_I2-1M	GCF_015549755.1	D52t1_170925_G6	0.68248	0.99091
GCF_009077955.1	BIOML-A7	GCF_009078115.1	BIOML-A10	0.68248	0.99091
GCF_000273525.1	NCIMB 41171	GCF_003436635.1	TM02-17	0.68247	0.99091
GCF_000273525.1	NCIMB 41171	GCF_003436655.1	TM02-15	0.68244	0.99091
GCF_009077915.1	BIOML-A8	GCF_009078055.1	BIOML-A11	0.68242	0.9909
GCF_000265095.1	BGN4	GCF_003436655.1	TM02-15	0.68242	0.9909
GCF_013867495.1	s-1	GCF_015549425.1	BSD2780061687_150420_D1	0.6824	0.9909
GCF_013867495.1	s-1	GCF_017894325.1	CNCM I-4319	0.68238	0.9909
GCF_004167365.1	ca_0067	GCF_009078055.1	BIOML-A11	0.68238	0.9909
GCF_009077915.1	BIOML-A8	GCF_009160885.1	BIOML-A14	0.68237	0.9909
GCF_000265095.1	BGN4	GCF_003436635.1	TM02-17	0.68237	0.9909
GCF_003437175.1	TF07-22	GCF_013867495.1	s-1	0.68236	0.9909
GCF_009078065.1	BIOML-A3	GCF_009078115.1	BIOML-A10	0.68235	0.9909
GCF_009077975.1	BIOML-A6	GCF_009078115.1	BIOML-A10	0.68233	0.9909
GCF_009077955.1	BIOML-A7	GCF_009078055.1	BIOML-A11	0.68232	0.9909
GCF_004167365.1	ca_0067	GCF_009160885.1	BIOML-A14	0.68232	0.9909
GCF_009078005.1	BIOML-A5	GCF_009078115.1	BIOML-A10	0.68231	0.9909
GCF_009078095.1	BIOML-A9	GCF_009078115.1	BIOML-A10	0.6823	0.9909
GCF_009077955.1	BIOML-A7	GCF_009160885.1	BIOML-A14	0.6823	0.9909
GCF_000265095.1	BGN4	GCF_003436575.1	TM04-12	0.68229	0.9909
GCF_009077915.1	BIOML-A8	GCF_009160905.1	BIOML-A12	0.68226	0.9909
GCF_009078055.1	BIOML-A11	GCF_009078065.1	BIOML-A3	0.68222	0.9909
GCF_004167365.1	ca_0067	GCF_009160905.1	BIOML-A12	0.68222	0.9909
GCF_009078065.1	BIOML-A3	GCF_009160885.1	BIOML-A14	0.68221	0.9909
GCF_009078055.1	BIOML-A11	GCF_009078095.1	BIOML-A9	0.68221	0.9909
GCF_009077975.1	BIOML-A6	GCF_009078055.1	BIOML-A11	0.68221	0.9909
GCF_009078005.1	BIOML-A5	GCF_009078055.1	BIOML-A11	0.6822	0.9909
GCF_000466525.1	ATCC 29521	GCF_003437175.1	TF07-22	0.6822	0.9909
GCF_000466525.1	ATCC 29521	GCF_017894325.1	CNCM I-4319	0.68218	0.9909
GCF_009078005.1	BIOML-A5	GCF_009160885.1	BIOML-A14	0.68217	0.99089
GCF_003436655.1	TM02-15	GCF_016838705.1	HN002	0.68217	0.99089
GCF_009078095.1	BIOML-A9	GCF_009160885.1	BIOML-A14	0.68216	0.99089
GCF_009077955.1	BIOML-A7	GCF_009160905.1	BIOML-A12	0.68216	0.99089
GCF_001281345.1	BF3	GCF_001685685.1	BI-14	0.68214	0.99089
GCF_009077975.1	BIOML-A6	GCF_009160885.1	BIOML-A14	0.68213	0.99089
GCF_003436635.1	TM02-17	GCF_016838705.1	HN002	0.68213	0.99089
GCF_000466525.1	ATCC 29521	GCF_015549425.1	BSD2780061687_150420_D1	0.6821	0.99089
GCF_000300215.1	IPLA 20015	GCF_900112465.1	Calf96	0.68207	0.99089
GCF_009078065.1	BIOML-A3	GCF_009160905.1	BIOML-A12	0.68206	0.99089
GCF_009077975.1	BIOML-A6	GCF_009160905.1	BIOML-A12	0.68204	0.99089
GCF_001546225.1	MJR8628B	GCF_011029205.1	VA07-1AN	0.68201	0.99089
GCF_009078005.1	BIOML-A5	GCF_009160905.1	BIOML-A12	0.68199	0.99089
GCF_009078095.1	BIOML-A9	GCF_009160905.1	BIOML-A12	0.68197	0.99089
GCF_005844205.1	BSD2780061688st1_G1	GCF_009160845.1	BIOML-A17	0.68197	0.99089
GCF_003436575.1	TM04-12	GCF_016838705.1	HN002	0.68197	0.99089
GCF_000155395.1	NCIMB 41171	GCF_003466485.1	TM05-15	0.6819	0.99088
GCF_001020325.1	LMG 13200	GCF_003437785.1	TF05-39	0.68188	0.99088
GCF_000155395.1	NCIMB 41171	GCF_003437785.1	TF05-39	0.68187	0.99088
GCF_009160845.1	BIOML-A17	GCF_015555005.1	BSD2780061688b_171218_F12	0.68186	0.99088
GCF_001020325.1	LMG 13200	GCF_003466485.1	TM05-15	0.68186	0.99088
MAG8	B.bifidum_I5-1M	GCF_000273525.1	NCIMB 41171	0.68182	0.99088
GCF_009077915.1	BIOML-A8	GCF_009159505.1	BIOML-A20	0.6818	0.99088
GCF_004167365.1	ca_0067	GCF_009159505.1	BIOML-A20	0.68176	0.99088
GCF_003437785.1	TF05-39	GCF_003470615.1	AM18-12AC	0.68174	0.99088
GCF_009077955.1	BIOML-A7	GCF_009159505.1	BIOML-A20	0.68172	0.99088
GCF_003466365.1	TM06-5	GCF_900112465.1	Calf96	0.68171	0.99088
GCF_001025135.1	JCM 1255	GCF_003468415.1	AM36-1AC	0.68171	0.99088
GCF_003468415.1	AM36-1AC	GCF_900637095.1	NCTC13001	0.6817	0.99088
GCF_003466485.1	TM05-15	GCF_003470615.1	AM18-12AC	0.6817	0.99088
GCF_001020255.1	156B	GCF_015667555.1	1001136B_160425_F1	0.6817	0.99088
GCF_003437785.1	TF05-39	GCF_003471555.1	AM18-11	0.68164	0.99087
GCF_009078065.1	BIOML-A3	GCF_009159505.1	BIOML-A20	0.68161	0.99087
GCF_003466485.1	TM05-15	GCF_003471555.1	AM18-11	0.68161	0.99087
GCF_009078005.1	BIOML-A5	GCF_009159505.1	BIOML-A20	0.6816	0.99087
GCF_009078095.1	BIOML-A9	GCF_009159505.1	BIOML-A20	0.68159	0.99087
GCF_009077975.1	BIOML-A6	GCF_009159505.1	BIOML-A20	0.68159	0.99087
GCF_000300215.1	IPLA 20015	GCF_001685685.1	BI-14	0.68159	0.99087
GCF_000164965.1	S17	GCF_015667555.1	1001136B_160425_F1	0.6815	0.99087
GCF_000771485.1	DSM 20456	GCF_003468415.1	AM36-1AC	0.68147	0.99087
MAG8	B.bifidum_I5-1M	GCF_003437175.1	TF07-22	0.68146	0.99087
GCF_015549425.1	BSD2780061687_150420_D1	GCF_019734315.1	K05	0.68146	0.99087
GCF_009159555.1	BIOML-A19	GCF_900112465.1	Calf96	0.68145	0.99087
GCF_000273525.1	NCIMB 41171	GCF_002076105.1	1887B	0.68138	0.99087
GCF_000155395.1	NCIMB 41171	GCF_003436635.1	TM02-17	0.68138	0.99086
GCF_000155395.1	NCIMB 41171	GCF_003436655.1	TM02-15	0.68137	0.99086
GCF_001020405.1	IPLA 20015	GCF_001546225.1	MJR8628B	0.6813	0.99086
MAG8	B.bifidum_I5-1M	GCF_000155395.1	NCIMB 41171	0.68127	0.99086
GCF_000265095.1	BGN4	GCF_003465425.1	AF11-25B	0.68127	0.99086
GCF_000273525.1	NCIMB 41171	GCF_001546225.1	MJR8628B	0.68125	0.99086
GCF_005844205.1	BSD2780061688st1_G1	GCF_009075765.1	BIOML-A2	0.68124	0.99086
GCF_002076105.1	1887B	GCF_003436635.1	TM02-17	0.68123	0.99086
GCF_009078015.1	BIOML-A4	GCF_009078115.1	BIOML-A10	0.6812	0.99086
GCF_002076105.1	1887B	GCF_003436655.1	TM02-15	0.68116	0.99086
GCF_009075765.1	BIOML-A2	GCF_015555005.1	BSD2780061688b_171218_F12	0.68109	0.99085
GCF_001020405.1	IPLA 20015	GCF_009160775.1	BIOML-A18	0.68106	0.99085
GCF_009078015.1	BIOML-A4	GCF_009078055.1	BIOML-A11	0.68104	0.99085
GCF_000741085.1	LMG 11041	GCF_003468415.1	AM36-1AC	0.68104	0.99085
GCF_000273525.1	NCIMB 41171	GCF_003468415.1	AM36-1AC	0.68102	0.99085
GCF_000273525.1	NCIMB 41171	GCF_009160775.1	BIOML-A18	0.68102	0.99085
GCF_009078015.1	BIOML-A4	GCF_009160885.1	BIOML-A14	0.681	0.99085
GCF_003465425.1	AF11-25B	GCF_016838705.1	HN002	0.68098	0.99085
GCF_003437785.1	TF05-39	GCF_003470585.1	AM18-29	0.68097	0.99085
GCF_003094755.1	DS30_23	GCF_008868415.1	BIO5480	0.68094	0.99085
GCF_003466485.1	TM05-15	GCF_003470585.1	AM18-29	0.68091	0.99085
GCF_003437785.1	TF05-39	GCF_003471595.1	AM18-1	0.68091	0.99085
GCF_001020405.1	IPLA 20015	GCF_001405355.1	2789STDY5608877	0.68091	0.99085
GCF_001020255.1	156B	GCF_009160865.1	BIOML-A16	0.68091	0.99085
GCF_003468415.1	AM36-1AC	GCF_017814645.1	BB-G90	0.6809	0.99085
GCF_003466485.1	TM05-15	GCF_003471595.1	AM18-1	0.6809	0.99085
GCF_000300215.1	IPLA 20015	GCF_009075765.1	BIOML-A2	0.68089	0.99085
GCF_003466395.1	TM06-10	GCF_900112465.1	Calf96	0.68087	0.99085
GCF_009078015.1	BIOML-A4	GCF_009160905.1	BIOML-A12	0.68085	0.99085
GCF_001025135.1	JCM 1255	GCF_015549125.1	1001283B150225_161107_H11	0.68073	0.99084
GCF_015549125.1	1001283B150225_161107_H11	GCF_900637095.1	NCTC13001	0.68071	0.99084
GCF_009075765.1	BIOML-A2	GCF_015667555.1	1001136B_160425_F1	0.6807	0.99084
GCF_009075785.1	BIOML-A1	GCF_009078115.1	BIOML-A10	0.68068	0.99084
GCF_000155395.1	NCIMB 41171	GCF_001546225.1	MJR8628B	0.68067	0.99084
MAG3	B.bifidum_I2-1M	GCF_009160825.1	BIOML-A25	0.68064	0.99084
GCF_001020255.1	156B	GCF_009159555.1	BIOML-A19	0.68064	0.99084
GCF_003468415.1	AM36-1AC	GCF_011029205.1	VA07-1AN	0.68056	0.99083
GCF_000771485.1	DSM 20456	GCF_015549125.1	1001283B150225_161107_H11	0.68055	0.99083
GCF_009075785.1	BIOML-A1	GCF_009078055.1	BIOML-A11	0.68054	0.99083
GCF_017894325.1	CNCM I-4319	GCF_019734315.1	K05	0.68053	0.99083
GCF_001020335.1	LMG 11583	GCF_003094755.1	DS30_23	0.68048	0.99083
GCF_009075785.1	BIOML-A1	GCF_009160885.1	BIOML-A14	0.68047	0.99083
GCF_009078015.1	BIOML-A4	GCF_009159505.1	BIOML-A20	0.68046	0.99083
GCF_000155395.1	NCIMB 41171	GCF_003468415.1	AM36-1AC	0.68044	0.99083
GCF_009075765.1	BIOML-A2	GCF_900637095.1	NCTC13001	0.68041	0.99083
GCF_001025135.1	JCM 1255	GCF_009075765.1	BIOML-A2	0.68041	0.99083
GCF_009075785.1	BIOML-A1	GCF_009160905.1	BIOML-A12	0.68036	0.99083
GCF_000155395.1	NCIMB 41171	GCF_002076105.1	1887B	0.68027	0.99082
GCF_003436655.1	TM02-15	GCF_003437785.1	TF05-39	0.68021	0.99082
GCF_003436655.1	TM02-15	GCF_003466485.1	TM05-15	0.68017	0.99082
GCF_000771485.1	DSM 20456	GCF_009075765.1	BIOML-A2	0.68015	0.99082
GCF_003436635.1	TM02-17	GCF_003437785.1	TF05-39	0.68014	0.99082
GCF_003436635.1	TM02-17	GCF_003466485.1	TM05-15	0.68014	0.99082
GCF_000155395.1	NCIMB 41171	GCF_009160775.1	BIOML-A18	0.68012	0.99082
GCF_015549125.1	1001283B150225_161107_H11	GCF_017814645.1	BB-G90	0.68007	0.99082
GCF_001020265.1	IPLA 20017	GCF_009078115.1	BIOML-A10	0.68005	0.99081
GCF_000741085.1	LMG 11041	GCF_015549125.1	1001283B150225_161107_H11	0.68002	0.99081
MAG3	B.bifidum_I2-1M	GCF_015549425.1	BSD2780061687_150420_D1	0.68	0.99081
GCF_003436135.1	TM07-4AC	GCF_009160845.1	BIOML-A17	0.67997	0.99081
GCF_009075785.1	BIOML-A1	GCF_009159505.1	BIOML-A20	0.67994	0.99081
GCF_001546225.1	MJR8628B	GCF_015551545.1	D31t1_170403_D8	0.67994	0.99081
GCF_000164965.1	S17	GCF_005844205.1	BSD2780061688st1_G1	0.6799	0.99081
GCF_000265095.1	BGN4	GCF_001025135.1	JCM 1255	0.67984	0.99081
GCF_000265095.1	BGN4	GCF_900637095.1	NCTC13001	0.67982	0.99081
GCF_005844205.1	BSD2780061688st1_G1	GCF_009160865.1	BIOML-A16	0.67981	0.99081
GCF_001020265.1	IPLA 20017	GCF_009078055.1	BIOML-A11	0.6798	0.99081
GCF_003436635.1	TM02-17	GCF_015555005.1	BSD2780061688b_171218_F12	0.67977	0.9908
GCF_001020265.1	IPLA 20017	GCF_009160885.1	BIOML-A14	0.67977	0.9908
GCF_001020245.1	A8	GCF_001020335.1	LMG 11583	0.67977	0.9908
GCF_000164965.1	S17	GCF_015555005.1	BSD2780061688b_171218_F12	0.67975	0.9908
GCF_003436655.1	TM02-15	GCF_015555005.1	BSD2780061688b_171218_F12	0.67974	0.9908
GCF_001020275.1	LMG 11582	GCF_001020335.1	LMG 11583	0.67972	0.9908
GCF_001020275.1	LMG 11582	GCF_008868415.1	BIO5480	0.67972	0.9908
GCF_009160865.1	BIOML-A16	GCF_015555005.1	BSD2780061688b_171218_F12	0.67971	0.9908
GCF_001020265.1	IPLA 20017	GCF_009075765.1	BIOML-A2	0.67971	0.9908
GCF_000741085.1	LMG 11041	GCF_009075765.1	BIOML-A2	0.6797	0.9908
GCF_003094795.1	DS25_23	GCF_008868415.1	BIO5480	0.67968	0.9908
GCF_001020265.1	IPLA 20017	GCF_009160905.1	BIOML-A12	0.67968	0.9908
GCF_003436655.1	TM02-15	GCF_005844205.1	BSD2780061688st1_G1	0.67963	0.9908
GCF_001020325.1	LMG 13200	GCF_003465425.1	AF11-25B	0.6796	0.9908
GCF_003436635.1	TM02-17	GCF_005844205.1	BSD2780061688st1_G1	0.67958	0.9908
GCF_009075765.1	BIOML-A2	GCF_017814645.1	BB-G90	0.67954	0.9908
GCF_001405355.1	2789STDY5608877	GCF_003437175.1	TF07-22	0.67951	0.99079
GCF_001020245.1	A8	GCF_008868415.1	BIO5480	0.67951	0.99079
GCF_000265095.1	BGN4	GCF_000771485.1	DSM 20456	0.67951	0.99079
GCF_016838705.1	HN002	GCF_900637095.1	NCTC13001	0.67946	0.99079
GCF_001685685.1	BI-14	GCF_009160845.1	BIOML-A17	0.67945	0.99079
GCF_001025135.1	JCM 1255	GCF_016838705.1	HN002	0.67945	0.99079
GCF_009075765.1	BIOML-A2	GCF_015549425.1	BSD2780061687_150420_D1	0.67944	0.99079
GCF_009075765.1	BIOML-A2	GCF_900112465.1	Calf96	0.67928	0.99079
GCF_001020265.1	IPLA 20017	GCF_009159505.1	BIOML-A20	0.67928	0.99079
GCF_001020325.1	LMG 13200	GCF_003437175.1	TF07-22	0.67927	0.99078
GCF_000164965.1	S17	GCF_000300215.1	IPLA 20015	0.67927	0.99078
GCF_001020335.1	LMG 11583	GCF_003094795.1	DS25_23	0.67923	0.99078
MAG8	B.bifidum_I5-1M	GCF_001020255.1	156B	0.6792	0.99078
GCF_009160775.1	BIOML-A18	GCF_900112465.1	Calf96	0.67919	0.99078
GCF_000771485.1	DSM 20456	GCF_016838705.1	HN002	0.67914	0.99078
GCF_001020255.1	156B	GCF_011029205.1	VA07-1AN	0.67908	0.99078
GCF_000265095.1	BGN4	GCF_000741085.1	LMG 11041	0.67908	0.99078
GCF_009075765.1	BIOML-A2	GCF_016307165.1	UBBB-55	0.67906	0.99078
GCF_000265095.1	BGN4	GCF_017814645.1	BB-G90	0.679	0.99077
GCF_015549125.1	1001283B150225_161107_H11	GCF_016307165.1	UBBB-55	0.67898	0.99077
GCF_003094645.1	DS33_23	GCF_008868415.1	BIO5480	0.67896	0.99077
GCF_000300215.1	IPLA 20015	GCF_009078115.1	BIOML-A10	0.67894	0.99077
GCF_013867495.1	s-1	GCF_015549125.1	1001283B150225_161107_H11	0.67882	0.99077
GCF_000466525.1	ATCC 29521	GCF_015549125.1	1001283B150225_161107_H11	0.67882	0.99077
GCF_003437175.1	TF07-22	GCF_009160845.1	BIOML-A17	0.6788	0.99077
GCF_000300215.1	IPLA 20015	GCF_009160905.1	BIOML-A12	0.67879	0.99077
GCF_009075765.1	BIOML-A2	GCF_013867495.1	s-1	0.67877	0.99077
GCF_000741085.1	LMG 11041	GCF_016838705.1	HN002	0.67869	0.99076
GCF_000300215.1	IPLA 20015	GCF_009160885.1	BIOML-A14	0.67867	0.99076
GCF_016838705.1	HN002	GCF_017814645.1	BB-G90	0.67864	0.99076
GCF_000300215.1	IPLA 20015	GCF_009078055.1	BIOML-A11	0.67864	0.99076
GCF_003436655.1	TM02-15	GCF_011029205.1	VA07-1AN	0.67862	0.99076
GCF_003471595.1	AM18-1	GCF_015551545.1	D31t1_170403_D8	0.67861	0.99076
GCF_003436635.1	TM02-17	GCF_011029205.1	VA07-1AN	0.67856	0.99076
GCF_001405355.1	2789STDY5608877	GCF_017894325.1	CNCM I-4319	0.67853	0.99076
GCF_001020335.1	LMG 11583	GCF_003094645.1	DS33_23	0.67853	0.99076
GCF_003468415.1	AM36-1AC	GCF_015551545.1	D31t1_170403_D8	0.67852	0.99076
GCF_000466525.1	ATCC 29521	GCF_009075765.1	BIOML-A2	0.67846	0.99075
GCF_001685685.1	BI-14	GCF_003468415.1	AM36-1AC	0.67839	0.99075
MAG8	B.bifidum_I5-1M	GCF_001020265.1	IPLA 20017	0.67837	0.99075
GCF_000265095.1	BGN4	GCF_016307165.1	UBBB-55	0.67836	0.99075
GCF_003470585.1	AM18-29	GCF_015551545.1	D31t1_170403_D8	0.67834	0.99075
GCF_002845845.1	PRI 1	GCF_008868415.1	BIO5480	0.67834	0.99075
GCF_000273525.1	NCIMB 41171	GCF_001281345.1	BF3	0.67834	0.99075
MAG5	B.bifidum_I3-6M	GCF_016069985.1	VKPM Ac-1579	0.67829	0.99075
GCF_003095035.1	DS26_23	GCF_008868415.1	BIO5480	0.67824	0.99075
GCF_000300215.1	IPLA 20015	GCF_009159505.1	BIOML-A20	0.6782	0.99074
GCF_001025135.1	JCM 1255	GCF_003436135.1	TM07-4AC	0.67818	0.99074
GCF_003436135.1	TM07-4AC	GCF_900637095.1	NCTC13001	0.67815	0.99074
GCF_000265095.1	BGN4	GCF_013867495.1	s-1	0.67815	0.99074
GCF_009077915.1	BIOML-A8	GCF_009160845.1	BIOML-A17	0.67809	0.99074
GCF_005844205.1	BSD2780061688st1_G1	GCF_009159555.1	BIOML-A19	0.67808	0.99074
GCF_004167365.1	ca_0067	GCF_009160845.1	BIOML-A17	0.67805	0.99074
GCF_003470615.1	AM18-12AC	GCF_015551545.1	D31t1_170403_D8	0.67804	0.99074
MAG8	B.bifidum_I5-1M	GCF_009160905.1	BIOML-A12	0.67803	0.99074
GCF_016307165.1	UBBB-55	GCF_016838705.1	HN002	0.67801	0.99074
GCF_009077955.1	BIOML-A7	GCF_009160845.1	BIOML-A17	0.67801	0.99074
GCF_003471555.1	AM18-11	GCF_015551545.1	D31t1_170403_D8	0.678	0.99074
GCF_009159555.1	BIOML-A19	GCF_015555005.1	BSD2780061688b_171218_F12	0.67795	0.99073
GCF_001020335.1	LMG 11583	GCF_002845845.1	PRI 1	0.67795	0.99073
GCF_000265095.1	BGN4	GCF_000466525.1	ATCC 29521	0.67795	0.99073
GCF_003437175.1	TF07-22	GCF_015667555.1	1001136B_160425_F1	0.67794	0.99073
MAG8	B.bifidum_I5-1M	GCF_009078115.1	BIOML-A10	0.6779	0.99073
GCF_009078065.1	BIOML-A3	GCF_009160845.1	BIOML-A17	0.67788	0.99073
GCF_000771485.1	DSM 20456	GCF_003436135.1	TM07-4AC	0.67787	0.99073
GCF_009077975.1	BIOML-A6	GCF_009160845.1	BIOML-A17	0.67784	0.99073
GCF_009078095.1	BIOML-A9	GCF_009160845.1	BIOML-A17	0.67783	0.99073
GCF_009078005.1	BIOML-A5	GCF_009160845.1	BIOML-A17	0.67783	0.99073
MAG8	B.bifidum_I5-1M	GCF_009160885.1	BIOML-A14	0.67781	0.99073
GCF_013867495.1	s-1	GCF_016838705.1	HN002	0.67781	0.99073
GCF_001020335.1	LMG 11583	GCF_003095035.1	DS26_23	0.67781	0.99073
GCF_000164965.1	S17	GCF_015549125.1	1001283B150225_161107_H11	0.6778	0.99073
GCF_019734315.1	K05	GCF_900112465.1	Calf96	0.67773	0.99073
GCF_000165905.1	PRL2010	GCF_000300215.1	IPLA 20015	0.67773	0.99073
MAG8	B.bifidum_I5-1M	GCF_009078055.1	BIOML-A11	0.67766	0.99072
GCF_000466525.1	ATCC 29521	GCF_016838705.1	HN002	0.67759	0.99072
GCF_009075765.1	BIOML-A2	GCF_015551545.1	D31t1_170403_D8	0.67756	0.99072
GCF_003466485.1	TM05-15	GCF_015551545.1	D31t1_170403_D8	0.67756	0.99072
GCF_000273525.1	NCIMB 41171	GCF_009160825.1	BIOML-A25	0.67756	0.99072
GCF_000741085.1	LMG 11041	GCF_003436135.1	TM07-4AC	0.67751	0.99072
GCF_003466365.1	TM06-5	GCF_009078115.1	BIOML-A10	0.6775	0.99072
GCF_003437785.1	TF05-39	GCF_015551545.1	D31t1_170403_D8	0.6775	0.99072
GCF_000300215.1	IPLA 20015	GCF_001020375.1	324B	0.67749	0.99072
GCF_001685685.1	BI-14	GCF_009075765.1	BIOML-A2	0.67745	0.99072
GCF_003436135.1	TM07-4AC	GCF_017814645.1	BB-G90	0.67737	0.99071
GCF_000155395.1	NCIMB 41171	GCF_001281345.1	BF3	0.67736	0.99071
GCF_003466365.1	TM06-5	GCF_009160885.1	BIOML-A14	0.67731	0.99071
GCF_001020255.1	156B	GCF_015549425.1	BSD2780061687_150420_D1	0.67729	0.99071
GCF_001020255.1	156B	GCF_009160775.1	BIOML-A18	0.67727	0.99071
GCF_003466365.1	TM06-5	GCF_009078055.1	BIOML-A11	0.67725	0.99071
GCF_001020405.1	IPLA 20015	GCF_003466365.1	TM06-5	0.67724	0.99071
GCF_003466365.1	TM06-5	GCF_009160905.1	BIOML-A12	0.67723	0.99071
MAG8	B.bifidum_I5-1M	GCF_009159505.1	BIOML-A20	0.67715	0.9907
GCF_000165905.1	PRL2010	GCF_003437175.1	TF07-22	0.677	0.9907
GCF_001685685.1	BI-14	GCF_009160865.1	BIOML-A16	0.67693	0.9907
GCF_003436135.1	TM07-4AC	GCF_016307165.1	UBBB-55	0.67681	0.99069
GCF_009078015.1	BIOML-A4	GCF_009160845.1	BIOML-A17	0.67678	0.99069
GCF_003436135.1	TM07-4AC	GCF_009160865.1	BIOML-A16	0.67678	0.99069
MAG2	B.bifidum_I2-12M	GCF_009078115.1	BIOML-A10	0.67674	0.99069
GCF_003466365.1	TM06-5	GCF_009159505.1	BIOML-A20	0.67674	0.99069
GCF_003466395.1	TM06-10	GCF_009078115.1	BIOML-A10	0.67672	0.99069
MAG2	B.bifidum_I2-12M	GCF_009160905.1	BIOML-A12	0.6767	0.99069
GCF_000165905.1	PRL2010	GCF_015667555.1	1001136B_160425_F1	0.6767	0.99069
GCF_003465425.1	AF11-25B	GCF_003466485.1	TM05-15	0.67668	0.99069
GCF_001020375.1	324B	GCF_003437175.1	TF07-22	0.67668	0.99069
GCF_003437785.1	TF05-39	GCF_003465425.1	AF11-25B	0.67667	0.99069
GCF_000164965.1	S17	GCF_009077955.1	BIOML-A7	0.67667	0.99069
GCF_003094735.1	DS31_23	GCF_008868415.1	BIO5480	0.67666	0.99069
GCF_001685685.1	BI-14	GCF_003436135.1	TM07-4AC	0.67664	0.99068
MAG8	B.bifidum_I5-1M	GCF_017894325.1	CNCM I-4319	0.67661	0.99068
GCF_003436135.1	TM07-4AC	GCF_009159555.1	BIOML-A19	0.67661	0.99068
MAG2	B.bifidum_I2-12M	GCF_009078055.1	BIOML-A11	0.67658	0.99068
MAG2	B.bifidum_I2-12M	GCF_009160885.1	BIOML-A14	0.67655	0.99068
GCF_000164965.1	S17	GCF_009078065.1	BIOML-A3	0.67654	0.99068
GCF_003466395.1	TM06-10	GCF_009160885.1	BIOML-A14	0.67653	0.99068
GCF_003436135.1	TM07-4AC	GCF_013867495.1	s-1	0.67652	0.99068
GCF_000165905.1	PRL2010	GCF_002076105.1	1887B	0.67649	0.99068
GCF_000164965.1	S17	GCF_009078095.1	BIOML-A9	0.67649	0.99068
GCF_003466395.1	TM06-10	GCF_009078055.1	BIOML-A11	0.67647	0.99068
GCF_000466525.1	ATCC 29521	GCF_003436135.1	TM07-4AC	0.67646	0.99068
GCF_000164965.1	S17	GCF_000273525.1	NCIMB 41171	0.67646	0.99068
GCF_001020405.1	IPLA 20015	GCF_003466395.1	TM06-10	0.67645	0.99068
GCF_003466395.1	TM06-10	GCF_009160905.1	BIOML-A12	0.67643	0.99068
GCF_000164965.1	S17	GCF_009078005.1	BIOML-A5	0.67641	0.99068
GCF_001020375.1	324B	GCF_015667555.1	1001136B_160425_F1	0.67639	0.99067
GCF_003466485.1	TM05-15	GCF_016307165.1	UBBB-55	0.67636	0.99067
GCF_003437785.1	TF05-39	GCF_016307165.1	UBBB-55	0.67635	0.99067
GCF_001020375.1	324B	GCF_002076105.1	1887B	0.67629	0.99067
GCF_003465425.1	AF11-25B	GCF_015555005.1	BSD2780061688b_171218_F12	0.67626	0.99067
GCF_009075785.1	BIOML-A1	GCF_009160845.1	BIOML-A17	0.67624	0.99067
GCF_003466365.1	TM06-5	GCF_015551545.1	D31t1_170403_D8	0.67624	0.99067
GCF_001020335.1	LMG 11583	GCF_003094735.1	DS31_23	0.67621	0.99067
GCF_001020265.1	IPLA 20017	GCF_001020375.1	324B	0.67619	0.99067
GCF_003465425.1	AF11-25B	GCF_015549125.1	1001283B150225_161107_H11	0.67617	0.99067
GCF_003466485.1	TM05-15	GCF_013867495.1	s-1	0.67616	0.99067
GCF_003437785.1	TF05-39	GCF_013867495.1	s-1	0.67614	0.99067
GCF_000466525.1	ATCC 29521	GCF_003466485.1	TM05-15	0.67608	0.99066
GCF_000165905.1	PRL2010	GCF_001020265.1	IPLA 20017	0.67604	0.99066
GCF_009075765.1	BIOML-A2	GCF_011029205.1	VA07-1AN	0.67603	0.99066
GCF_000466525.1	ATCC 29521	GCF_003437785.1	TF05-39	0.67603	0.99066
MAG2	B.bifidum_I2-12M	GCF_009159505.1	BIOML-A20	0.67602	0.99066
GCF_003465425.1	AF11-25B	GCF_005844205.1	BSD2780061688st1_G1	0.67602	0.99066
GCF_003466395.1	TM06-10	GCF_009159505.1	BIOML-A20	0.67595	0.99066
GCF_000155395.1	NCIMB 41171	GCF_009160825.1	BIOML-A25	0.67595	0.99066
GCF_001020405.1	IPLA 20015	GCF_009160825.1	BIOML-A25	0.67586	0.99065
GCF_001020405.1	IPLA 20015	GCF_003465425.1	AF11-25B	0.67585	0.99065
MAG3	B.bifidum_I2-1M	GCF_003094755.1	DS30_23	0.67584	0.99065
GCF_009077915.1	BIOML-A8	GCF_009160865.1	BIOML-A16	0.67583	0.99065
GCF_003437175.1	TF07-22	GCF_009160865.1	BIOML-A16	0.67579	0.99065
GCF_004167365.1	ca_0067	GCF_009160865.1	BIOML-A16	0.67578	0.99065
GCF_001020325.1	LMG 13200	GCF_001020415.1	LMG 13195	0.67574	0.99065
GCF_003437175.1	TF07-22	GCF_003437345.1	TF06-13	0.67573	0.99065
GCF_001405355.1	2789STDY5608877	GCF_015549425.1	BSD2780061687_150420_D1	0.67573	0.99065
GCF_000164965.1	S17	GCF_009077975.1	BIOML-A6	0.6757	0.99065
GCF_003437175.1	TF07-22	GCF_003437325.1	TF06-14AC	0.67566	0.99065
GCF_001546225.1	MJR8628B	GCF_015667555.1	1001136B_160425_F1	0.67562	0.99065
GCF_009077955.1	BIOML-A7	GCF_009160865.1	BIOML-A16	0.6756	0.99064
GCF_009077975.1	BIOML-A6	GCF_009160865.1	BIOML-A16	0.67559	0.99064
GCF_001020265.1	IPLA 20017	GCF_009160845.1	BIOML-A17	0.67557	0.99064
GCF_001020405.1	IPLA 20015	GCF_002076105.1	1887B	0.67554	0.99064
GCF_001685685.1	BI-14	GCF_009159555.1	BIOML-A19	0.6755	0.99064
GCF_001405355.1	2789STDY5608877	GCF_002076105.1	1887B	0.6755	0.99064
GCF_009075765.1	BIOML-A2	GCF_017894325.1	CNCM I-4319	0.67548	0.99064
GCF_002076105.1	1887B	GCF_015549425.1	BSD2780061687_150420_D1	0.67546	0.99064
GCF_009078095.1	BIOML-A9	GCF_009160865.1	BIOML-A16	0.67541	0.99064
GCF_003466395.1	TM06-10	GCF_015551545.1	D31t1_170403_D8	0.67541	0.99064
GCF_001281345.1	BF3	GCF_015549125.1	1001283B150225_161107_H11	0.6754	0.99064
GCF_009078065.1	BIOML-A3	GCF_009160865.1	BIOML-A16	0.67538	0.99064
GCF_000164965.1	S17	GCF_009078015.1	BIOML-A4	0.67536	0.99064
GCF_009078005.1	BIOML-A5	GCF_009160865.1	BIOML-A16	0.67535	0.99064
GCF_001405355.1	2789STDY5608877	GCF_015667195.1	1001271B_151109_F2	0.67535	0.99063
GCF_001405355.1	2789STDY5608877	GCF_005844365.1	1001271st1_H11	0.6753	0.99063
GCF_003437175.1	TF07-22	GCF_009159555.1	BIOML-A19	0.67522	0.99063
GCF_001405355.1	2789STDY5608877	GCF_009075765.1	BIOML-A2	0.67517	0.99063
GCF_003436135.1	TM07-4AC	GCF_003437325.1	TF06-14AC	0.67515	0.99063
GCF_005844205.1	BSD2780061688st1_G1	GCF_009160775.1	BIOML-A18	0.67514	0.99063
GCF_003436135.1	TM07-4AC	GCF_003437345.1	TF06-13	0.6751	0.99063
GCF_001025135.1	JCM 1255	GCF_003437785.1	TF05-39	0.67508	0.99062
GCF_001025135.1	JCM 1255	GCF_003466485.1	TM05-15	0.67508	0.99062
GCF_000300215.1	IPLA 20015	GCF_009160845.1	BIOML-A17	0.67508	0.99062
GCF_003466485.1	TM05-15	GCF_900637095.1	NCTC13001	0.67506	0.99062
GCF_003437785.1	TF05-39	GCF_900637095.1	NCTC13001	0.67504	0.99062
GCF_000155395.1	NCIMB 41171	GCF_000164965.1	S17	0.67504	0.99062
GCF_009160775.1	BIOML-A18	GCF_015555005.1	BSD2780061688b_171218_F12	0.67501	0.99062
GCF_009077955.1	BIOML-A7	GCF_015549125.1	1001283B150225_161107_H11	0.67501	0.99062
GCF_009078005.1	BIOML-A5	GCF_015549125.1	1001283B150225_161107_H11	0.67499	0.99062
MAG3	B.bifidum_I2-1M	GCF_001020275.1	LMG 11582	0.67492	0.99062
GCF_000771485.1	DSM 20456	GCF_003466485.1	TM05-15	0.67492	0.99062
GCF_009078095.1	BIOML-A9	GCF_015549125.1	1001283B150225_161107_H11	0.67489	0.99062
GCF_009078065.1	BIOML-A3	GCF_015549125.1	1001283B150225_161107_H11	0.67486	0.99062
GCF_000771485.1	DSM 20456	GCF_003437785.1	TF05-39	0.67485	0.99062
GCF_000164965.1	S17	GCF_009075785.1	BIOML-A1	0.67485	0.99062
GCF_001020325.1	LMG 13200	GCF_015667195.1	1001271B_151109_F2	0.67482	0.99061
GCF_003436655.1	TM02-15	GCF_015549125.1	1001283B150225_161107_H11	0.6748	0.99061
GCF_003436635.1	TM02-17	GCF_015549125.1	1001283B150225_161107_H11	0.67479	0.99061
GCF_000299595.1	LMG 13195	GCF_001020325.1	LMG 13200	0.67479	0.99061
GCF_001020325.1	LMG 13200	GCF_005844365.1	1001271st1_H11	0.67478	0.99061
GCF_001020405.1	IPLA 20015	GCF_015549125.1	1001283B150225_161107_H11	0.67476	0.99061
GCF_003436635.1	TM02-17	GCF_003468415.1	AM36-1AC	0.67474	0.99061
GCF_003436655.1	TM02-15	GCF_003468415.1	AM36-1AC	0.67473	0.99061
GCF_015549125.1	1001283B150225_161107_H11	GCF_015549425.1	BSD2780061687_150420_D1	0.67472	0.99061
GCF_003437345.1	TF06-13	GCF_017894325.1	CNCM I-4319	0.6747	0.99061
GCF_003437325.1	TF06-14AC	GCF_017894325.1	CNCM I-4319	0.67469	0.99061
GCF_000164965.1	S17	GCF_009077915.1	BIOML-A8	0.67469	0.99061
GCF_002076105.1	1887B	GCF_003465425.1	AF11-25B	0.67468	0.99061
GCF_000164965.1	S17	GCF_004167365.1	ca_0067	0.67464	0.99061
MAG3	B.bifidum_I2-1M	GCF_003094795.1	DS25_23	0.67463	0.99061
GCF_001020325.1	LMG 13200	GCF_019734315.1	K05	0.67457	0.9906
GCF_015549125.1	1001283B150225_161107_H11	GCF_017894325.1	CNCM I-4319	0.67452	0.9906
GCF_003436635.1	TM02-17	GCF_900112465.1	Calf96	0.6745	0.9906
GCF_003436655.1	TM02-15	GCF_900112465.1	Calf96	0.67449	0.9906
GCF_009160825.1	BIOML-A25	GCF_900112465.1	Calf96	0.67448	0.9906
GCF_009078015.1	BIOML-A4	GCF_009160865.1	BIOML-A16	0.67448	0.9906
GCF_000741085.1	LMG 11041	GCF_003437785.1	TF05-39	0.67448	0.9906
GCF_000741085.1	LMG 11041	GCF_003466485.1	TM05-15	0.67448	0.9906
GCF_003466485.1	TM05-15	GCF_017814645.1	BB-G90	0.67441	0.9906
MAG8	B.bifidum_I5-1M	GCF_001025135.1	JCM 1255	0.67439	0.9906
MAG3	B.bifidum_I2-1M	GCF_001020245.1	A8	0.67439	0.9906
MAG8	B.bifidum_I5-1M	GCF_900637095.1	NCTC13001	0.67438	0.9906
GCF_003437785.1	TF05-39	GCF_017814645.1	BB-G90	0.67435	0.9906
GCF_001020265.1	IPLA 20017	GCF_002076105.1	1887B	0.67434	0.9906
GCF_009077915.1	BIOML-A8	GCF_009159555.1	BIOML-A19	0.67425	0.99059
GCF_001020325.1	LMG 13200	GCF_001281345.1	BF3	0.67425	0.99059
GCF_004167365.1	ca_0067	GCF_009159555.1	BIOML-A19	0.67421	0.99059
GCF_003468415.1	AM36-1AC	GCF_015667555.1	1001136B_160425_F1	0.67421	0.99059
GCF_001020325.1	LMG 13200	GCF_003436655.1	TM02-15	0.67418	0.99059
MAG8	B.bifidum_I5-1M	GCF_000771485.1	DSM 20456	0.67417	0.99059
GCF_009077955.1	BIOML-A7	GCF_009159555.1	BIOML-A19	0.67416	0.99059
GCF_001020255.1	156B	GCF_001685685.1	BI-14	0.67416	0.99059
GCF_001281345.1	BF3	GCF_015555005.1	BSD2780061688b_171218_F12	0.67415	0.99059
GCF_001020325.1	LMG 13200	GCF_003436635.1	TM02-17	0.67411	0.99059
GCF_002076105.1	1887B	GCF_015549755.1	D52t1_170925_G6	0.67407	0.99059
MAG3	B.bifidum_I2-1M	GCF_003094645.1	DS33_23	0.67406	0.99059
GCF_009077975.1	BIOML-A6	GCF_015549125.1	1001283B150225_161107_H11	0.67406	0.99059
GCF_001020255.1	156B	GCF_001020405.1	IPLA 20015	0.67404	0.99058
GCF_009078095.1	BIOML-A9	GCF_009159555.1	BIOML-A19	0.67402	0.99058
GCF_009078005.1	BIOML-A5	GCF_009159555.1	BIOML-A19	0.67402	0.99058
GCF_009077975.1	BIOML-A6	GCF_009159555.1	BIOML-A19	0.67402	0.99058
GCF_009078065.1	BIOML-A3	GCF_009159555.1	BIOML-A19	0.67401	0.99058
GCF_001020325.1	LMG 13200	GCF_002076105.1	1887B	0.67401	0.99058
GCF_001281345.1	BF3	GCF_005844205.1	BSD2780061688st1_G1	0.67398	0.99058
GCF_000265095.1	BGN4	GCF_011029205.1	VA07-1AN	0.67397	0.99058
GCF_009075785.1	BIOML-A1	GCF_009160865.1	BIOML-A16	0.67396	0.99058
MAG3	B.bifidum_I2-1M	GCF_003095035.1	DS26_23	0.67391	0.99058
GCF_009159495.1	BIOML-A24	GCF_015551545.1	D31t1_170403_D8	0.67385	0.99058
GCF_001405355.1	2789STDY5608877	GCF_003468415.1	AM36-1AC	0.67385	0.99058
GCF_001020255.1	156B	GCF_009160825.1	BIOML-A25	0.67385	0.99058
GCF_009078015.1	BIOML-A4	GCF_015549125.1	1001283B150225_161107_H11	0.6738	0.99058
GCF_001020265.1	IPLA 20017	GCF_015667555.1	1001136B_160425_F1	0.67378	0.99057
GCF_001020265.1	IPLA 20017	GCF_009160865.1	BIOML-A16	0.67377	0.99057
MAG8	B.bifidum_I5-1M	GCF_000741085.1	LMG 11041	0.67372	0.99057
MAG8	B.bifidum_I5-1M	GCF_017814645.1	BB-G90	0.67372	0.99057
MAG8	B.bifidum_I5-1M	GCF_009160845.1	BIOML-A17	0.67368	0.99057
GCF_009078015.1	BIOML-A4	GCF_009159555.1	BIOML-A19	0.67367	0.99057
GCF_011029205.1	VA07-1AN	GCF_016838705.1	HN002	0.67365	0.99057
GCF_001020405.1	IPLA 20015	GCF_003436635.1	TM02-17	0.67361	0.99057
GCF_000300215.1	IPLA 20015	GCF_003437175.1	TF07-22	0.67357	0.99057
GCF_001020405.1	IPLA 20015	GCF_003436655.1	TM02-15	0.67355	0.99057
GCF_001281345.1	BF3	GCF_900112465.1	Calf96	0.67352	0.99056
GCF_000164965.1	S17	GCF_019734315.1	K05	0.67352	0.99056
GCF_001546225.1	MJR8628B	GCF_009077955.1	BIOML-A7	0.67345	0.99056
GCF_001546225.1	MJR8628B	GCF_009078065.1	BIOML-A3	0.67336	0.99056
GCF_001546225.1	MJR8628B	GCF_009078095.1	BIOML-A9	0.67335	0.99056
GCF_009075785.1	BIOML-A1	GCF_015549125.1	1001283B150225_161107_H11	0.67329	0.99056
GCF_001546225.1	MJR8628B	GCF_009078005.1	BIOML-A5	0.67329	0.99056
MAG3	B.bifidum_I2-1M	GCF_002845845.1	PRI 1	0.67326	0.99055
MAG3	B.bifidum_I2-1M	GCF_001020405.1	IPLA 20015	0.67314	0.99055
GCF_011029205.1	VA07-1AN	GCF_019734315.1	K05	0.67314	0.99055
GCF_009077915.1	BIOML-A8	GCF_015549125.1	1001283B150225_161107_H11	0.67309	0.99055
GCF_004167365.1	ca_0067	GCF_015549125.1	1001283B150225_161107_H11	0.67304	0.99055
GCF_001020255.1	156B	GCF_003437175.1	TF07-22	0.67303	0.99055
GCF_000164965.1	S17	GCF_001685685.1	BI-14	0.67297	0.99054
GCF_000300215.1	IPLA 20015	GCF_017894325.1	CNCM I-4319	0.67294	0.99054
MAG8	B.bifidum_I5-1M	GCF_016307165.1	UBBB-55	0.67293	0.99054
GCF_001685685.1	BI-14	GCF_009160775.1	BIOML-A18	0.67291	0.99054
GCF_003437175.1	TF07-22	GCF_009160775.1	BIOML-A18	0.67289	0.99054
GCF_003466365.1	TM06-5	GCF_009160845.1	BIOML-A17	0.67285	0.99054
GCF_000265095.1	BGN4	GCF_003470585.1	AM18-29	0.67282	0.99054
MAG8	B.bifidum_I5-1M	GCF_013867495.1	s-1	0.67277	0.99054
GCF_000265095.1	BGN4	GCF_003471595.1	AM18-1	0.67277	0.99054
GCF_003436135.1	TM07-4AC	GCF_009160775.1	BIOML-A18	0.67274	0.99053
GCF_001546225.1	MJR8628B	GCF_009077975.1	BIOML-A6	0.67266	0.99053
GCF_000164965.1	S17	GCF_001405355.1	2789STDY5608877	0.67263	0.99053
MAG8	B.bifidum_I5-1M	GCF_000466525.1	ATCC 29521	0.67256	0.99053
GCF_003470585.1	AM18-29	GCF_016838705.1	HN002	0.67255	0.99053
GCF_003471595.1	AM18-1	GCF_016838705.1	HN002	0.67252	0.99053
MAG8	B.bifidum_I5-1M	GCF_003436135.1	TM07-4AC	0.6725	0.99052
GCF_000265095.1	BGN4	GCF_003437175.1	TF07-22	0.67248	0.99052
MAG8	B.bifidum_I5-1M	GCF_001020405.1	IPLA 20015	0.67247	0.99052
GCF_001685685.1	BI-14	GCF_003466485.1	TM05-15	0.67247	0.99052
GCF_009075785.1	BIOML-A1	GCF_009159555.1	BIOML-A19	0.67243	0.99052
GCF_001685685.1	BI-14	GCF_003437785.1	TF05-39	0.67243	0.99052
GCF_000300215.1	IPLA 20015	GCF_009160865.1	BIOML-A16	0.67243	0.99052
GCF_000265095.1	BGN4	GCF_003470615.1	AM18-12AC	0.67243	0.99052
GCF_001546225.1	MJR8628B	GCF_009078015.1	BIOML-A4	0.67231	0.99052
GCF_000265095.1	BGN4	GCF_003471555.1	AM18-11	0.67229	0.99052
MAG2	B.bifidum_I2-12M	GCF_009160845.1	BIOML-A17	0.67228	0.99052
GCF_000300215.1	IPLA 20015	GCF_019734315.1	K05	0.67226	0.99052
MAG8	B.bifidum_I5-1M	GCF_009077955.1	BIOML-A7	0.67221	0.99051
GCF_003470615.1	AM18-12AC	GCF_016838705.1	HN002	0.67217	0.99051
GCF_003436575.1	TM04-12	GCF_003437945.1	TF05-1	0.67214	0.99051
MAG8	B.bifidum_I5-1M	GCF_009078005.1	BIOML-A5	0.67208	0.99051
GCF_003471555.1	AM18-11	GCF_016838705.1	HN002	0.67206	0.99051
GCF_003466395.1	TM06-10	GCF_009160845.1	BIOML-A17	0.67206	0.99051
GCF_001020265.1	IPLA 20017	GCF_019734315.1	K05	0.67206	0.99051
GCF_003437175.1	TF07-22	GCF_016838705.1	HN002	0.67205	0.99051
MAG8	B.bifidum_I5-1M	GCF_009078095.1	BIOML-A9	0.67204	0.99051
MAG8	B.bifidum_I5-1M	GCF_009078065.1	BIOML-A3	0.67202	0.99051
MAG8	B.bifidum_I5-1M	GCF_009160865.1	BIOML-A16	0.67197	0.9905
GCF_009077915.1	BIOML-A8	GCF_009160775.1	BIOML-A18	0.67186	0.9905
GCF_001546225.1	MJR8628B	GCF_009075785.1	BIOML-A1	0.67183	0.9905
GCF_004167365.1	ca_0067	GCF_009160775.1	BIOML-A18	0.67182	0.9905
GCF_000265095.1	BGN4	GCF_009078115.1	BIOML-A10	0.67179	0.9905
GCF_001020255.1	156B	GCF_003094755.1	DS30_23	0.67173	0.99049
GCF_001020265.1	IPLA 20017	GCF_009159555.1	BIOML-A19	0.67172	0.99049
GCF_001546225.1	MJR8628B	GCF_009077915.1	BIOML-A8	0.67171	0.99049
GCF_001546225.1	MJR8628B	GCF_004167365.1	ca_0067	0.67166	0.99049
GCF_000300215.1	IPLA 20015	GCF_009160775.1	BIOML-A18	0.67166	0.99049
GCF_009077955.1	BIOML-A7	GCF_009160775.1	BIOML-A18	0.67162	0.99049
GCF_009077975.1	BIOML-A6	GCF_009160775.1	BIOML-A18	0.6716	0.99049
GCF_000265095.1	BGN4	GCF_009078055.1	BIOML-A11	0.67159	0.99049
GCF_000265095.1	BGN4	GCF_009160885.1	BIOML-A14	0.67158	0.99049
GCF_009075765.1	BIOML-A2	GCF_009078115.1	BIOML-A10	0.67157	0.99049
MAG3	B.bifidum_I2-1M	GCF_003094735.1	DS31_23	0.67154	0.99049
GCF_009078115.1	BIOML-A10	GCF_016838705.1	HN002	0.67152	0.99049
GCF_000265095.1	BGN4	GCF_009160905.1	BIOML-A12	0.67147	0.99049
GCF_009075765.1	BIOML-A2	GCF_009078055.1	BIOML-A11	0.67143	0.99048
GCF_009078095.1	BIOML-A9	GCF_009160775.1	BIOML-A18	0.67142	0.99048
GCF_009078065.1	BIOML-A3	GCF_009160775.1	BIOML-A18	0.67141	0.99048
GCF_009075765.1	BIOML-A2	GCF_009160885.1	BIOML-A14	0.6714	0.99048
GCF_009078005.1	BIOML-A5	GCF_009160775.1	BIOML-A18	0.67138	0.99048
MAG8	B.bifidum_I5-1M	GCF_009077975.1	BIOML-A6	0.67132	0.99048
GCF_009078055.1	BIOML-A11	GCF_016838705.1	HN002	0.67131	0.99048
GCF_009160885.1	BIOML-A14	GCF_016838705.1	HN002	0.6713	0.99048
GCF_000265095.1	BGN4	GCF_003390735.1	S6	0.67125	0.99048
GCF_000265095.1	BGN4	GCF_902386775.1	MGYG-HGUT-02396	0.67125	0.99048
GCF_009160905.1	BIOML-A12	GCF_016838705.1	HN002	0.67122	0.99048
GCF_009075765.1	BIOML-A2	GCF_009160905.1	BIOML-A12	0.67122	0.99048
GCF_009078015.1	BIOML-A4	GCF_009160775.1	BIOML-A18	0.67109	0.99047
GCF_005844205.1	BSD2780061688st1_G1	GCF_009160825.1	BIOML-A25	0.67106	0.99047
GCF_000265095.1	BGN4	GCF_009159505.1	BIOML-A20	0.67101	0.99047
MAG8	B.bifidum_I5-1M	GCF_009078015.1	BIOML-A4	0.67096	0.99047
GCF_009160825.1	BIOML-A25	GCF_015555005.1	BSD2780061688b_171218_F12	0.67093	0.99046
GCF_016838705.1	HN002	GCF_902386775.1	MGYG-HGUT-02396	0.67091	0.99046
GCF_003390735.1	S6	GCF_016838705.1	HN002	0.67091	0.99046
GCF_009075765.1	BIOML-A2	GCF_009159505.1	BIOML-A20	0.67085	0.99046
GCF_009159505.1	BIOML-A20	GCF_016838705.1	HN002	0.67074	0.99046
GCF_003465425.1	AF11-25B	GCF_003468415.1	AM36-1AC	0.67065	0.99045
GCF_003465425.1	AF11-25B	GCF_011029205.1	VA07-1AN	0.67065	0.99045
GCF_001020255.1	156B	GCF_001020275.1	LMG 11582	0.6706	0.99045
GCF_000300215.1	IPLA 20015	GCF_009159555.1	BIOML-A19	0.67059	0.99045
GCF_001020255.1	156B	GCF_003094795.1	DS25_23	0.6705	0.99045
GCF_003465425.1	AF11-25B	GCF_900112465.1	Calf96	0.67046	0.99045
MAG3	B.bifidum_I2-1M	GCF_017894325.1	CNCM I-4319	0.67043	0.99044
GCF_001020255.1	156B	GCF_003436135.1	TM07-4AC	0.67043	0.99044
MAG8	B.bifidum_I5-1M	GCF_009075785.1	BIOML-A1	0.67041	0.99044
GCF_003437345.1	TF06-13	GCF_011029205.1	VA07-1AN	0.6704	0.99044
GCF_003437325.1	TF06-14AC	GCF_011029205.1	VA07-1AN	0.6704	0.99044
GCF_001020245.1	A8	GCF_001020255.1	156B	0.6704	0.99044
GCF_002076105.1	1887B	GCF_003437175.1	TF07-22	0.67038	0.99044
MAG8	B.bifidum_I5-1M	GCF_004167365.1	ca_0067	0.67037	0.99044
MAG3	B.bifidum_I2-1M	GCF_011029205.1	VA07-1AN	0.67029	0.99044
MAG8	B.bifidum_I5-1M	GCF_009077915.1	BIOML-A8	0.67028	0.99044
GCF_003437325.1	TF06-14AC	GCF_015549425.1	BSD2780061687_150420_D1	0.67026	0.99044
GCF_003437345.1	TF06-13	GCF_015549425.1	BSD2780061687_150420_D1	0.67025	0.99044
GCF_001020255.1	156B	GCF_003466365.1	TM06-5	0.67019	0.99044
MAG8	B.bifidum_I5-1M	GCF_002076105.1	1887B	0.67006	0.99043
GCF_009075785.1	BIOML-A1	GCF_009160775.1	BIOML-A18	0.66997	0.99043
GCF_003471595.1	AM18-1	GCF_015549755.1	D52t1_170925_G6	0.66994	0.99043
GCF_001546225.1	MJR8628B	GCF_015549125.1	1001283B150225_161107_H11	0.66992	0.99043
GCF_000265095.1	BGN4	GCF_019734315.1	K05	0.66992	0.99043
GCF_003470585.1	AM18-29	GCF_015549755.1	D52t1_170925_G6	0.66991	0.99042
GCF_001020265.1	IPLA 20017	GCF_009160775.1	BIOML-A18	0.66988	0.99042
MAG8	B.bifidum_I5-1M	GCF_001020325.1	LMG 13200	0.66983	0.99042
GCF_001020325.1	LMG 13200	GCF_009159495.1	BIOML-A24	0.66983	0.99042
GCF_001020255.1	156B	GCF_003094645.1	DS33_23	0.66983	0.99042
MAG8	B.bifidum_I5-1M	GCF_000265095.1	BGN4	0.66979	0.99042
GCF_003437175.1	TF07-22	GCF_009077955.1	BIOML-A7	0.66977	0.99042
GCF_000265095.1	BGN4	GCF_015549755.1	D52t1_170925_G6	0.66974	0.99042
MAG8	B.bifidum_I5-1M	GCF_009159555.1	BIOML-A19	0.66969	0.99042
GCF_016838705.1	HN002	GCF_019734315.1	K05	0.66969	0.99042
GCF_000273525.1	NCIMB 41171	GCF_001020415.1	LMG 13195	0.66967	0.99042
GCF_003471555.1	AM18-11	GCF_015549755.1	D52t1_170925_G6	0.66966	0.99041
GCF_003466365.1	TM06-5	GCF_009160865.1	BIOML-A16	0.66965	0.99041
GCF_003437175.1	TF07-22	GCF_009078005.1	BIOML-A5	0.66965	0.99041
GCF_003437175.1	TF07-22	GCF_009078065.1	BIOML-A3	0.66965	0.99041
GCF_003471595.1	AM18-1	GCF_902386775.1	MGYG-HGUT-02396	0.66964	0.99041
GCF_003470585.1	AM18-29	GCF_902386775.1	MGYG-HGUT-02396	0.66964	0.99041
GCF_003390735.1	S6	GCF_003470585.1	AM18-29	0.66964	0.99041
GCF_003390735.1	S6	GCF_003471595.1	AM18-1	0.66964	0.99041
GCF_001281345.1	BF3	GCF_003436575.1	TM04-12	0.66964	0.99041
GCF_003468415.1	AM36-1AC	GCF_015549125.1	1001283B150225_161107_H11	0.66963	0.99041
GCF_003437175.1	TF07-22	GCF_009078095.1	BIOML-A9	0.66963	0.99041
MAG8	B.bifidum_I5-1M	GCF_015549425.1	BSD2780061687_150420_D1	0.66961	0.99041
GCF_003470615.1	AM18-12AC	GCF_015549755.1	D52t1_170925_G6	0.66961	0.99041
GCF_000300215.1	IPLA 20015	GCF_001405355.1	2789STDY5608877	0.6696	0.99041
GCF_000265095.1	BGN4	GCF_001020405.1	IPLA 20015	0.66958	0.99041
GCF_003436135.1	TM07-4AC	GCF_009160825.1	BIOML-A25	0.66955	0.99041
GCF_001281345.1	BF3	GCF_003468415.1	AM36-1AC	0.66954	0.99041
GCF_003436655.1	TM02-15	GCF_009078115.1	BIOML-A10	0.6695	0.99041
GCF_001020415.1	LMG 13195	GCF_001405355.1	2789STDY5608877	0.6695	0.99041
GCF_003436635.1	TM02-17	GCF_009078115.1	BIOML-A10	0.66948	0.99041
GCF_001020255.1	156B	GCF_003095035.1	DS26_23	0.66948	0.99041
MAG3	B.bifidum_I2-1M	GCF_015549125.1	1001283B150225_161107_H11	0.66945	0.99041
MAG8	B.bifidum_I5-1M	GCF_016838705.1	HN002	0.66941	0.99041
GCF_003466365.1	TM06-5	GCF_009159555.1	BIOML-A19	0.66941	0.99041
GCF_001020255.1	156B	GCF_003466395.1	TM06-10	0.6694	0.9904
MAG2	B.bifidum_I2-12M	GCF_009160865.1	BIOML-A16	0.66935	0.9904
GCF_015549755.1	D52t1_170925_G6	GCF_016838705.1	HN002	0.66935	0.9904
GCF_003471555.1	AM18-11	GCF_902386775.1	MGYG-HGUT-02396	0.66935	0.9904
GCF_003470615.1	AM18-12AC	GCF_902386775.1	MGYG-HGUT-02396	0.66935	0.9904
GCF_003390735.1	S6	GCF_003470615.1	AM18-12AC	0.66935	0.9904
GCF_003390735.1	S6	GCF_003471555.1	AM18-11	0.66935	0.9904
GCF_001020405.1	IPLA 20015	GCF_016838705.1	HN002	0.66934	0.9904
GCF_003436655.1	TM02-15	GCF_009160885.1	BIOML-A14	0.66933	0.9904
GCF_001546225.1	MJR8628B	GCF_015549425.1	BSD2780061687_150420_D1	0.66932	0.9904
GCF_003436635.1	TM02-17	GCF_009160885.1	BIOML-A14	0.6693	0.9904
GCF_003436655.1	TM02-15	GCF_009078055.1	BIOML-A11	0.66927	0.9904
GCF_003436635.1	TM02-17	GCF_009078055.1	BIOML-A11	0.66927	0.9904
GCF_003436655.1	TM02-15	GCF_009160905.1	BIOML-A12	0.66925	0.9904
GCF_003436655.1	TM02-15	GCF_015551545.1	D31t1_170403_D8	0.66925	0.9904
GCF_003436635.1	TM02-17	GCF_015551545.1	D31t1_170403_D8	0.66924	0.9904
GCF_003436635.1	TM02-17	GCF_009160905.1	BIOML-A12	0.66923	0.9904
GCF_001020255.1	156B	GCF_002845845.1	PRI 1	0.66921	0.9904
GCF_009075765.1	BIOML-A2	GCF_009159555.1	BIOML-A19	0.66917	0.9904
GCF_000299595.1	LMG 13195	GCF_001405355.1	2789STDY5608877	0.66917	0.9904
GCF_009159495.1	BIOML-A24	GCF_015549755.1	D52t1_170925_G6	0.66913	0.99039
MAG8	B.bifidum_I5-1M	GCF_003468415.1	AM36-1AC	0.6691	0.99039
GCF_000273525.1	NCIMB 41171	GCF_000299595.1	LMG 13195	0.66905	0.99039
GCF_003436575.1	TM04-12	GCF_003466365.1	TM06-5	0.66899	0.99039
GCF_001020255.1	156B	GCF_005844205.1	BSD2780061688st1_G1	0.66899	0.99039
GCF_001020325.1	LMG 13200	GCF_003468415.1	AM36-1AC	0.66898	0.99039
GCF_009075765.1	BIOML-A2	GCF_009160845.1	BIOML-A17	0.66895	0.99039
GCF_001020405.1	IPLA 20015	GCF_003437325.1	TF06-14AC	0.66892	0.99039
GCF_001020405.1	IPLA 20015	GCF_003437345.1	TF06-13	0.66892	0.99039
GCF_003437175.1	TF07-22	GCF_009077975.1	BIOML-A6	0.66889	0.99038
GCF_003466395.1	TM06-10	GCF_009160865.1	BIOML-A16	0.66887	0.99038
GCF_001020255.1	156B	GCF_015555005.1	BSD2780061688b_171218_F12	0.66886	0.99038
GCF_003468415.1	AM36-1AC	GCF_015549755.1	D52t1_170925_G6	0.66876	0.99038
GCF_003436655.1	TM02-15	GCF_009159505.1	BIOML-A20	0.66875	0.99038
GCF_003436635.1	TM02-17	GCF_009159505.1	BIOML-A20	0.66872	0.99038
GCF_003437785.1	TF05-39	GCF_015667555.1	1001136B_160425_F1	0.66867	0.99038
GCF_003466485.1	TM05-15	GCF_015667555.1	1001136B_160425_F1	0.66866	0.99038
GCF_003466395.1	TM06-10	GCF_009159555.1	BIOML-A19	0.66865	0.99038
GCF_001685685.1	BI-14	GCF_009160825.1	BIOML-A25	0.66861	0.99037
GCF_001020265.1	IPLA 20017	GCF_003437175.1	TF07-22	0.66859	0.99037
GCF_003437175.1	TF07-22	GCF_009078015.1	BIOML-A4	0.66858	0.99037
MAG2	B.bifidum_I2-12M	GCF_009159555.1	BIOML-A19	0.66853	0.99037
GCF_001685685.1	BI-14	GCF_019734315.1	K05	0.66853	0.99037
GCF_002076105.1	1887B	GCF_015549125.1	1001283B150225_161107_H11	0.66842	0.99037
GCF_001281345.1	BF3	GCF_003390735.1	S6	0.66837	0.99036
GCF_001281345.1	BF3	GCF_902386775.1	MGYG-HGUT-02396	0.66837	0.99036
GCF_003437175.1	TF07-22	GCF_009160825.1	BIOML-A25	0.66835	0.99036
GCF_003436575.1	TM04-12	GCF_003466395.1	TM06-10	0.66829	0.99036
GCF_001685685.1	BI-14	GCF_003437345.1	TF06-13	0.66827	0.99036
GCF_001685685.1	BI-14	GCF_003437325.1	TF06-14AC	0.66826	0.99036
MAG4	B.bifidum_I2-6M	GCF_000164965.1	S17	0.66825	0.99036
GCF_000155395.1	NCIMB 41171	GCF_001020415.1	LMG 13195	0.66816	0.99036
GCF_005844365.1	1001271st1_H11	GCF_015555005.1	BSD2780061688b_171218_F12	0.66813	0.99036
GCF_003437175.1	TF07-22	GCF_009075785.1	BIOML-A1	0.66807	0.99035
MAG8	B.bifidum_I5-1M	GCF_009160775.1	BIOML-A18	0.66803	0.99035
GCF_015555005.1	BSD2780061688b_171218_F12	GCF_015667195.1	1001271B_151109_F2	0.66801	0.99035
GCF_001025135.1	JCM 1255	GCF_003472345.1	AM12-10	0.66801	0.99035
GCF_005844205.1	BSD2780061688st1_G1	GCF_005844365.1	1001271st1_H11	0.668	0.99035
GCF_003472345.1	AM12-10	GCF_900637095.1	NCTC13001	0.66798	0.99035
GCF_003437175.1	TF07-22	GCF_009077915.1	BIOML-A8	0.66798	0.99035
GCF_001025135.1	JCM 1255	GCF_003473145.1	AM12-9	0.66793	0.99035
GCF_003437175.1	TF07-22	GCF_004167365.1	ca_0067	0.66792	0.99035
GCF_003473145.1	AM12-9	GCF_900637095.1	NCTC13001	0.66791	0.99035
GCF_003466365.1	TM06-5	GCF_019734315.1	K05	0.6679	0.99035
GCF_003437325.1	TF06-14AC	GCF_900112465.1	Calf96	0.66789	0.99035
GCF_000300215.1	IPLA 20015	GCF_001546225.1	MJR8628B	0.66789	0.99035
GCF_005844205.1	BSD2780061688st1_G1	GCF_015667195.1	1001271B_151109_F2	0.66788	0.99035
GCF_003466485.1	TM05-15	GCF_011029205.1	VA07-1AN	0.66785	0.99034
GCF_003437345.1	TF06-13	GCF_900112465.1	Calf96	0.66785	0.99034
GCF_003437785.1	TF05-39	GCF_011029205.1	VA07-1AN	0.66784	0.99034
GCF_003436575.1	TM04-12	GCF_003436635.1	TM02-17	0.66784	0.99034
GCF_003436575.1	TM04-12	GCF_003436655.1	TM02-15	0.66779	0.99034
GCF_000155395.1	NCIMB 41171	GCF_000299595.1	LMG 13195	0.66771	0.99034
GCF_000771485.1	DSM 20456	GCF_003472345.1	AM12-10	0.6677	0.99034
GCF_000771485.1	DSM 20456	GCF_003473145.1	AM12-9	0.66762	0.99034
MAG3	B.bifidum_I2-1M	GCF_015667555.1	1001136B_160425_F1	0.66761	0.99034
GCF_009077915.1	BIOML-A8	GCF_009160825.1	BIOML-A25	0.66761	0.99033
GCF_004167365.1	ca_0067	GCF_009160825.1	BIOML-A25	0.66756	0.99033
GCF_001020325.1	LMG 13200	GCF_003471595.1	AM18-1	0.66753	0.99033
GCF_003437945.1	TF05-1	GCF_015667555.1	1001136B_160425_F1	0.6675	0.99033
GCF_000273525.1	NCIMB 41171	GCF_003436575.1	TM04-12	0.66741	0.99033
GCF_009077975.1	BIOML-A6	GCF_009160825.1	BIOML-A25	0.66737	0.99033
GCF_001020325.1	LMG 13200	GCF_003470585.1	AM18-29	0.66735	0.99032
GCF_015549125.1	1001283B150225_161107_H11	GCF_015667195.1	1001271B_151109_F2	0.66728	0.99032
GCF_009077955.1	BIOML-A7	GCF_009160825.1	BIOML-A25	0.66727	0.99032
GCF_000741085.1	LMG 11041	GCF_003472345.1	AM12-10	0.66726	0.99032
GCF_001020405.1	IPLA 20015	GCF_003436135.1	TM07-4AC	0.66724	0.99032
GCF_000265095.1	BGN4	GCF_009160845.1	BIOML-A17	0.66724	0.99032
GCF_001020255.1	156B	GCF_003094735.1	DS31_23	0.66723	0.99032
GCF_003436135.1	TM07-4AC	GCF_015549755.1	D52t1_170925_G6	0.66722	0.99032
GCF_009078095.1	BIOML-A9	GCF_009160825.1	BIOML-A25	0.66719	0.99032
GCF_000741085.1	LMG 11041	GCF_003473145.1	AM12-9	0.66719	0.99032
GCF_003472345.1	AM12-10	GCF_017814645.1	BB-G90	0.66718	0.99032
GCF_009078065.1	BIOML-A3	GCF_009160825.1	BIOML-A25	0.66716	0.99032
GCF_009078005.1	BIOML-A5	GCF_009160825.1	BIOML-A25	0.66711	0.99032
GCF_003473145.1	AM12-9	GCF_017814645.1	BB-G90	0.66711	0.99032
GCF_001405355.1	2789STDY5608877	GCF_003471595.1	AM18-1	0.66711	0.99032
GCF_005844365.1	1001271st1_H11	GCF_015549125.1	1001283B150225_161107_H11	0.6671	0.99032
GCF_003466395.1	TM06-10	GCF_019734315.1	K05	0.66708	0.99031
GCF_001020325.1	LMG 13200	GCF_003470615.1	AM18-12AC	0.66706	0.99031
GCF_001020325.1	LMG 13200	GCF_003471555.1	AM18-11	0.66705	0.99031
GCF_001405355.1	2789STDY5608877	GCF_003470585.1	AM18-29	0.66703	0.99031
GCF_009078015.1	BIOML-A4	GCF_009160825.1	BIOML-A25	0.66702	0.99031
GCF_009160845.1	BIOML-A17	GCF_016838705.1	HN002	0.66698	0.99031
GCF_003471595.1	AM18-1	GCF_009078115.1	BIOML-A10	0.66698	0.99031
GCF_003472345.1	AM12-10	GCF_016307165.1	UBBB-55	0.66684	0.9903
GCF_003471595.1	AM18-1	GCF_009078055.1	BIOML-A11	0.66681	0.9903
GCF_003473145.1	AM12-9	GCF_016307165.1	UBBB-55	0.66679	0.9903
GCF_003470585.1	AM18-29	GCF_009078115.1	BIOML-A10	0.66677	0.9903
GCF_003471595.1	AM18-1	GCF_009160885.1	BIOML-A14	0.6667	0.9903
GCF_001405355.1	2789STDY5608877	GCF_003470615.1	AM18-12AC	0.6667	0.9903
GCF_000273525.1	NCIMB 41171	GCF_005844365.1	1001271st1_H11	0.66666	0.9903
GCF_001405355.1	2789STDY5608877	GCF_003471555.1	AM18-11	0.66664	0.9903
GCF_000273525.1	NCIMB 41171	GCF_015667195.1	1001271B_151109_F2	0.66664	0.9903
GCF_003470585.1	AM18-29	GCF_009078055.1	BIOML-A11	0.66659	0.9903
GCF_003472345.1	AM12-10	GCF_013867495.1	s-1	0.66657	0.99029
GCF_003471595.1	AM18-1	GCF_009160905.1	BIOML-A12	0.66656	0.99029
GCF_000164965.1	S17	GCF_009159495.1	BIOML-A24	0.66653	0.99029
GCF_003473145.1	AM12-9	GCF_013867495.1	s-1	0.66651	0.99029
GCF_003470585.1	AM18-29	GCF_009160885.1	BIOML-A14	0.66651	0.99029
GCF_003471555.1	AM18-11	GCF_009078115.1	BIOML-A10	0.66649	0.99029
GCF_003470615.1	AM18-12AC	GCF_009078115.1	BIOML-A10	0.66649	0.99029
GCF_000155395.1	NCIMB 41171	GCF_003436575.1	TM04-12	0.66648	0.99029
GCF_003465425.1	AF11-25B	GCF_009078115.1	BIOML-A10	0.66646	0.99029
GCF_009078115.1	BIOML-A10	GCF_019734315.1	K05	0.66641	0.99029
MAG2	B.bifidum_I2-12M	GCF_009160775.1	BIOML-A18	0.66637	0.99029
GCF_003470585.1	AM18-29	GCF_009160905.1	BIOML-A12	0.66635	0.99029
GCF_001020265.1	IPLA 20017	GCF_001405355.1	2789STDY5608877	0.66633	0.99029
[truncated: 259,973+ more rows]
[truncated: 1 more columns]
