# Supplementary material for: Genetic strategies for sex-biased persistence of gut microbes across human life
Source: Nat Commun. 2023 Jul 14;14:4220. doi: 10.1038/s41467-023-39931-2 (PMC10349097; doi:10.1038/s41467-023-39931-2)
Supplement: Supplementary file 8 — Supplementary Data 5 [file 41467_2023_39931_MOESM8_ESM.xlsx]

## Sheet: persistent strains
12 month	24 month		B. bifidum	Number of persistent strains*				B. longum subsp. longum	Number of persistent strains*				B. breve	Number of persistent strains*				B. pseudocatenulatum	Number of persistent strains*				C. aerofaciens	Number of persistent strains*				E. coli	Number of persistent strains*
sequencing depth	sequencing depth	Infant ID		12 months	24 months	Normalized values 12 months	Normalized values 24 months		12 months	24 months	Normalized value 12 months	Normalized value 24 months		12 months	24 months	Normalized value 12 months	Normalized value 24 months		12 months	24 months	Normalized value 12 months	Normalized value 24 months		12 months	24 months	Normalized value 12 months	Normalized value 24 months		12 months	24 months	Normalized value 12 months	Normalized value 24 months
6962272	7948740	I1		2	1	2.08492	0.913088		2	1	2.08492	0.777003		-	-	-	-		1	0	1.04246	0		0	0	0	0		1	1	1.04246	0.913088
9744783	6549575	I2		1	1	0.744798	1.10815		1	0	0.744798	0		0	0	0	0		1	0	0.744798	0		1	0	0.744798	0		1	1	0.744798	0
5197929	5756604	I3		1	0	1.39631	0		2	0	2.79261	0		2	0	1.4896	0		-	-	-	-		-	-	-	-		0	0	0	0
7560716	6736212	I4		2	1	1.9199	1.07745		1	0	0.959949	0		1	0	1.39631	0		0	0	0	0		0	0	0	0		1	0	0.959949	0
10453104	5404078	I5		0	0	0	0		2	0	1.38866	0		1	0	0.694329	0		0	0	0	0		-	-	-	-		1	0	0.694329	0
7223225	5670347	I6		1	2	1.0048	2.55995		2	2	2.0096	2.17842		1	1	0.694329	0		-	-	-	-		0	0	0	0		0	0	0	0
5719403	5238482	I7		2	0	2.53799	0		-	-	-	-		1	0	1.0048	0		1	0	1.269	0		0	0	0	0		0	0	0	0
5323669	5563038	I8		0	0	0	0		0	1	0	1.11022		1	0	1.269	0		-	-	-	-		0	0	0	0		0	0	0	1.30466
5256430	8341867	I9		2	0	2.76153	0		2	1	2.76153	0.740386		-	-	-	-		1	0	1.38077	0		-	-	-	-		0	0	0	0
6292328	5158782	I10		-	-		-		2	0	2.3069	0		-	-	-	-		1	0	1.15345	0		0	0	0	0		0	0	0	0
10103024	5570461	I11		1	0	0.718389	0		1	1	0.718389	1.10874		0	1	0	0		-	-	-	-		1	1	0.718389	0		0	0	0	0
Means						Means					Means					Means					Means					Means					Means
7.2579e+06	6.1762e+06					1.31686	0.565863				1.57674	0.591477				0.818545	0				0.798639	0				0.182898	0				0.312867	0.201614
*Number of strain shared among pre-weaning time points and 12 or 24 months
Pairwise comparisons (Kruskal–Wallis with Dunn’s post-hoc test)		p-values	Adjusted p-value (Benjamini-Hochberg method)*
B. bifidum	B. longum	0.554	0.639231
C. aerofaciens	E. coli	0.666	0.713571
C. aerofaciens	B. breve	0.074	0.185
C. aerofaciens	B. pseudocatenulatum	0.071	0.185
C. aerofaciens	B. bifidum	0.004	0.02*
C. aerofaciens	B. longum	0.001	0.0075*
E. coli	B. breve	0.129	0.215
E. coli	B. pseudocatenulatum	0.123	0.215
E. coli	B. bifidum	0.008	0.03*
E. coli	B. longum	0.001	0.0075*
B. pseudocatenulatum	B. breve	0.938	0.938
B. pseudocatenulatum	B. bifidum	0.399	0.49875
B. pseudocatenulatum	B. longum	0.167	0.2505
B. breve	B. bifidum	0.336	0.458182
B. breve	B. longum	0.129	0.215
Asterisk (*) shows statistically significant comparisons at the significant level of 0.05
