# Supplementary material for: Genetic strategies for sex-biased persistence of gut microbes across human life
Source: Nat Commun. 2023 Jul 14;14:4220. doi: 10.1038/s41467-023-39931-2 (PMC10349097; doi:10.1038/s41467-023-39931-2)
Supplement: Supplementary file 9 — Supplementary Data 6 [file 41467_2023_39931_MOESM9_ESM.xlsx]

## Sheet: Real time assay
Detection of different strain of B. longum in Infant_9	1 month	6 months	12 months	24 months
B. longum 1*
B. longum 2**
* primers specific for the B. longum strain detcted as prevalent at 6 months
** primers specific for the B. longum strain detcted as prevalent at 24 months
Detection of different strain of B. longum in Infant_6	1 month	6 months	12 months	24 months
B. longum 1*
B. longum 2**
* primers specific for the B. longum strain detcted as prevalent at 1 months
** primers specific for the B. longum strain detcted as prevalent at 24 months
Detection of different strain of E. coli in Infant_2	1 month	6 months	12 months	24 months
E. coli 1*
E. coli 2**
* primers specific for the E. coli strain detcted as prevalent at 1 months
** primers specific for the E. coli strain detected as prevalent at 24 months
Red colored cells refers to genome amplification
