# Supplementary material for: Genetic strategies for sex-biased persistence of gut microbes across human life
Source: Nat Commun. 2023 Jul 14;14:4220. doi: 10.1038/s41467-023-39931-2 (PMC10349097; doi:10.1038/s41467-023-39931-2)
Supplement: Supplementary file 10 — Supplementary Data 7 [file 41467_2023_39931_MOESM10_ESM.xlsx]

## Sheet: validation cohort analysis
	SUMMARY
	Species	Number of persistent strains	Number of non-persistent strains	Total	% persisted
	longum	95	76	171	0.555556
	bifidum	39	78	117	0.333333
	collinsella	11	59	70	0.157143
	pseudocat	15	61	76	0.197368
	coli	24	160	184	0.130435
	breve	15	70	85	0.176471
	B. bifidum
	A01678	A01678	A01763	A01763	A01805	A01805	A01812	A01812	B01194	C01843	C01843	C01873	C01873	C01913	C01913	C01919	C01919	C01962	C01962	C02056	C02056	C02190	C02190	C02345	C02345	C02377	C02377	C02411	C02411	B01194	B01299	B01299	B01364	B01364	B01373	B01373	B01417	B01417	B01497	B01497	B01540	B01540	B01791	B01791	B01797	B01797	B01798	B01798	B01799
	Infancy	7	7	Infancy	7	Infancy	21	Infancy	4	Infancy	7	7	Infancy	21	Infancy	Infancy	21	7	Infancy	7	Infancy	Infancy	7	21	Infancy	Infancy	7	21	Infancy	Infancy	7	Infancy	7	Infancy	Infancy	7	4	Infancy	4	Infancy	Infancy	4	7	Infancy	21	Infancy	4	Infancy	7
	Vaginal	Vaginal	Vaginal	Vaginal	Vaginal	Vaginal	Vaginal	Vaginal	Vaginal	Vaginal	Vaginal	Vaginal	Vaginal	Caesarean	Caesarean	Caesarean	Caesarean	Vaginal	Vaginal	Caesarean	Caesarean	Caesarean	Caesarean	Caesarean	Caesarean	Vaginal	Vaginal	Vaginal	Vaginal	Vaginal	Vaginal	Vaginal	Vaginal	Vaginal	Vaginal	Vaginal	Vaginal	Vaginal	Vaginal	Vaginal	Vaginal	Vaginal	Vaginal	Vaginal	Vaginal	Vaginal	Vaginal	Vaginal	Vaginal
Reference genome	ERS3421035	ERS3421033	ERS3421041	ERS3421042	ERS3421065	ERS3421067	ERS3421068	ERS3421069	ERS3421813	ERS3422453	ERS3422630	ERS3422469	ERS3422645	ERS3422502	ERS3422652	ERS3422528	ERS3422671	ERS3422535	ERS3422694	ERS3422551	ERS3422722	ERS3422559	ERS3422759	ERS3422590	ERS3422780	ERS3422594	ERS3422783	ERS3422628	ERS3422790	ERS3421817	ERS3421862	ERS3421863	ERS3421874	ERS3421876	ERS3421890	ERS3421888	ERS3421917	ERS3421918	ERS3421946	ERS3421948	ERS3421956	ERS3421954	ERS3422050	ERS3422051	ERS3422056	ERS3422058	ERS3422059	ERS3422060	ERS3422062
clust1	0.999108	1.00002	0.558188	0.855598	0.891038	0.419321	0.795242	0.5312	0.536353	0.995185	0.991217	0.774717	0.390102	4.03765e-08	0.793148	0.964745	0.943396	0.919902	0.997639	0.581752	0.650627	0.999476	0.968069	0.780654	0.774942	0.89106	0.853812	0.822101	0.660704	0.451998	0.607852	0.999836	0.601805	0.998824	0.739702	0.475375	0.848576	0.937295	0.509075	0.694586	0.169805	0.999939	0.206316	0.813307	0.543159	0.960637	0.658552	0.574385	0.827723
clust10	0.000371308	4.40423e-06	0.374341	0.12607	0.104933	0.562062	0.12391	0.32391	0.274161	0.00372696	5.77672e-05	0.225014	0.515269	0.999999	0.176535	0.000268834	1.0296e-05	0.0800945	0.00186077	0.370577	0.154513	0.000242061	1.25827e-05	0.0662879	0.222759	0.108043	0.146165	0.170357	0.292487	0.525812	0.234159	8.03967e-05	0.152728	0.000862708	0.128384	0.306411	0.127472	0.0155396	0.368413	0.16184	0.176712	9.87504e-05	0.141675	0.0407359	0.453104	0.0381811	0.0406673	0.19491	0.171336
clust11	5.68319e-05	2.26112e-06	0.0108427	5.82597e-07	1.76935e-05	2.94589e-06	3.3524e-06	3.3524e-06	4.39697e-06	9.37202e-05	3.70571e-05	3.3573e-05	0.022791	6.84683e-08	1.50694e-05	1.85778e-05	5.19074e-06	7.64505e-07	4.75649e-05	0.000355999	0.000619968	2.0303e-05	5.62429e-06	0.0376726	0.000162084	2.12714e-05	1.12602e-06	2.24779e-06	0.00441892	0.0019915	7.60632e-07	1.03134e-05	1.71674e-05	2.97727e-05	1.05268e-05	2.53003e-06	0.00401056	3.48331e-05	2.34445e-06	6.84283e-06	1.48643e-05	1.37948e-05	7.63416e-05	6.40761e-05	0.000351517	6.85011e-05	8.82583e-05	0.0196437	6.313e-05
clust12	4.84167e-05	2.26112e-06	6.22489e-05	6.72181e-07	1.63011e-05	3.32092e-06	9.77282e-07	9.77282e-07	6.35647e-06	0.000126906	9.3499e-06	3.35368e-05	0.0141941	6.2685e-08	1.55491e-05	1.85778e-05	5.08445e-06	1.05853e-06	4.75067e-05	0.00030101	0.00868159	2.03383e-05	5.73171e-06	0.040622	0.000162084	2.17968e-05	4.43739e-06	1.85611e-06	0.0167816	9.09814e-05	1.00675e-06	1.0659e-05	0.0236382	3.25286e-05	1.23233e-05	0.00297707	0.000388541	3.71035e-05	0.0253163	0.0204816	1.47178e-05	1.38033e-05	7.63416e-05	7.09816e-05	0.000236214	6.8568e-05	8.82521e-05	0.0522297	6.313e-05
clust13	5.44649e-05	2.32237e-06	4.0665e-06	1.05333e-06	4.02876e-05	4.77747e-06	4.84965e-06	4.84965e-06	1.89135e-06	5.91153e-05	1.12688e-05	4.08071e-05	1.9724e-06	4.03764e-08	1.32865e-05	1.87353e-05	5.21412e-06	6.92127e-07	4.76462e-05	0.000312671	0.0117324	2.00791e-05	5.62429e-06	1.05475e-06	0.000162186	1.54419e-05	1.42791e-06	2.14516e-05	5.94754e-07	2.44509e-05	1.9331e-06	1.03096e-05	1.97382e-05	2.51e-05	8.36708e-06	1.96118e-06	2.02388e-06	3.56623e-05	2.65077e-06	4.55958e-06	0.000219022	1.38036e-05	7.75093e-05	6.47686e-05	0.000246139	6.86572e-05	9.37536e-05	0.000707616	6.37825e-05
clust14	4.84707e-05	2.26112e-06	2.61395e-06	4.01128e-07	3.04535e-05	2.79846e-06	6.01003e-07	6.01003e-07	2.92056e-06	5.45695e-05	8.55063e-06	3.37035e-05	1.45336e-06	4.97032e-08	1.22811e-05	1.87962e-05	5.15642e-06	6.41822e-07	4.74574e-05	0.000299799	3.00723e-05	2.01241e-05	5.62429e-06	1.31605e-06	0.000162782	1.33939e-05	6.39622e-07	1.73647e-06	4.20704e-07	1.01809e-05	1.43067e-06	1.03134e-05	5.07773e-06	2.62507e-05	6.66571e-06	1.03328e-05	5.26086e-06	3.5456e-05	1.75395e-06	3.98295e-06	1.49377e-05	1.37948e-05	7.67824e-05	6.40761e-05	0.000316517	6.8568e-05	8.88987e-05	1.86157e-06	6.39746e-05
clust15	5.2466e-05	2.32681e-06	0.00471407	0.0118257	1.19175e-05	0.00140679	0.0805341	0.14488	2.91628e-06	7.66108e-05	2.05227e-05	3.36473e-05	0.0186621	2.33922e-08	0.00290447	1.94498e-05	6.36597e-06	1.42742e-06	4.74503e-05	0.000345673	0.0547996	2.0089e-05	5.62429e-06	0.000391627	0.000161439	0.000147873	2.10241e-06	3.11768e-06	0.000169077	0.00731562	1.22974e-06	1.03096e-05	0.0609535	2.62409e-05	0.017777	0.00293855	0.00423164	3.48926e-05	0.0189559	0.0144438	1.48715e-05	1.37888e-05	7.63416e-05	6.40761e-05	0.000218807	6.83759e-05	8.95334e-05	0.0320377	7.145e-05
clust16	4.85565e-05	2.26129e-06	2.09344e-06	3.70372e-07	2.38602e-05	2.7697e-06	5.71506e-07	5.71506e-07	3.00384e-06	4.82217e-05	8.01325e-06	3.36152e-05	1.24904e-06	3.50839e-08	1.22548e-05	1.86524e-05	4.9165e-06	5.54489e-07	4.79141e-05	0.00030977	1.62075e-05	2.0101e-05	5.62429e-06	4.42053e-07	0.000164866	1.31503e-05	5.63443e-07	1.62722e-06	3.80899e-07	6.59726e-06	1.07423e-06	1.03134e-05	3.50457e-06	2.53711e-05	6.1993e-06	1.56274e-06	1.64191e-06	3.47381e-05	1.49927e-06	3.47358e-06	1.50415e-05	1.38095e-05	7.67824e-05	6.44472e-05	0.000242023	6.85889e-05	8.99651e-05	3.13468e-06	6.313e-05
clust2	4.84167e-05	2.26328e-06	0.00238154	4.2154e-07	1.20391e-05	6.6008e-05	0.000287794	0.000287794	9.47523e-07	5.46941e-05	5.73827e-05	4.27228e-05	0.00263202	1.88518e-08	2.53983e-05	1.85778e-05	5.10556e-06	8.98974e-07	4.73937e-05	0.000299898	0.00141976	2.00659e-05	5.62429e-06	4.95165e-07	0.000185368	0.000245304	2.81346e-06	2.8572e-06	0.0254197	0.012426	0.0100425	1.03096e-05	0.00488843	2.58354e-05	3.00639e-05	8.05681e-07	1.96703e-06	3.49896e-05	0.0189398	0.00654459	1.4852e-05	1.37755e-05	8.46203e-05	6.40761e-05	0.000309047	6.83759e-05	8.86177e-05	1.22643e-05	6.51052e-05
clust3	5.54034e-05	2.41277e-06	0.0172732	3.53131e-06	0.000347487	3.37208e-05	1.91478e-05	1.91478e-05	0.0278469	6.97511e-05	3.57788e-05	5.91669e-05	4.16715e-06	4.43965e-08	5.45969e-05	1.86803e-05	5.49803e-06	2.93606e-06	4.85051e-05	0.000314048	0.0395857	2.01133e-05	5.62523e-06	2.05354e-06	0.000164231	4.45441e-05	3.6741e-06	2.99054e-05	3.50422e-06	3.47202e-05	0.017202	1.03121e-05	0.00316154	2.54955e-05	0.000660992	0.0279655	0.015241	3.66979e-05	5.0429e-06	0.0358174	0.413821	1.38228e-05	7.73598e-05	6.50778e-05	0.000295826	6.85966e-05	0.000106433	0.00911384	6.43788e-05
clust4	5.14344e-05	2.29796e-06	2.22292e-05	1.17479e-06	0.00228151	4.09519e-06	2.81965e-06	2.81965e-06	0.0389231	0.000101091	1.01639e-05	3.46766e-05	0.0363442	5.44669e-08	2.25115e-05	1.87021e-05	5.2687e-06	9.20344e-07	4.78144e-05	0.00034105	0.00795954	2.0177e-05	5.62429e-06	0.0118498	0.000163246	2.26345e-05	1.58414e-06	5.73672e-06	5.80648e-06	0.000229674	0.0201394	1.03164e-05	0.0543839	2.8039e-05	1.58139e-05	0.129243	7.24742e-05	3.53346e-05	0.0592858	3.21294e-06	1.49345e-05	1.38052e-05	7.65475e-05	6.40761e-05	0.00034388	6.85813e-05	0.000100593	0.0440402	6.43065e-05
clust5	5.16803e-05	2.33115e-06	2.67065e-05	1.24797e-06	0.000100643	6.09172e-06	3.97527e-06	3.97527e-06	0.122689	5.3671e-05	1.27524e-05	5.59098e-05	2.06805e-06	4.44772e-08	0.0256991	1.86627e-05	5.29363e-06	1.27268e-06	4.93434e-05	0.000341912	0.0364567	2.01459e-05	5.62399e-06	2.31548e-06	0.000161974	0.000145807	1.44091e-06	8.12338e-06	8.23572e-07	1.95831e-05	1.60542e-05	1.03308e-05	0.0403594	2.67493e-05	0.0188566	0.0446669	4.35921e-06	3.65151e-05	2.91489e-06	0.0533815	0.000134297	1.41348e-05	0.000106432	6.48448e-05	0.000324112	6.87793e-05	0.000101964	2.92514e-06	6.41127e-05
clust6	5.25698e-05	2.42021e-06	0.00715348	0.00649403	2.40564e-05	4.29218e-06	3.92498e-06	3.92498e-06	1.81017e-06	4.84761e-05	8.43641e-06	4.87264e-05	1.98954e-06	3.35282e-08	0.00144434	1.87411e-05	5.05329e-06	1.05884e-06	4.71182e-05	0.000316642	7.24585e-05	2.00677e-05	5.62429e-06	7.662e-07	0.000162008	5.18923e-05	1.05547e-06	1.71426e-06	3.97969e-07	2.37019e-05	1.12705e-06	1.03134e-05	0.000506432	2.53576e-05	0.0130349	1.66817e-06	1.89417e-06	3.49165e-05	2.65059e-06	0.0128818	0.238828	1.37888e-05	7.74248e-05	6.46385e-05	0.000335261	6.867e-05	9.90346e-05	2.31564e-06	6.29766e-05
clust7	4.84707e-05	2.32604e-06	0.00672724	2.02908e-06	2.82984e-05	0.000105216	7.76657e-07	7.76657e-07	4.86225e-06	0.000184562	0.0079046	3.3573e-05	1.40337e-06	4.44679e-08	1.31504e-05	1.97007e-05	5.0636e-06	6.00795e-07	4.81845e-05	0.000295964	0.000892527	2.00659e-05	5.73165e-06	1.90237e-06	0.000161961	0.00015259	7.13902e-07	2.32337e-06	5.93013e-07	8.79323e-06	0.0120766	1.06587e-05	0.00500416	2.65498e-05	3.68153e-05	0.00896385	2.34155e-06	3.52429e-05	2.56617e-06	4.18236e-06	1.45697e-05	1.37869e-05	7.644e-05	6.40569e-05	0.000320669	6.86719e-05	9.83585e-05	0.0725647	6.313e-05
clust8	4.84167e-05	2.42155e-06	3.0001e-05	5.37887e-06	0.00117129	0.00704136	3.63114e-06	3.63114e-06	2.17152e-06	5.07442e-05	0.000525948	3.3573e-05	1.24604e-05	5.90583e-08	0.000125271	0.0348357	0.0565248	4.00451e-06	4.74067e-05	0.043423	0.0325362	2.02202e-05	0.0319145	0.0309924	0.000162789	4.14786e-05	4.09661e-06	0.00745669	5.93013e-07	2.22857e-05	0.0985083	1.03096e-05	0.0524891	2.83665e-05	0.0815057	2.53401e-06	1.575e-05	0.0471187	3.76569e-06	3.45205e-06	0.000346645	1.38025e-05	0.651232	0.145539	0.000356058	0.000290414	0.299803	0.000321487	0.00031767
clust9	4.84658e-05	2.28136e-06	0.0182389	8.32668e-07	2.44887e-05	0.00998924	8.14912e-07	8.14912e-07	1.61182e-06	6.5934e-05	0.000143273	3.35765e-05	1.47724e-06	5.90583e-08	2.03862e-05	1.85778e-05	5.31209e-06	0	4.75559e-05	0.000445101	4.33264e-05	2.01033e-05	5.6498e-06	0.0315193	0.000162074	1.6986e-05	5.0288e-06	2.82386e-06	4.08349e-07	1.44318e-05	1.87444e-06	1.0488e-05	6.25782e-05	7.85997e-05	2.26998e-05	0.00144429	2.62944e-06	3.72583e-05	2.16324e-06	2.1737e-05	1.49081e-05	1.38041e-05	7.63416e-05	6.49543e-05	0.000302286	6.85901e-05	9.09825e-05	2.31639e-05	6.97597e-05
Cross-tabulation	persist	non-persist	Total
vaginal	33	36	69
c-section	6	42	48
Total	39	78	117
Chi-Square Tests	Value	df	Asymptotic Sig. (2-sided)	Exact Sig. (2-sided)
Pearson Chi-Square	15.897	1	6.68939e-05	0.00011917
Continuity Correction	14.3468	1	0.000152037
Likelihood Ratio	17.2505	1	3.27604e-05	5.75825e-05
Fisher's Exact Test				5.75825e-05
	B. longum
	A01166	A01166	A01225	A01225	B01497	B01497	B02200	B02200	B01616	B01616	B01670	B01670	B01716	B01716	B02258	B02258	A01678	A01678	A01739	A01739	A01761	A01761	A01763	A01763	A01805	A01805	A01812	A01812	A01966	A01966	B00509	B00509	B01194	B01194	B01218	B01218	B01265	B01265	B01278	B01278	B01284	B01284	B01299	B01299	B01364	B01364	B01365	B01365	B01373
	21	Infancy	21	Infancy	4	Infancy	7	Infancy	21	Infancy	7	Infancy	Infancy	21	4	Infancy	21	Infancy	Infancy	21	Infancy	21	Infancy	7	Infancy	7	7	Infancy	Infancy	21	4	Infancy	Infancy	4	7	Infancy	4	Infancy	21	Infancy	4	Infancy	7	Infancy	21	Infancy	Infancy	7	21
	Caesarean	Caesarean	Caesarean	Caesarean	Vaginal	Vaginal	Vaginal	Vaginal	Vaginal	Vaginal	Vaginal	Vaginal	Vaginal	Vaginal	Vaginal	Vaginal	Vaginal	Vaginal	Caesarean	Caesarean	Vaginal	Vaginal	Vaginal	Vaginal	Vaginal	Vaginal	Vaginal	Vaginal	Caesarean	Caesarean	Vaginal	Vaginal	Vaginal	Vaginal	Vaginal	Vaginal	Vaginal	Vaginal	Caesarean	Caesarean	Vaginal	Vaginal	Vaginal	Vaginal	Vaginal	Vaginal	Caesarean	Caesarean	Vaginal
Reference genome	ERS3420939	ERS3420941	ERS3420952	ERS3420955	ERS3421946	ERS3421948	ERS3422158	ERS3422159	ERS3421984	ERS3421985	ERS3421996	ERS3421996	ERS3422010	ERS3422008	ERS3422201	ERS3422202	ERS3421034	ERS3421035	ERS3421053	ERS3421050	ERS3421058	ERS3421056	ERS3421042	ERS3421041	ERS3421067	ERS3421065	ERS3421070	ERS3421069	ERS3421098	ERS3421095	ERS3421759	ERS3421760	ERS3421817	ERS3421813	ERS3421822	ERS3421821	ERS3421844	ERS3421847	ERS3421854	ERS3421855	ERS3421857	ERS3421859	ERS3421862	ERS3421863	ERS3421875	ERS3421876	ERS3421880	ERS3421879	ERS3421889
clust1	4.22417e-07	1.70482e-07	0.43292	0.402349	7.56715e-07	7.56715e-07	1.91134e-07	1.91134e-07	0.0185598	0	2.47955e-05	0	3.15461e-06	0	3.20585e-06	0	4.45271e-06	0.00875209	0.00301019	8.59171e-06	0.162646	0.10535	0.421677	0.387459	0.447651	0.468446	0.000320054	0.0243237	2.10004e-05	0.0129723	0.380224	0.273675	0.786472	0.888835	0.0640505	0.000150041	0.000117702	0	0.626434	0.327932	4.9339e-05	6.35411e-05	0.0829789	0.000347382	1.25682e-06	6.51152e-06	0.665962	0.56809	6.34027e-05
clust10	3.42109e-07	1.81405e-07	1.53365e-05	0.000126504	1.18285e-06	1.18285e-06	2.07637e-07	2.07637e-07	4.31918e-06	0	1.53361e-05	0	1.82385e-06	0	1.01798e-06	0	4.43754e-06	0.00120313	2.91891e-06	2.46396e-06	1.60162e-05	1.60357e-05	2.6679e-05	1.41318e-05	7.36467e-06	8.25426e-06	4.15193e-05	4.13826e-05	1.24045e-06	1.39955e-06	2.22485e-05	1.52698e-05	0.000101228	0.000195686	3.79993e-05	8.98858e-06	5.3711e-05	1.63204e-05	7.46441e-06	5.80607e-05	1.89059e-05	3.18559e-05	6.00185e-05	2.31036e-05	2.37627e-06	1.16959e-05	2.11515e-05	3.02322e-05	2.97555e-05
clust11	3.64725e-07	2.07694e-07	1.52492e-05	0.000129226	1.02966e-06	1.02966e-06	2.67592e-07	2.67592e-07	7.01633e-06	0	2.07446e-05	0	6.43368e-06	0	2.6879e-06	0	2.49748e-06	1.97282e-05	2.96028e-06	2.94082e-06	1.59377e-05	1.48125e-05	2.65383e-05	1.42283e-05	7.39407e-06	8.26422e-06	4.54989e-05	4.56972e-05	4.05237e-06	4.43129e-06	2.18246e-05	1.67899e-05	2.08389e-05	1.36013e-05	3.7459e-05	8.93473e-06	4.97331e-05	1.62862e-05	7.48184e-06	4.4054e-05	1.86302e-05	3.1969e-05	4.84115e-05	2.28405e-05	0.0340679	0.0390836	2.09068e-05	2.69198e-05	2.90762e-05
clust12	0.078036	0.0748313	4.37461e-05	0.000741915	0.231435	0.2146	0.319101	0.3647	1.19331e-05	0	0.303549	0.3172	4.47633e-06	0	0.0178284	0.0065	4.76933e-06	3.83359e-05	8.27861e-06	5.36711e-06	0.00036323	0.00057481	0.00153175	0.000289605	0.000128411	0.000140986	0.00801702	0.000472352	2.03256e-06	2.53575e-06	0.182225	0.204846	2.53206e-05	7.91153e-06	0.298391	0.191425	0.307129	0.399573	0.000111383	0	0.000554177	0.00012746	0.504318	0.614394	1.30122e-06	8.20694e-06	0.0145293	0.000742328	0.0148403
clust13	6.15989e-07	3.55737e-07	1.73226e-05	0.000130726	0.028051	0.0197	3.08025e-06	3.08025e-06	0.0727624	0.04	0.0546334	0.0358	6.52525e-05	0	2.10033e-06	0	1.54063e-05	7.5192e-05	6.90695e-06	1.01226e-05	1.67564e-05	1.53684e-05	2.8318e-05	1.47914e-05	7.99744e-06	8.47663e-06	4.88429e-05	5.90639e-05	4.08682e-05	0.000951666	2.35458e-05	1.73947e-05	2.07192e-05	7.42853e-06	4.85287e-05	9.36367e-06	5.40369e-05	2.81929e-05	7.90752e-06	5.11341e-05	2.04948e-05	4.89654e-05	7.13079e-05	2.42339e-05	4.05326e-06	1.61473e-05	2.27482e-05	3.01811e-05	3.20279e-05
clust14	7.60741e-07	3.15587e-07	3.21374e-05	0.000261184	0.0231549	0.0043	2.51778e-06	2.51778e-06	2.31061e-05	0	0.0259686	0	0.00543295	0	2.30155e-06	0	7.07385e-06	0.000131545	6.22245e-06	6.25896e-06	3.55868e-05	2.63512e-05	8.90136e-05	2.5483e-05	1.18229e-05	1.24458e-05	0.154251	0.0575735	2.5283e-05	3.68596e-05	2.71969e-05	3.01043e-05	0.000353085	1.82074e-05	4.6789e-05	1.32488e-05	0.00011973	0.00872799	1.40595e-05	0.000178181	2.91261e-05	4.24769e-05	8.16301e-05	3.61632e-05	2.75796e-06	1.33613e-05	3.19599e-05	5.92667e-05	0.000109789
clust15	6.08089e-07	1.27285e-07	1.51336e-05	0.000126943	8.68091e-07	8.68091e-07	1.83941e-07	1.83941e-07	4.57099e-05	0	1.51671e-05	0	8.3445e-05	0	1.16142e-06	0	4.29322e-06	1.84684e-05	4.21028e-06	4.24257e-06	1.59348e-05	1.48112e-05	2.78954e-05	1.42381e-05	7.37122e-06	8.25408e-06	3.13947e-05	3.8629e-05	2.82394e-05	0.0160078	2.17625e-05	1.7064e-05	2.0486e-05	6.46169e-06	3.74545e-05	9.00883e-06	4.26025e-05	1.63067e-05	7.47249e-06	4.39772e-05	1.88643e-05	3.20589e-05	4.83287e-05	2.3108e-05	1.7648e-06	8.27674e-06	2.07808e-05	2.66345e-05	2.94679e-05
clust16	3.63017e-07	1.74839e-07	1.69999e-05	0.00013104	1.14128e-06	1.14128e-06	3.2526e-07	3.2526e-07	6.82264e-06	0	2.55567e-05	0	4.33249e-06	0	1.2376e-06	0	1.85148e-06	0.0283301	3.75641e-06	2.43959e-06	1.64452e-05	1.53791e-05	2.79141e-05	1.45e-05	7.52395e-06	8.45361e-06	0.00026265	0.000182267	8.85545e-07	1.0005e-06	2.31715e-05	2.19696e-05	2.08845e-05	0.00302841	4.19823e-05	9.02297e-06	9.5231e-05	1.82713e-05	7.65261e-06	5.45532e-05	1.96907e-05	3.97332e-05	4.92782e-05	2.38949e-05	1.42708e-06	6.19694e-06	2.20506e-05	2.90573e-05	3.19114e-05
clust17	0.207165	0.209734	2.95715e-05	0.000183174	1.01142e-06	1.01142e-06	2.90307e-07	2.90307e-07	6.54747e-05	0	5.02201e-05	0	0.0607261	0.0516	4.85405e-06	0	6.52271e-06	4.36422e-05	9.35189e-06	1.19477e-05	1.88091e-05	2.38622e-05	3.70449e-05	1.99905e-05	1.23064e-05	1.28444e-05	7.09934e-05	6.48536e-05	1.98249e-05	2.29226e-05	3.50321e-05	5.51649e-05	2.14426e-05	1.05964e-05	7.41299e-05	1.44831e-05	0.000217246	2.4204e-05	1.30498e-05	5.40313e-05	3.20444e-05	4.82713e-05	6.23869e-05	3.61019e-05	0.0295489	0.026711	3.00678e-05	4.435e-05	4.20566e-05
clust18	4.99415e-07	1.74249e-07	2.21076e-05	0.000162441	8.15593e-07	8.15593e-07	2.08873e-07	2.08873e-07	8.29096e-05	0	3.03283e-05	0	7.73738e-06	0	2.11936e-06	0	0.113878	0.152622	2.27656e-05	2.71841e-05	2.02318e-05	1.67782e-05	3.65506e-05	1.76819e-05	7.60497e-06	8.47318e-06	4.19517e-05	4.87251e-05	0.152211	0.128314	2.30048e-05	2.1201e-05	3.81935e-05	7.03686e-06	4.97272e-05	9.11033e-06	6.37442e-05	2.81103e-05	8.05127e-06	7.08991e-05	2.03383e-05	6.24162e-05	0.000195277	2.47051e-05	0.0132038	0.000438603	2.4241e-05	3.26551e-05	4.43362e-05
clust19	0.0113009	0.00837773	1.69838e-05	0.000125764	4.14281e-06	4.14281e-06	6.41612e-07	6.41612e-07	4.27648e-05	0	0.000738827	0	1.84413e-05	0	9.35367e-07	0	1.09865e-05	3.52333e-05	1.09362e-05	7.11616e-06	1.63155e-05	1.48196e-05	2.68717e-05	1.41772e-05	7.36455e-06	8.26544e-06	5.65489e-05	4.62843e-05	0.00312425	0.000386816	2.29833e-05	1.5068e-05	2.08806e-05	6.48754e-06	3.83854e-05	8.94534e-06	5.66126e-05	1.63583e-05	7.48496e-06	4.41614e-05	1.90479e-05	4.00785e-05	4.85238e-05	2.27495e-05	1.23147e-05	4.94796e-05	2.08216e-05	2.74742e-05	2.9141e-05
clust2	4.90142e-07	1.87983e-07	3.33196e-05	0.000146204	1.11486e-06	1.11486e-06	2.88801e-07	2.88801e-07	6.38435e-05	0	3.25064e-05	0	9.32561e-06	0	1.37036e-06	0	1.15795e-05	0.0490599	7.24335e-06	7.05689e-06	1.83873e-05	1.63095e-05	3.30337e-05	1.76964e-05	1.12238e-05	9.84621e-06	5.35946e-05	7.0241e-05	2.81249e-05	1.71959e-05	2.71655e-05	3.05504e-05	6.04872e-05	8.85897e-06	4.54613e-05	1.12273e-05	7.39729e-05	4.22655e-05	9.9797e-06	0.000104862	2.07408e-05	0.000353505	9.403e-05	2.92516e-05	0.0954624	0.0753542	2.71808e-05	3.4967e-05	3.67447e-05
clust20	1.49106e-06	6.00806e-07	1.53587e-05	0.000126317	1.77736e-06	1.77736e-06	2.49337e-07	2.49337e-07	0.0342008	0	0.00010671	0	8.58056e-05	0	3.26613e-06	0	0.00101815	0.00554264	0.0284734	0.0581646	1.60209e-05	1.49601e-05	2.71429e-05	1.43663e-05	7.40996e-06	8.25047e-06	4.21405e-05	4.92505e-05	0.00679039	0.00502232	2.2472e-05	2.7764e-05	2.1105e-05	6.4984e-06	3.75158e-05	8.94974e-06	4.68085e-05	1.63087e-05	7.55592e-06	7.08567e-05	1.89396e-05	3.42339e-05	4.84136e-05	2.29763e-05	0.0784145	0.0700181	2.08555e-05	2.69641e-05	2.99604e-05
clust21	4.13678e-06	2.2761e-06	0.241619	0.246683	0.507843	0.6413	0.526575	0.6149	6.86111e-06	0	0.32503	0.4364	5.63219e-06	0	0.145565	0.1831	2.36959e-06	8.87731e-05	3.89701e-06	2.70405e-06	0.564542	0.615016	0.309201	0.377912	0.213324	0.260362	0.401406	0.392604	1.54044e-06	1.96226e-06	0.422609	0.434461	2.32256e-05	3.57335e-05	0.433686	0.471804	0.170546	0.125004	0.161048	0.35549	0.469403	0.453809	0	0.000537642	6.11601e-07	3.54825e-06	0.283746	0.386165	0.666485
clust22	3.80276e-07	2.1486e-07	2.81024e-05	0.0100835	1.08003e-06	1.08003e-06	3.11059e-07	3.11059e-07	4.89143e-06	0	3.36833e-05	0	1.17601e-06	0	4.51053e-06	0	1.2546e-06	1.50954e-05	3.08838e-06	1.40042e-06	1.886e-05	3.31833e-05	7.65605e-05	2.43301e-05	1.73903e-05	1.73706e-05	0.0131394	0.000249141	4.14155e-07	4.72179e-07	5.23491e-05	0	2.0408e-05	7.22676e-06	0.0409806	2.01088e-05	0.00488174	2.28891e-05	1.42508e-05	5.52406e-05	0.000341234	5.78313e-05	0.000116282	8.61076e-05	0.00917399	0.0110789	9.91117e-05	0.000100305	6.95782e-05
clust23	5.13769e-07	1.89764e-07	2.53048e-05	0.000207154	8.29861e-07	8.29861e-07	2.20786e-07	2.20786e-07	0.0694704	0	6.57205e-05	0	0.0715813	0.0531	0.117966	0.1589	0.000579681	9.21627e-05	0.000222402	0.0229725	1.72932e-05	2.41637e-05	5.06073e-05	3.04719e-05	1.50084e-05	1.89983e-05	6.07447e-05	4.89384e-05	0.0793593	0.104713	2.99859e-05	2.03614e-05	4.34911e-05	8.71048e-06	3.83946e-05	2.15765e-05	0.000193488	1.83747e-05	1.36038e-05	5.7976e-05	4.60497e-05	4.73981e-05	8.97546e-05	4.5554e-05	8.33808e-06	3.69237e-05	2.78295e-05	3.05747e-05	4.96665e-05
clust24	0.167238	0.138486	2.19843e-05	0.000373311	1.23694e-06	1.23694e-06	3.79635e-07	3.79635e-07	0.240494	0.3111	0.0161785	0	0.0797279	0.0392	0.000220555	0	0.000325824	0.0490466	0.00344953	0.0605738	1.87685e-05	3.24405e-05	3.86142e-05	2.70003e-05	2.45024e-05	2.07564e-05	5.58876e-05	6.94555e-05	0.228562	0.21103	2.93765e-05	0	2.18516e-05	1.29213e-05	5.13884e-05	2.37965e-05	0.00792305	2.3944e-05	1.91218e-05	4.95869e-05	4.86081e-05	6.21598e-05	8.2494e-05	5.95764e-05	0.264672	0.26027	3.02895e-05	4.38386e-05	4.82271e-05
clust25	5.31879e-07	2.38237e-07	1.49524e-05	0.000127048	2.60642e-06	2.60642e-06	4.50127e-07	4.50127e-07	0.000133185	0	0.000320353	0	3.06663e-06	0	2.22012e-06	0	9.34332e-06	2.23314e-05	0.00704548	0.00464416	1.59339e-05	1.48143e-05	2.65418e-05	1.43683e-05	7.36324e-06	8.26569e-06	0.0338539	0.0106915	2.4546e-06	2.60624e-06	2.15207e-05	1.47528e-05	2.06826e-05	6.42728e-06	3.75247e-05	8.90036e-06	4.34667e-05	1.63877e-05	7.46461e-06	4.38074e-05	1.85805e-05	3.2095e-05	4.82988e-05	2.31384e-05	1.98458e-06	7.99458e-06	2.08422e-05	2.72964e-05	2.92524e-05
clust26	2.15345e-07	1.26649e-07	1.51065e-05	0.000126019	8.10255e-07	8.10255e-07	1.73464e-07	1.73464e-07	1.40757e-06	0	1.00519e-05	0	2.91786e-06	0	9.04919e-07	0	1.10223e-06	9.12257e-06	1.85325e-06	1.34963e-06	1.59081e-05	1.48028e-05	2.63477e-05	1.41879e-05	7.38582e-06	8.25349e-06	3.4329e-05	4.16234e-05	2.05834e-06	2.29845e-06	2.13342e-05	1.43124e-05	2.01559e-05	6.39981e-06	3.78065e-05	8.86194e-06	4.28265e-05	1.62947e-05	7.46738e-06	4.37961e-05	1.86198e-05	3.17694e-05	4.82988e-05	2.26943e-05	3.50177e-07	1.6621e-06	2.07615e-05	2.61295e-05	2.91072e-05
clust27	5.08629e-07	1.54182e-07	1.51446e-05	0.000126576	1.32027e-06	1.32027e-06	2.09624e-07	2.09624e-07	0.00926033	0	2.95785e-05	0	0.0686266	0.0729	1.5584e-06	0	0.0757628	0.062894	0.250744	0.269725	1.58915e-05	1.4808e-05	2.6621e-05	1.43149e-05	7.42614e-06	8.28531e-06	3.46234e-05	3.81355e-05	0.0114417	0.000190424	2.20497e-05	1.44907e-05	2.04927e-05	0.000781814	3.75373e-05	8.90433e-06	4.36218e-05	1.6321e-05	7.49491e-06	4.40877e-05	1.86826e-05	3.24275e-05	4.82988e-05	2.2908e-05	0.0661475	0.0605376	2.07823e-05	2.64406e-05	2.94796e-05
clust28	2.17873e-06	1.03895e-06	1.55865e-05	0.000127018	3.32796e-06	3.32796e-06	5.03298e-07	5.03298e-07	0.00795276	0	8.79348e-05	0	0.0436557	0.0235	1.0247e-06	0	0.0132047	1.8979e-05	0.0847026	0.0644885	1.61403e-05	1.49016e-05	2.64269e-05	1.4162e-05	7.41413e-06	8.26587e-06	3.39837e-05	3.8733e-05	8.84967e-06	7.5111e-06	2.26177e-05	2.00022e-05	2.07222e-05	1.09597e-05	3.81392e-05	9.13983e-06	5.43404e-05	1.63411e-05	7.51238e-06	4.46992e-05	1.87552e-05	3.20098e-05	4.82988e-05	2.27997e-05	4.52652e-06	1.61733e-05	2.12825e-05	2.81998e-05	2.9468e-05
clust29	2.92011e-07	1.20993e-07	1.49062e-05	0.000126019	6.72307e-07	6.72307e-07	2.81132e-07	2.81132e-07	2.99896e-06	0	9.94439e-06	0.0021	9.52641e-07	0	0.148622	0.2314	7.29307e-07	9.2178e-06	1.25476e-06	9.529e-07	1.5869e-05	1.48292e-05	2.79651e-05	1.41244e-05	7.35795e-06	8.24278e-06	0.000151068	6.37554e-05	5.3493e-07	6.15669e-07	2.11898e-05	1.42921e-05	2.11469e-05	6.3641e-06	3.7349e-05	8.88898e-06	4.21903e-05	1.62619e-05	7.51235e-06	5.14521e-05	1.96383e-05	3.18049e-05	4.86792e-05	2.27791e-05	3.5044e-07	1.62538e-06	2.0853e-05	2.6034e-05	2.9516e-05
clust3	3.10094e-07	2.11226e-07	1.50391e-05	0.000126019	1.56452e-06	1.56452e-06	2.77028e-07	2.77028e-07	2.19298e-06	0	0.00463783	0	7.39946e-07	0	0.00758166	0	1.00392e-06	9.59378e-06	1.43214e-06	1.1027e-06	1.60092e-05	1.48458e-05	2.66509e-05	1.4124e-05	7.36827e-06	8.2706e-06	4.04149e-05	3.98055e-05	4.83728e-07	5.51913e-07	2.17974e-05	1.82655e-05	2.05985e-05	6.45065e-06	3.82165e-05	8.86565e-06	4.44482e-05	1.63299e-05	7.53316e-06	4.35184e-05	1.85867e-05	3.43536e-05	4.84523e-05	2.36263e-05	3.69005e-07	1.6753e-06	2.18243e-05	2.93977e-05	2.92129e-05
clust30	4.73432e-07	2.69184e-07	1.57632e-05	0.000126522	9.13852e-07	9.13852e-07	2.17322e-07	2.17322e-07	1.04407e-05	0	2.41449e-05	0	3.27916e-06	0	1.08254e-06	0	2.83931e-06	2.37488e-05	4.43818e-06	4.27456e-06	1.59167e-05	1.48603e-05	2.68861e-05	1.43133e-05	7.37954e-06	8.24887e-06	3.15338e-05	3.85464e-05	2.92661e-06	3.14928e-06	2.18246e-05	1.43353e-05	2.04536e-05	6.47642e-06	3.77518e-05	8.98112e-06	4.62366e-05	1.63257e-05	7.48484e-06	4.43714e-05	1.88208e-05	3.23609e-05	4.8324e-05	2.29193e-05	9.65606e-07	4.32253e-06	2.10003e-05	2.65752e-05	2.96704e-05
clust31	2.97859e-07	1.27496e-07	1.51117e-05	0.000126555	2.80673e-06	2.80673e-06	4.05856e-07	4.05856e-07	3.76023e-06	0	2.20529e-05	0	4.13201e-06	0	9.30165e-07	0	2.02762e-06	0.00365142	2.81167e-06	2.00312e-06	1.58703e-05	1.48075e-05	2.68136e-05	1.41318e-05	7.35116e-06	8.25567e-06	3.75122e-05	3.65389e-05	7.5539e-07	8.41678e-07	2.1615e-05	1.441e-05	2.01547e-05	6.4821e-06	3.77897e-05	8.87557e-06	4.233e-05	1.63595e-05	7.45707e-06	4.37421e-05	1.86044e-05	3.46195e-05	4.82988e-05	2.2733e-05	7.0807e-07	3.3031e-06	2.08205e-05	2.63045e-05	2.94645e-05
clust32	2.49731e-07	1.27344e-07	1.50825e-05	0.000125901	9.25878e-07	9.25878e-07	1.64328e-07	1.64328e-07	5.5083e-06	0	1.41599e-05	0	1.83905e-06	0	9.34085e-07	0	3.55307e-06	9.58575e-05	4.02605e-06	3.4905e-06	1.58926e-05	1.49653e-05	2.64423e-05	1.41463e-05	7.36336e-06	8.26034e-06	3.28403e-05	3.61716e-05	8.97716e-07	1.01099e-06	2.15673e-05	1.4295e-05	2.05195e-05	6.44498e-06	3.74514e-05	8.89693e-06	4.37455e-05	1.6301e-05	7.46383e-06	4.3636e-05	1.85943e-05	3.19312e-05	4.83602e-05	2.27978e-05	7.46651e-07	3.4997e-06	2.08087e-05	2.62781e-05	2.94176e-05
clust33	2.38344e-06	1.29795e-06	1.55568e-05	0.000126817	8.46875e-07	8.46875e-07	2.26104e-07	2.26104e-07	5.6687e-06	0	2.08627e-05	0	0.00106799	0	0.00677327	0	1.20556e-05	1.57281e-05	9.51443e-06	1.66759e-05	1.58924e-05	1.48224e-05	2.67376e-05	1.4274e-05	7.40311e-06	8.25456e-06	7.26684e-05	5.70568e-05	3.5079e-06	3.68271e-06	2.22639e-05	1.45148e-05	2.06151e-05	6.42805e-06	3.74409e-05	8.97063e-06	4.67994e-05	1.63732e-05	7.50013e-06	4.74329e-05	1.88204e-05	3.29073e-05	4.91578e-05	2.2873e-05	0.0030887	0.00128635	2.08834e-05	2.76696e-05	2.93978e-05
clust34	3.39133e-07	1.77245e-07	1.52581e-05	0.000126927	7.95633e-07	7.95633e-07	1.74485e-07	1.74485e-07	8.40779e-06	0	1.55411e-05	0	5.33428e-06	0	9.59756e-07	0	0.00877797	7.33346e-05	8.87596e-06	1.02755e-05	1.59046e-05	1.48103e-05	2.65504e-05	1.41948e-05	7.36681e-06	8.25448e-06	2.99825e-05	3.68642e-05	2.73902e-06	2.97554e-06	2.1603e-05	1.42982e-05	2.03215e-05	6.46973e-06	3.84891e-05	8.95567e-06	4.64527e-05	1.63253e-05	7.52924e-06	4.36068e-05	1.87912e-05	3.21423e-05	4.84208e-05	2.31995e-05	2.27602e-06	9.43188e-06	2.07823e-05	2.64031e-05	2.95335e-05
clust35	0.00734925	0.0128891	1.51713e-05	0.000126019	1.68604e-06	1.68604e-06	3.69297e-07	3.69297e-07	9.73339e-07	0	7.60725e-06	0	5.33963e-07	0	9.26191e-07	0	5.20809e-07	3.72928e-06	6.18863e-07	4.47012e-07	1.5869e-05	1.48106e-05	2.62459e-05	1.40852e-05	7.42536e-06	8.24416e-06	3.2121e-05	3.75705e-05	3.31961e-07	3.86747e-07	2.21554e-05	1.48473e-05	2.04938e-05	6.46374e-06	3.76144e-05	9.40294e-06	5.6747e-05	1.62503e-05	7.53227e-06	4.41159e-05	1.84762e-05	3.20287e-05	4.84131e-05	2.34458e-05	2.00189e-07	9.71044e-07	2.08522e-05	2.69994e-05	2.90167e-05
clust36	0.0485851	0.0567503	1.66468e-05	0.000138358	7.26589e-07	7.26589e-07	2.97381e-07	2.97381e-07	2.99263e-06	0	2.04381e-05	0	1.57584e-06	0	9.59549e-07	0	1.0113e-06	7.80568e-06	1.70784e-06	1.25595e-06	1.62952e-05	1.51288e-05	2.63187e-05	1.41281e-05	7.46877e-06	8.24948e-06	3.6208e-05	3.79266e-05	6.32964e-07	7.32497e-07	2.19502e-05	1.48684e-05	2.06969e-05	6.45751e-06	3.95864e-05	9.52236e-06	6.46567e-05	1.62761e-05	7.57094e-06	4.46768e-05	1.85237e-05	3.56269e-05	4.84339e-05	2.30356e-05	5.09987e-07	2.44843e-06	2.15199e-05	3.09954e-05	2.96349e-05
clust37	2.94099e-07	1.13776e-07	1.49287e-05	0.000128502	5.75055e-07	5.75055e-07	1.38467e-07	1.38467e-07	1.66399e-06	0	7.32125e-06	0	2.43688e-06	0	9.06717e-07	0	8.65648e-07	4.01541e-06	1.90554e-06	1.49344e-06	1.58645e-05	1.47946e-05	2.71677e-05	1.41665e-05	7.36262e-06	8.25735e-06	3.34076e-05	3.52663e-05	4.08292e-07	4.66183e-07	2.13185e-05	1.43106e-05	2.02429e-05	6.36897e-06	3.7362e-05	8.95254e-06	4.13055e-05	1.62758e-05	7.46587e-06	4.44874e-05	1.85691e-05	3.1974e-05	4.82988e-05	2.27148e-05	2.85558e-07	1.26268e-06	2.07658e-05	2.63398e-05	2.88307e-05
clust38	2.35083e-07	1.23678e-07	1.49897e-05	0.000126019	4.74058e-07	4.74058e-07	1.41743e-07	1.41743e-07	9.59076e-07	0	5.81301e-06	0	5.39147e-07	0	9.25331e-07	0	3.90248e-07	4.40001e-06	6.72422e-07	5.08666e-07	1.58646e-05	1.47946e-05	2.62963e-05	1.41236e-05	7.35669e-06	8.23633e-06	3.37255e-05	3.69734e-05	2.64754e-07	3.04403e-07	2.15985e-05	1.43885e-05	2.00563e-05	6.41686e-06	3.72941e-05	8.84837e-06	4.21764e-05	1.62463e-05	7.48861e-06	4.45782e-05	1.84624e-05	3.17274e-05	4.82988e-05	2.28998e-05	1.88339e-07	8.85482e-07	2.07658e-05	2.60926e-05	2.89428e-05
clust39	2.41911e-07	1.14873e-07	1.48871e-05	0.000126498	5.89001e-07	5.89001e-07	1.52065e-07	1.52065e-07	2.11634e-06	0	6.39424e-06	0	1.2163e-06	0	0.0118413	0.0027	6.36156e-07	1.00542e-05	9.8628e-07	8.02709e-07	1.58921e-05	1.47987e-05	2.70565e-05	1.4097e-05	7.35827e-06	8.27527e-06	0.000209854	9.56388e-05	3.1394e-07	3.59448e-07	2.10699e-05	1.42911e-05	2.05723e-05	6.38019e-06	3.73069e-05	8.88165e-06	4.16377e-05	1.62744e-05	7.45885e-06	4.72382e-05	1.85442e-05	3.26344e-05	4.82988e-05	2.26718e-05	3.47984e-07	1.64825e-06	2.08205e-05	2.60651e-05	3.03189e-05
clust4	3.68905e-07	1.65036e-07	2.69083e-05	0.000185928	9.32297e-07	9.32297e-07	2.07646e-07	2.07646e-07	0.127756	0	7.17672e-05	0	0.356714	0.4742	2.62233e-06	0	0.449727	0.385465	0.234252	0.239779	2.51901e-05	3.28131e-05	4.40335e-05	2.58544e-05	1.6207e-05	1.85625e-05	5.72133e-05	6.02358e-05	0.398741	0.380467	3.22099e-05	3.67297e-05	4.91991e-05	8.3915e-06	4.54922e-05	2.24672e-05	5.85507e-05	2.33691e-05	1.59157e-05	0.000161891	4.09439e-05	5.60645e-05	7.02303e-05	5.69325e-05	0.292888	0.30841	2.88405e-05	3.50804e-05	5.55302e-05
clust40	0.260397	0.321505	0.277763	0.2953	8.93317e-07	8.93317e-07	8.97959e-07	8.97959e-07	3.56015e-06	0	0.00148532	0	8.08165e-07	0	0.18347	0.2647	7.91292e-07	9.42748e-06	1.82484e-06	1.16262e-06	3.98272e-05	0.0506827	0.00279114	0.000104307	0.00105067	0.00268438	0.103242	0.125945	6.745e-07	9.06065e-07	0.000402996	0.0503304	2.42385e-05	1.10167e-05	0.0177235	0.0149637	0.0814704	0.111463	0.00792583	0.00011481	0.000807237	0.00102568	0.132712	0.149469	2.23636e-07	1.11605e-06	0.034298	0.04342	0.0211821
clust41	3.00601e-07	1.96474e-07	1.49673e-05	0.000125764	5.66042e-07	5.66042e-07	1.87441e-07	1.87441e-07	1.17905e-06	0	1.3877e-05	0	8.45725e-07	0	9.22265e-07	0	1.12367e-06	5.88804e-06	2.86781e-06	2.08764e-06	1.58966e-05	1.481e-05	2.62349e-05	1.41999e-05	7.38681e-06	8.35014e-06	2.69268e-05	3.3061e-05	4.70654e-07	5.51451e-07	2.09992e-05	1.43029e-05	2.0128e-05	6.49465e-06	3.7336e-05	8.89143e-06	4.24439e-05	1.62872e-05	7.46383e-06	4.68123e-05	1.99814e-05	3.25827e-05	4.82988e-05	2.29577e-05	3.37134e-07	1.59664e-06	2.07746e-05	2.60851e-05	2.99345e-05
clust42	2.5345e-07	1.86904e-07	1.50307e-05	0.000126019	1.20158e-06	1.20158e-06	1.62406e-07	1.62406e-07	1.317e-06	0	7.01121e-06	0	9.2538e-07	0	1.5321e-05	0	7.75746e-07	5.15933e-06	9.20141e-07	7.26968e-07	1.5869e-05	1.48151e-05	2.65778e-05	1.43914e-05	7.34902e-06	8.24279e-06	3.75771e-05	3.73608e-05	3.05204e-07	3.54129e-07	2.13464e-05	1.4953e-05	2.05436e-05	6.43937e-06	3.73727e-05	8.98586e-06	4.53263e-05	1.62589e-05	7.53539e-06	4.32939e-05	1.84749e-05	3.20019e-05	4.82988e-05	2.3018e-05	4.52959e-07	2.03755e-06	2.12653e-05	2.60925e-05	2.86398e-05
clust43	3.79593e-07	3.25343e-07	1.54237e-05	0.000126019	9.09093e-07	9.09093e-07	2.18464e-07	2.18464e-07	1.24158e-06	0	7.05085e-06	0	4.99547e-07	0	1.07313e-06	0	4.34755e-07	3.64969e-06	7.28398e-07	5.36588e-07	1.58601e-05	1.48065e-05	2.62902e-05	1.41076e-05	7.42929e-06	8.23939e-06	2.81645e-05	3.32164e-05	2.42874e-07	2.75169e-07	2.1336e-05	1.43964e-05	2.05737e-05	6.37136e-06	3.72992e-05	8.87205e-06	4.33926e-05	1.62708e-05	7.45586e-06	4.44712e-05	1.84443e-05	3.17116e-05	4.82988e-05	2.26137e-05	7.21329e-07	2.90264e-06	2.07591e-05	2.60977e-05	2.89176e-05
clust5	4.41508e-07	1.67862e-07	1.57301e-05	0.000165462	1.81679e-06	1.81679e-06	2.80631e-07	2.80631e-07	0.032064	0	0.00424429	0	0.000116493	0	1.48716e-06	0	0.0781905	0.0344414	0.0132151	0.0309946	1.88657e-05	2.7909e-05	3.05067e-05	1.43271e-05	7.39203e-06	1.25092e-05	3.04928e-05	7.03601e-05	2.17614e-05	1.3121e-05	2.38791e-05	1.47535e-05	2.19771e-05	8.61864e-06	3.75396e-05	1.03359e-05	6.21801e-05	1.70111e-05	7.61855e-06	5.10571e-05	1.91556e-05	8.58346e-05	0.0325368	2.4296e-05	1.02905e-05	3.17621e-05	8.11343e-05	2.67257e-05	5.32054e-05
clust6	0.0415844	0.0163507	0.0470266	0.0356	2.5478e-06	2.5478e-06	6.97814e-07	6.97814e-07	0.238162	0.3284	0.058983	0	0.291467	0.2137	0.270174	0.1232	0.00577227	0.0017	0.228813	0.214907	0.271813	0.227706	0.263415	0.233651	0.337507	0.268025	0.283793	0.386215	0.0914936	0.108772	0.000608326	0.0295444	0.000513208	0.106885	0.143556	0.320341	0.425458	0.354558	0.204116	0.313261	0.527986	0.543333	0.245125	0.234242	2.39381e-05	0.0322679	0.000389691	0.000394113	0.295966
clust7	4.01705e-07	1.92908e-07	2.07784e-05	0.000196773	9.51212e-07	9.51212e-07	2.2449e-07	2.2449e-07	1.39069e-05	0	4.35157e-05	0	1.27156e-05	0	1.42198e-06	0	0.212932	0.21624	1.14344e-05	1.55534e-05	2.15723e-05	1.77422e-05	5.73203e-05	2.05229e-05	8.93761e-06	1.02017e-05	3.75577e-05	5.17655e-05	0.00639715	7.62516e-05	2.76128e-05	2.48569e-05	0.000107652	1.33144e-05	5.13576e-05	1.03674e-05	6.42663e-05	2.05869e-05	1.04842e-05	5.92898e-05	2.03413e-05	3.49935e-05	5.00769e-05	2.41328e-05	0.00139035	0.000161965	2.66263e-05	3.53019e-05	3.33865e-05
clust8	0.127764	0.111666	2.57824e-05	0.000233837	9.97973e-07	9.97973e-07	3.11895e-07	3.11895e-07	0.148601	0.1621	0.000404093	0	0.0205288	0.0718	0.0898967	0.0295	0.0397102	0.001	0.145918	0.0335796	2.37871e-05	2.68182e-05	0.000101339	2.96128e-05	1.09422e-05	1.32054e-05	0.000154328	0.000168545	0.0216529	0.0309619	0.0131156	0.00642537	0.211701	1.32056e-05	0	1.53557e-05	0.000354446	2.21476e-05	1.41067e-05	0.000160149	7.60021e-05	8.41031e-05	8.54062e-05	5.08117e-05	0.111855	0.114117	9.88775e-05	0.000105143	0.00011091
clust9	0.0505603	0.0494016	3.20513e-05	0.000358246	0.209476	0.120083	0.154309	0.0203993	0.000152478	0	0.202998	0.2085	1.54026e-05	0	5.10763e-06	0	5.08569e-06	3.58321e-05	9.22908e-06	6.64974e-06	3.78395e-05	5.37725e-05	9.20877e-05	5.1728e-05	2.86722e-05	3.21183e-05	0.000143965	0.000110202	3.05161e-06	3.66817e-06	0.000118223	0.000111444	5.36486e-05	7.20065e-06	0.000172791	3.4547e-05	0.000227122	2.7477e-05	2.92623e-05	0.000113935	7.8698e-05	7.96977e-05	0.000107889	0.000104524	1.77459e-06	1.08378e-05	8.33571e-05	8.59052e-05	0.000106073
Cross-tabulation	persist	non-persist	Total
vaginal	71	42	113
c-section	24	34	58
Total	95	76	171
Chi-Square Tests	Value	df	Asymptotic Sig. (2-sided)	Exact Sig. (2-sided)
Pearson Chi-Square	7.144	1	0.008	0.009
Continuity Correctionb	6.301	1	0.012
Likelihood Ratio	7.144	1	0.008	0.009
Fisher's Exact Test				0.009
	B. breve
	A01653	A01653	A01678	A01678	A01966	A01966	B00509	B00509	B01194	B01194	B01417	B01417	B01423	B01423	B01438	B01438	B01497	B01497	B01798	B01798	B01799	B01799	B02448	B02448	C01288	C01288	C01204	C01204	A01674	A01674	A01805	A01805	A02100	A02100	A02138	A02138	A02138	B01712	B01712	B01782	B01782	B01791	B01791	B01847	B01847	B02211	B02211	B02258	B02358
	21	Infancy	21	Infancy	21	Infancy	4	Infancy	7	Infancy	4	Infancy	4	Infancy	7	Infancy	7	Infancy	4	Infancy	Infancy	7	7	Infancy	7	Infancy	Infancy	4	Infancy	21	21	4	21	7	21	4	7	7	21	4	21	7	4	21	7	4	7	4	4
	Caesarean	Caesarean	Vaginal	Vaginal	Caesarean	Caesarean	Vaginal	Vaginal	Vaginal	Vaginal	Vaginal	Vaginal	Vaginal	Vaginal	Vaginal	Vaginal	Vaginal	Vaginal	Vaginal	Vaginal	Vaginal	Vaginal	Vaginal	Vaginal	Vaginal	Vaginal	Vaginal	Vaginal	Caesarean	Caesarean	Vaginal	Vaginal	Caesarean	Caesarean	Caesarean	Caesarean	Caesarean	Caesarean	Caesarean	Vaginal	Vaginal	Vaginal	Vaginal	Vaginal	Vaginal	Vaginal	Vaginal	Vaginal	Vaginal
Reference genome	ERS3421021	ERS3421022	ERS3421034	ERS3421035	ERS3421095	ERS3421098	ERS3421759	ERS3421760	ERS3421815	ERS3421817	ERS3421917	ERS3421918	ERS3421923	ERS3421925	ERS3421929	ERS3421930	ERS3421947	ERS3421948	ERS3422059	ERS3422060	ERS3422061	ERS3422062	ERS3422270	ERS3422271	ERS3422452	ERS3422453	ERS3422451	ERS3422447	ERS3421028	ERS3421027	ERS3421063	ERS3421064	ERS3421121	ERS3421123	ERS3421134	ERS3421135	ERS3421136	ERS3422002	ERS3422003	ERS3422035	ERS3422037	ERS3422050	ERS3422052	ERS3422074	ERS3422076	ERS3422163	ERS3422164	ERS3422201	ERS3422247
clust1	0.0829237	0.0684321	2.27844e-05	7.02126e-07	0.0151226	0.0161183	1.91012e-07	0.0284345	1.42556e-06	0.00196632	0.0352683	9.48257e-07	3.18179e-06	0.056791	8.25409e-08	0.0402894	0.0166858	0.0876566	0.00177785	0.00375889	0.0178853	1.46242e-05	0.00212041	0.0123634	0.0204658	0.0185568	5.50832e-06	9.68938e-07	0.0142295	0.0145813	0.0134119	0.00940124	1.32458e-07	6.98664e-08	0.0669713	0.0728329	0.0674048	0.0251791	0.0260712	6.41401e-08	6.47191e-08	3.0361e-07	3.31998e-07	0.0221688	0.0284235	0.025604	0.0285003	0.0313495	6.29105e-06
clust10	0.00826137	0.0205727	0.0274804	0.00981848	0.0608828	0.00797565	1.99743e-07	0.041601	1.01554e-06	0.0370501	0.000668064	1.28809e-06	0.0601307	0.069791	8.55186e-08	0.0811684	0.0581067	0.0629504	0.0164454	0.054701	0.0506106	0.0558081	0.0508362	0.062009	0.0722216	0.0357696	0.013934	5.45023e-07	1.75913e-06	1.23884e-06	4.73736e-06	0.00495172	1.12348e-07	5.39953e-08	9.22193e-07	6.93228e-06	6.99262e-07	2.59745e-06	2.65229e-06	5.33356e-08	5.54973e-08	5.81604e-07	8.55518e-07	0.0308134	0.0341371	0.0113321	0.0218899	0.0505605	0.0427047
clust11	0.00787	0.0122862	0.0202427	0.00452124	0.00292202	0.00301377	1.63813e-07	0.0157677	1.0783e-06	0.00977083	3.05416e-06	9.134e-07	0.0224761	0.0309835	8.97839e-08	0.00053123	0.0179957	0.018709	0.0277939	0.012781	0.00435815	0.0260416	0.0110771	0.00974801	7.23549e-05	0.0112274	0.00451129	3.64933e-07	2.24827e-05	1.60913e-05	0.0230236	0.0190113	1.85237e-07	7.95535e-08	0.0664608	0.0652385	0.0667989	0.0297067	0.029498	6.95208e-08	7.12509e-08	4.42067e-07	8.17036e-07	0.00778725	0.0148059	0.0258367	0.0263124	0.0140934	0.0125915
clust12	0.062303	0.0497072	0.00307273	1.32321e-06	4.12758e-05	0.00596547	1.56743e-07	0.00577843	6.78158e-07	0.000903736	3.09998e-06	1.09458e-06	1.59005e-05	0.00469047	8.97387e-08	2.6533e-05	2.22814e-06	0.00286406	0.00449826	1.34897e-05	1.6753e-05	1.32902e-06	4.03482e-06	2.72783e-05	1.41538e-05	0.00811737	0.03262	0.0091265	0.00301308	0.0030212	0.00433082	0.00268191	1.43942e-07	7.59285e-08	0.0724103	0.0687689	0.0724757	0.00634025	0.0064184	6.9403e-08	6.99357e-08	3.21578e-07	5.00216e-07	2.7882e-06	5.60643e-06	0.0205787	0.0170688	4.11818e-06	1.67753e-05
clust13	0.00350483	0.0144048	0.113831	0.00307484	0.108411	1.38031e-06	8.83943e-08	0.15222	2.59219e-06	0.137655	0.0864248	9.38046e-07	0.151143	0.00718203	4.77728e-08	0.0616934	0.122211	0.0220137	0.218852	0.0740721	0.0373858	0.114153	0.0867341	0.134257	0.102137	0.0276656	0.0246277	3.11904e-07	2.96933e-07	2.07326e-07	0.174726	0.171988	8.91568e-08	2.22514e-08	0.00097067	0.000471425	0.00114718	0.298599	0.298957	2.2275e-08	2.88472e-08	4.85048e-07	1.21137e-06	0.122827	0.112902	0.01343	0.0266063	0.0763468	0.126175
clust14	9.98411e-07	1.3146e-06	1.37958e-05	5.58296e-06	0.00554865	5.78274e-07	6.1216e-08	0.00451164	6.78198e-07	0.000444072	6.8626e-06	7.115e-07	3.75543e-06	0.0234332	3.4462e-08	0.0015258	1.87158e-06	0.0260236	0.00264963	0.000212671	0.0214757	1.03367e-06	2.43975e-06	1.42318e-05	0.0209113	0.0981068	7.9665e-07	2.1533e-07	5.08743e-07	3.48586e-07	0.0169023	0.0105933	6.43762e-08	2.41505e-08	1.05689e-05	4.43785e-05	5.74585e-06	0.0437308	0.0436828	2.52082e-08	2.61148e-08	2.31408e-07	3.08481e-07	0.00321483	0.00788579	2.61905e-05	1.45995e-06	6.64936e-06	0.0177332
clust15	0.0982869	0.0759171	4.34344e-06	8.40191e-07	0.000126262	0.0110962	2.29671e-07	0.000225057	8.1201e-07	7.48421e-05	4.88139e-06	8.91556e-07	2.26534e-06	0.0462335	6.56014e-07	0.0484782	2.11247e-06	0.0008131	6.80908e-05	0.00403803	1.94279e-05	2.06295e-06	2.16547e-06	3.41455e-05	6.62744e-05	0.0214182	1.0331e-05	0.00283356	0.0196772	0.0203352	0.0116914	0.00338363	1.77488e-07	9.11705e-08	0.0630652	0.0607472	0.0628369	0.00826025	0.00895246	8.47021e-08	8.46824e-08	4.92748e-07	6.78229e-07	1.22958e-06	1.23128e-06	0.0540878	0.0600386	2.46733e-06	5.24264e-06
clust16	0.0874898	0.0778488	0.00192098	1.16178e-06	0.0328885	0.0686338	1.88298e-07	0.0311559	1.24066e-06	0.033265	0.140705	1.07097e-06	0.0168289	0.0569173	2.00847e-07	0.127952	0.00147542	0.051365	0.0356596	0.0428347	0.00943132	0.0150487	0.0175338	0.0267962	0.000192364	0.0773139	0.0098039	1.46204e-06	0.0791166	0.0780047	0.0416717	0.0310598	1.56663e-07	8.39035e-08	0.0911085	0.118792	0.0909943	0.0104507	0.0106332	7.776e-08	8.35944e-08	4.22982e-07	4.52986e-07	0.00504148	0.00288028	0.0282176	0.0441658	0.00753157	0.00705476
clust17	0.0499235	0.0434114	0.0118488	0.0103329	2.20015e-05	0.0707718	2.85886e-07	0.0145877	1.40436e-06	0.026456	1.00576e-05	1.37349e-06	1.01987e-05	0.0638558	1.51602e-07	0.0621951	2.51188e-06	0.0432878	0.0102447	0.0153874	0.00575966	2.22975e-06	1.08141e-05	2.78759e-05	7.65769e-05	0.0131362	0.0334313	1.52886e-06	0.0753531	0.0759445	0.00806375	0.000944621	2.2653e-07	1.2458e-07	0.0646391	0.0637777	0.0645363	0.00891446	0.0092485	1.15629e-07	1.1702e-07	1.21712e-06	3.59329e-06	2.13863e-05	0.00162156	0.0284895	0.0392734	5.43117e-06	0.0146491
clust18	3.17545e-06	0.00255185	0.0419181	0.0058009	0.12817	0.0032415	9.97308e-08	0.0411216	9.07235e-05	0.0268944	0.190805	1.69366e-06	0.0107621	0.00535034	3.51042e-08	0.0293995	0.0269986	0.0242486	0.0254293	0.0322542	0.0347413	0.0222994	0.0487155	0.0474346	0.0332532	0.144548	2.82865e-06	3.3333e-07	6.37601e-07	4.40845e-07	0.0632037	0.0621807	6.69095e-08	2.46199e-08	2.40415e-05	6.97061e-05	1.62858e-05	0.0266602	0.0266028	2.53577e-08	3.51544e-08	3.67383e-07	3.47055e-07	0.0457155	0.0237459	4.43162e-05	1.13993e-05	0.032015	0.0307927
clust19	0.00161362	0.0113042	0.0193966	1.14279e-06	0.10874	0.0411725	1.74175e-07	0.0590266	2.71009e-06	0.054193	0.090622	9.28907e-07	0.0485034	0.105265	2.4184e-07	0.000206913	0.021852	0.0129142	0.0362637	0.0237988	0.00961854	0.0376794	0.0178585	0.0257339	0.134845	0.00454656	7.43046e-06	8.52868e-07	0.0286438	0.0284	0.023187	0.0416737	1.27072e-07	6.18083e-08	0.163254	0.150917	0.163155	1.00488e-05	1.1511e-05	5.94852e-08	6.68258e-08	4.53722e-07	5.49555e-07	0.0538795	0.0304499	0.00300085	8.01489e-06	0.0483867	0.0143452
clust2	0.0667235	0.080918	0.0883912	8.41955e-07	0.091832	1.59502e-05	1.8511e-07	0.123326	1.48435e-06	0.0712431	0.159826	1.03604e-06	0.0603967	0.0523718	1.92973e-07	0.158891	0.0748842	0.101545	0.0422801	0.0884889	0.0309268	0.0633667	0.10336	0.108135	0.223252	0.0723506	0.0245319	1.42813e-06	1.88677e-06	1.29722e-06	0.0369206	0.0463326	1.08151e-07	5.71736e-08	0.0278903	0.0392397	0.0273899	0.0107849	0.0125795	5.59329e-08	5.9049e-08	5.43223e-07	7.71358e-07	0.0875751	0.0923914	0.0208263	0.0373857	0.0967465	0.0600173
clust20	0.114212	0.0962017	0.00695815	0.00553611	2.21476e-05	0.00012691	1.71009e-07	0.00197548	3.08035e-06	0.0262038	0.00557419	1.54686e-06	0.0169664	0.00696297	9.62217e-08	0.0320555	4.73179e-06	0.00898195	0.0102827	0.000200368	0.000100558	2.10853e-06	2.05866e-05	0.000525951	0.000682838	0.0136744	0.00912709	1.28366e-06	0.00197301	0.00241645	5.25315e-06	0.000852509	1.49886e-07	7.02369e-08	0.0640367	0.0655402	0.0645343	0.0142091	0.0146446	7.25593e-08	7.86288e-08	3.77472e-07	5.27963e-07	0.0131767	0.0167106	0.242296	0.267135	0.012896	0.00540106
clust21	0.0324204	0.0272023	1.27481e-05	1.27977e-06	0.00678702	0.00891948	1.84531e-07	0.000180028	8.33475e-07	0.000237439	0.0386132	9.81768e-07	0.00154394	0.00417579	9.28655e-08	0.0102249	0.0061026	0.000163948	1.8445e-05	5.88539e-06	0.000146011	0.005734	5.53793e-06	0.0202594	0.036846	0.00553289	0.00298861	2.59017e-06	0.00455188	0.00441764	1.00513e-05	5.66752e-05	1.5709e-07	7.26458e-08	0.0200626	0.0149493	0.0201925	8.32585e-06	1.07311e-05	7.39788e-08	7.31343e-08	3.48011e-07	4.29602e-07	0.00693131	0.0116367	0.0135098	0.0141939	3.58614e-05	1.39946e-05
clust22	0.0367967	0.0376925	0.0421874	0.00914639	0.00127455	0.0471199	2.62898e-07	0.0209438	0.000268591	0.0313479	1.12929e-05	1.34431e-06	0.0165466	0.0803118	4.12549e-07	0.0723897	0.0348686	0.0198705	0.0146413	0.00413985	0.0173528	0.0627235	0.0209324	0.0219599	0.00256269	0.0481515	0.0300743	1.87252e-06	0.0438755	0.0433329	0.000843535	0.0121531	2.52422e-07	9.77911e-08	0.0324294	0.0347766	0.0329915	1.11982e-05	1.41097e-05	8.50368e-08	8.5632e-08	9.13714e-07	3.6373e-06	0.0357331	0.0483054	0.00810907	0.0124581	0.0180564	0.0647252
clust23	0.00159835	9.34932e-06	1.52074e-06	7.43955e-07	0.00504463	1.49245e-06	8.29036e-08	0.0364085	6.76209e-07	0.0335978	0.0128655	5.95499e-07	0.00381567	0.00195917	4.83704e-08	0.0271827	2.52522e-06	0.0343106	0.0436983	0.00410391	0.00373207	1.66675e-06	2.07465e-06	0.00815494	0.000140103	0.0169296	6.89348e-07	2.82546e-07	1.16554e-06	8.11052e-07	0.159957	0.129826	7.18364e-08	3.60179e-08	0.017	0.017532	0.0171299	0.112397	0.113177	3.58183e-08	4.06862e-08	1.8001e-07	1.89977e-07	2.54289e-06	1.39212e-06	0.00393374	0.00306637	6.37605e-06	4.66862e-06
clust3	0.125326	0.0954831	0.000142571	0.0143084	0.0248376	0.00450695	1.68699e-07	0.011254	8.5957e-07	0.0135579	0.0194706	1.0784e-06	6.42266e-06	0.0154674	3.4784e-07	0.0283315	0.0121471	0.0370601	0.0293856	0.0128203	0.0215706	0.000286329	2.01064e-06	0.00481062	0.0454893	0.0372007	0.000628601	4.3689e-06	0.000101169	0.000284405	0.0373505	0.0237992	1.35871e-07	6.80819e-08	0.0391396	0.0342207	0.0383941	0.0591588	0.0564772	6.8208e-08	6.91316e-08	5.99245e-07	1.08018e-06	0.00719354	0.00921342	0.06434	0.0768315	4.71463e-06	6.46306e-05
clust4	0.0829187	0.0806369	0.0696064	1.61783e-06	0.0897493	0.0209159	1.7566e-07	0.00339157	9.71077e-07	0.00394385	0.0412687	1.34916e-06	0.00174166	0.0146884	4.39007e-07	0.00251341	0.0443468	0.0101533	0.0084226	0.00245026	0.0043286	0.00209783	0.0195595	0.00985614	0.0357785	0.0527728	0.00851478	8.03205e-06	0.0236417	0.0223823	0.000900478	0.000419777	1.39432e-07	8.16051e-08	0.0211551	0.0189321	0.0219189	0.0132683	0.00737324	7.34304e-08	7.45147e-08	5.46007e-07	1.15574e-06	6.44421e-06	0.000122699	0.0385298	0.0404279	0.00237083	0.0191726
clust5	0.0244063	0.0138223	5.56625e-06	0.00677545	0.000631741	0.0128931	1.634e-07	7.48825e-05	4.67931e-06	7.27564e-05	0.0251789	1.27724e-06	0.00051734	0.0366256	1.18296e-07	0.00784729	0.00230949	0.0226367	0.0280392	0.018375	0.0133835	6.75959e-06	1.02783e-05	7.33322e-05	6.46264e-05	0.00220702	1.74464e-06	1.24555e-06	0.00852147	0.00840763	0.00209249	0.00247113	1.91578e-07	9.41169e-08	0.0218556	0.0209867	0.0219488	0.0324986	0.0330174	9.09865e-08	9.93777e-08	4.58358e-07	7.19406e-07	0.00970032	7.22327e-05	0.00362003	0.00410998	2.87078e-05	5.84097e-06
clust6	0.0390914	0.0374993	0.040997	0.00573344	0.0448361	3.66802e-06	1.04608e-07	0.058721	1.0228e-06	0.0249681	0.011213	7.7728e-07	0.0352085	0.024997	4.6017e-08	0.0167435	0.0401391	0.0291435	0.107805	0.0233555	0.0258336	0.029849	0.0304269	0.0279166	0.00350652	0.021705	0.00242619	2.63282e-07	7.86445e-07	5.39307e-07	0.157041	0.125754	9.24104e-08	3.41171e-08	0.0102641	0.00928921	0.00996238	0.204291	0.206073	3.47127e-08	3.81606e-08	3.30749e-07	5.84582e-07	0.0216704	0.0254601	0.064529	0.0691555	0.0264163	0.0275961
clust7	0.018893	0.0497051	0.187549	0.887225	0.121855	0.0121269	3.98543e-07	0.112791	0.010358	0.16947	0.0230606	0.999975	0.193101	0.149099	5.24749e-07	0.0633222	0.276803	0.149551	0.0743677	0.0497517	0.560665	0.300898	0.288304	0.203276	0.12839	0.173434	0.106924	1.59247e-06	1.34579e-06	9.22288e-07	0.023803	0.0798091	1.79775e-07	5.10132e-08	0.0240558	0.0221466	0.0242484	0.0408826	0.0409715	4.70502e-08	5.06362e-08	0.00147252	0.00820002	0.263883	0.215516	0.0552001	0.0638564	0.257725	0.197923
clust8	0.010716	0.00513655	1.03307e-05	0.000257962	0.000822409	0.0209675	1.53777e-07	0.00177438	2.08763e-06	8.53546e-05	0.011927	1.13817e-06	3.0026e-06	0.0248689	1.0319e-07	0.00892456	0.016562	0.0207599	0.0184289	0.0155108	0.0196482	0.0077289	1.82008e-06	0.00069325	0.0132558	2.06679e-05	2.00044e-06	5.71109e-07	0.0136117	0.0133356	0.00624899	0.00478544	1.67672e-07	7.61125e-08	0.00683474	0.0075304	0.00732717	0.0178218	0.018626	7.87973e-08	8.48442e-08	3.79399e-07	6.32945e-07	0.00380399	4.84539e-06	0.0140078	0.0173154	3.9868e-06	0.000558223
clust9	0.0447201	0.0992593	0.324393	0.0374539	0.149487	0.644414	0.999998	0.234758	0.989258	0.296678	0.106507	3.55069e-06	0.360282	0.118004	0.999997	0.11813	0.22651	0.21299	0.242961	0.516958	0.111026	0.25626	0.302487	0.275939	0.125875	0.0956345	0.69583	0.988012	0.683661	0.685117	0.194612	0.215878	0.999998	0.999999	0.126362	0.113195	0.124592	0.0368176	0.0369605	1	0.999999	0.998521	0.991783	0.258858	0.323715	0.260451	0.130191	0.325428	0.358464
Cross-tabulation	persist	non-persist	Total
vaginal	12	43	55
c-section	3	27	30
Total	15	70	85
Chi-Square Tests	Value	df	Asymptotic Sig. (2-sided)	Exact Sig. (2-sided)
Pearson Chi-Square	2.664a	1	0.103	0.126
Continuity Correctionb	1.734	1	0.188
Likelihood Ratio	2.982	1	0.084	0.126
Fisher's Exact Test				0.126
	B. pseudocatenulatum
	A01805	A01805	A01963	A01963	B02106	B02106	B01892	B01892	B01194	B01194	B01218	B01218	B01540	B01540	B01791	B01791	B01798	B01798	B01847	B01847	B02358	B02358	B02448	B02448	C01204	C01204	C01288	C01288	C01917	C01917	A00155	A01166	A01225	A01305	A01507	A01739	A01763	A01812	A02146	B00509	B01190	B01234	B01278	B01284	B01299	B01339	B01373	B01374	B01417
	infancy	4	7	Infancy	Infancy	4	Infancy	4	7	Infancy	Infancy	7	Infancy	7	7	Infancy	4	Infancy	Infancy	7	7	Infancy	7	Infancy	7	Infancy	7	Infancy	4	Infancy	Infancy	Infancy	Infancy	Infancy	7	21	4	21	21	Infancy	Infancy	Infancy	Infancy	7	7	7	Infancy	Infancy	4
	Vaginal	Vaginal	Vaginal	Vaginal	Caesarean	Caesarean	Caesarean	Caesarean	Vaginal	Vaginal	Vaginal	Vaginal	Vaginal	Vaginal	Vaginal	Vaginal	Vaginal	Vaginal	Vaginal	Vaginal	Vaginal	Vaginal	Vaginal	Vaginal	Vaginal	Vaginal	Vaginal	Vaginal	Vaginal	Vaginal	Caesarean	Caesarean	Caesarean	Caesarean	Caesarean	Caesarean	Vaginal	Vaginal	Caesarean	Vaginal	Caesarean	Vaginal	Caesarean	Vaginal	Vaginal	Vaginal	Vaginal	Caesarean	Vaginal
Reference genome	ERS3421067	ERS3421064	ERS3421091	ERS3421093	ERS3422130	ERS3422129	ERS3422090	ERS3422088	ERS3421815	ERS3421817	ERS3421821	ERS3421822	ERS3421956	ERS3421955	ERS3422050	ERS3422051	ERS3422059	ERS3422060	ERS3422077	ERS3422076	ERS3422245	ERS3422248	ERS3422270	ERS3422271	ERS3422448	ERS3422451	ERS3422452	ERS3422453	ERS3422664	ERS3422667	ERS3420862	ERS3420941	ERS3420955	ERS3420964	ERS3420974	ERS3421050	ERS3421059	ERS3421068	ERS3421138	ERS3421760	ERS3421812	ERS3421825	ERS3421855	ERS3421858	ERS3421862	ERS3421866	ERS3421890	ERS3421891	ERS3421917
clust1	0.104821	0.154857	0.0586437	0.101268	0.0535325	0.0425	0.151067	0.1358	0.0848646	0.115383	0.0364708	0.0774111	0.276122	0.201928	0.187317	0.205512	0.257162	0.0616206	0.151544	0.156252	0.109688	0.132723	0.393385	0.0976812	0.134846	0.0939696	0.140335	0.141177	0.0859157	0.0851105	0.131065	0.116108	0.137577	0.362329	0.0807863	0.101733	0.238063	0.274337	0.119215	0.102165	0.164448	0.116417	0.141893	0.309769	0.207831	0.47675	0.161836	0.104547	0.162788
clust2	0.0230227	0.041964	0.0233415	0.0462806	0.062494	0.0523	0.0460606	0.0421	0.0445486	0.106418	0.230052	0.0471335	0.0044064	0.0101325	0.0155538	0.10536	0.0350357	0.0816522	0.0487682	0.0511232	0.0604044	0.0654274	1.33181e-05	0.0450095	0.0650226	0.0916775	0.0132046	0.0445449	0.0833321	0.0921224	0.135525	0.047853	0.168573	0.00333605	0.0720885	0.00401464	0.0190439	4.70847e-05	0.0510335	0.0501687	0.0683944	0.0536079	0.0443779	0.060504	0.00743974	1.61795e-05	0.0400075	0.0206631	0.0328536
clust3	0.186647	0.174882	0.2704	0.314027	0.262905	0.2439	0.271066	0.2687	0.263952	0.145226	0.181671	0.32172	0.217092	0.289212	0.196763	0.109862	0.256422	0.326119	0.31097	0.339982	0.251494	0.197532	0.190256	0.318929	0.198323	0.14167	0.214253	0.299319	0.0672549	0.064402	0.110848	0.258636	0.084552	0.176601	0.126093	0.184175	0.0969082	0.338732	0.22415	0.246121	0.151697	0.195828	0.22379	0.159539	0.371826	0.0997357	0.252635	0.262876	0.19063
clust4	1.38591e-05	0.00153089	0.065814	0.0290307	0.0366658	0.0217	0.0389933	0.0315	0.0308237	0.0985163	0.0223521	0.0306581	0.0102204	0.0224023	0.00509256	0.0905655	0.00183552	0.0315992	0.0187218	0.0326941	0.0567997	0.0477722	5.83574e-06	0.0386695	0.129945	0.0906421	0.0918334	0.0506218	0.0730481	0.0696596	0.0584733	0.0436507	0.101582	0.0129934	0.056442	9.06986e-06	0.0787393	0.00977998	0.0485415	0.0715607	0.0461833	0.0608695	0.103782	0.0102307	0.00218318	0.0274887	0.023999	0.0783885	0.0583574
clust5	0.389759	0.269039	0.330463	0.208237	0.345052	0.3387	0.228674	0.2084	0.302573	0.185549	0.16121	0.190865	0.254657	0.218922	0.290638	0.160304	0.291505	0.156677	0.273854	0.255825	0.253157	0.278887	0.209947	0.277544	0.205844	0.238774	0.175161	0.262226	0.475009	0.465141	0.247114	0.299964	0.116593	0.245449	0.49103	0.412131	0.302571	0.191557	0.27544	0.188548	0.173806	0.268457	0.143789	0.18189	0.226479	0.231003	0.269628	0.300738	0.273286
clust6	0.138701	0.126325	0.0804086	0.12911	0.08105	0.0521	0.0747697	0.0658	0.0829577	0.0761474	0.0421692	0.0794596	0.0971439	0.0678278	0.0546832	0.111247	0.0613929	0.0587912	0.101843	0.0837363	0.0689839	0.10617	0.137847	0.0897475	0.0641866	0.0667245	0.0750284	0.0616514	0.0474491	0.0552585	0.0872105	0.0725284	0.0796371	0.0581316	0.0328833	0.0230597	0.0466984	0.0744691	0.103272	0.0609639	0.0866398	0.0751252	0.0677676	0.0603736	0.105774	0.103934	0.0803047	0.0657681	0.110302
clust7	0.0483327	0.0436216	0.0663456	0.075852	0.0534424	0.0726	0.0706623	0.0821	0.0621313	0.0879163	0.196116	0.0655071	0.0386908	0.0435276	0.0346067	0.0627586	0.0459519	0.048645	0.0392465	0.052802	0.0669894	0.0503177	0.0240922	0.0528999	0.0585669	0.102505	0.0366772	0.0552424	0.0325564	0.043261	0.128732	0.0580941	0.0737821	0.0347692	0.0542555	0.26256	0.035821	0.0766803	0.0521925	0.0771403	0.0873305	0.0766553	0.0776094	0.0552597	0.0215177	0.0365373	0.0675916	0.0647673	0.045028
clust8	0.00445654	0.0367981	0.0311496	0.0361353	0.0412334	0.0398	0.0167657	0.0436	0.0464096	0.107912	0.0243962	0.0453447	0.0696681	0.0713617	0.0324885	0.0865939	0.0108836	0.0681527	0.00761739	0.000765398	0.0717442	0.0405718	0.000755851	0.0209809	0.0687321	0.0680957	0.0110895	0.0263311	0.084251	0.0787656	0.041677	0.0374608	0.127555	0.0280206	0.0612009	2.32735e-05	0.116856	2.88133e-05	0.0495112	0.047224	0.059466	0.070456	0.0596153	0.0117149	0.00590349	0.024487	0.0304624	0.03033	0.0204631
clust9	0.104288	0.151047	0.0734398	0.0600702	0.0636292	0.1364	0.101988	0.122	0.0817674	0.0769451	0.105735	0.141908	0.0320389	0.0747198	0.182894	0.0678291	0.0398416	0.16675	0.0474976	0.0268681	0.0607514	0.0806162	0.0437446	0.0585759	0.0745382	0.105995	0.242468	0.0589	0.0511858	0.0462869	0.0593546	0.0657275	0.110152	0.0784258	0.0252242	0.0123381	0.0653038	0.0343878	0.0767761	0.156162	0.162068	0.0826162	0.137393	0.150747	0.0510755	6.93346e-05	0.0735589	0.0719344	0.106369
Cross-tabulation	persist	non-persist	Total
vaginal	13	40	53
C-section	2	21	23
Total	15	61	76
Chi-Square Tests	Value	df	Asymptotic Sig. (2-sided)	Exact Sig. (2-sided)
Pearson Chi-Square	2.538	1	0.111	0.131
Continuity Correction	1.637	1	0.201
Likelihood Ratio	2.861	1	0.091	0.131
Fisher's Exact Test				0.131
	C. aerofaciens
	A01805	A01805	B01194	B01194	B01299	B01299	B01373	B01373	B02752	B02752	B01791	B01791	B02211	B02211	A01763	A01763	A01805	A01805	B01284	B01284	B02216	B02216	A01166	A01225	A01303	A01305	A01524	A01763	A02064	A02110	B00509	B01190	B01194	B01194	B01218	B01236	B01265	B01265	B01278	B01284	B01284	B01299	B01364	B01364	B01364	B01365	B01374	B01416	B01417
	Infancy	4	7	Infancy	7	Infancy	Infancy	21	7	Infancy	7	Infancy	Infancy	7	7	Infancy	Infancy	7	Infancy	4	Infancy	21	Infancy	Infancy	Infancy	Infancy	Infancy	4	Infancy	Infancy	Infancy	Infancy	4	21	Infancy	Infancy	7	21	Infancy	7	21	21	21	7	4	7	Infancy	Infancy	Infancy
	Vaginal	Vaginal	Vaginal	Vaginal	Vaginal	Vaginal	Vaginal	Vaginal	Vaginal	Vaginal	Vaginal	Vaginal	Vaginal	Vaginal	Vaginal	Vaginal	Vaginal	Vaginal	Vaginal	Vaginal	Caesarean	Caesarean	Caesarean	Caesarean	Caesarean	Caesarean	Caesarean	Vaginal	Caesarean	Caesarean	Vaginal	Caesarean	Vaginal	Vaginal	Vaginal	Caesarean	Vaginal	Vaginal	Caesarean	Vaginal	Vaginal	Vaginal	Vaginal	Vaginal	Vaginal	Caesarean	Caesarean	Vaginal	Vaginal
Reference genome	ERS3421067	ERS3421064	ERS3421815	ERS3421817	ERS3421862	ERS3421863	ERS3421890	ERS3421889	ERS3422344	ERS3422345	ERS3422050	ERS3422051	ERS3422166	ERS3422164	ERS3421041	ERS3421042	ERS3421067	ERS3421065	ERS3421859	ERS3421857	ERS3422173	ERS3422170	ERS3420941	ERS3420955	ERS3420962	ERS3420964	ERS3420988	ERS3421059	ERS3421114	ERS3421129	ERS3421760	ERS3421812	ERS3421813	ERS3421816	ERS3421821	ERS3421832	ERS3421845	ERS3421846	ERS3421855	ERS3421858	ERS3421856	ERS3421860	ERS3421875	ERS3421874	ERS3421873	ERS3421879	ERS3421891	ERS3421916	ERS3421918
clust1	0.272332	0.0936396	0.260114	0.296117	0.39059	0.260273	0.319531	0.200212	0.29555	0.0116316	0.322325	0.187814	0.18032	0.168615	0.00901913	0.144002	0.00522451	0.242555	0.00165998	0.200121	0.407979	0.0680983	0.318563	0.200709	0.117801	0.353886	0.144007	0.239495	0.228762	0.12602	0.25727	0.256718	0.26351	0.0819107	0.184794	0.132488	0.259661	0.144209	0.0949238	0.397269	0.164821	0.016037	0.00334858	0.200055	0.0776632	0.112525	0.257046	0.200193	0.284593
clust2	0.0811989	0.276696	0.0551742	0.0674767	0.0668971	0.136856	0.0686268	0.200212	0.0917162	0.50208	0.0919407	0.124236	0.199403	0.18784	0.235367	0.144002	0.00408166	0.100529	0.00165998	0.200121	0.091884	0.0680983	0.0879485	0.170463	0.443068	0.108497	0.423971	0.106811	0.0873635	0.31786	0.103453	0.10373	0.0547485	0.0177915	0.203105	0.338598	0.115895	0.144209	0.308408	0.0861547	0.0591947	0.31504	0.106436	0.200055	0.227967	0.112525	0.121346	0.200193	0.0815993
clust3	0.136999	0.105386	0.0956802	0.0891972	0.0846258	0.0916853	0.0550218	0.200212	0.174089	0.380429	0.135618	0.0591012	0.288758	0.298088	0.0524379	0.423993	0.980102	0.293398	0.253044	0.200121	0.27059	0.33317	0.0981995	0.304146	0.12234	0.149497	0.144007	0.0930347	0.133416	0.0813638	0.246467	0.0706601	0.0963769	0.261131	0.218708	0.30625	0.0702477	0.144209	0.395035	0.0848531	0.235497	0.410013	0.878632	0.200055	0.541934	0.331212	0.100821	0.200193	0.103452
clust4	0.299722	0.116636	0.250186	0.23903	0.238508	0.272615	0.296875	0.200212	0.211061	0.0856788	0.292609	0.321653	0.180947	0.181047	0.000280097	0.144002	0.00493526	0.242555	0.00165998	0.200121	0.091884	0.33317	0.258814	0.209137	0.233474	0.232588	0.144007	0.255723	0.313437	0.183639	0.182616	0.288511	0.246428	0.018887	0.141662	0.124531	0.235933	0.144209	0.128089	0.232167	0.481292	0.163571	0.00467096	0.200055	0.0776632	0.112525	0.25243	0.200193	0.266047
clust5	0.209772	0.407642	0.338869	0.308466	0.219521	0.238571	0.259976	0.200212	0.227619	0.0201806	0.157528	0.307287	0.150571	0.164469	0.704117	0.144002	0.00629465	0.122652	0.744649	0.200121	0.138547	0.197462	0.236535	0.115699	0.083441	0.155556	0.144007	0.304935	0.237079	0.292531	0.210306	0.280417	0.338986	0.620846	0.252042	0.0984413	0.318592	0.423449	0.0735444	0.199557	0.0591947	0.0953393	0.00691276	0.200055	0.0776632	0.331212	0.268445	0.200193	0.264462
Cross-tabulation	persist	non-persist	Total
vaginal	10	37	47
C-section	1	22	23
Total	11	59	70
Chi-Square Tests	Value	df	Asymptotic Sig. (2-sided)	Exact Sig. (2-sided)
Pearson Chi-Square	3.341	1	0.068	0.087
Continuity Correction	2.186	1	0.139
Likelihood Ratio	4.005	1	0.045	0.087
Fisher's Exact Test				0.087
	E. coli
	A00155	A00155	A01166	A01166	A01653	A01653	A01678	A01678	A02064	A02064	B00509	B00509	B01194	B01194	B01218	B01218	B01256	B01256	B01265	B01265	B01278	B01278	B01299	B01299	B01408	B01408	B01417	B01417	B01423	B01423	B01438	B01438	B01472	B01472	B01540	B01540	B01626	B01626	B01771	B01771	B01784	B01784	B01791	B01791	B01798	B01798	B02448	B02448	C01202
	7	Infancy	7	Infancy	21	Infancy	21	Infancy	7	Infancy	4	Infancy	7	Infancy	Infancy	7	7	Infancy	7	Infancy	7	Infancy	7	Infancy	4	Infancy	4	Infancy	7	Infancy	7	Infancy	7	Infancy	7	Infancy	Infancy	7	7	Infancy	21	Infancy	7	Infancy	4	Infancy	7	Infancy	7
	Caesarean	Caesarean	Caesarean	Caesarean	Caesarean	Caesarean	Vaginal	Vaginal	Caesarean	Caesarean	Vaginal	Vaginal	Vaginal	Vaginal	Vaginal	Vaginal	Caesarean	Caesarean	Vaginal	Vaginal	Caesarean	Caesarean	Vaginal	Vaginal	Vaginal	Vaginal	Vaginal	Vaginal	Vaginal	Vaginal	Vaginal	Vaginal	Caesarean	Caesarean	Vaginal	Vaginal	Vaginal	Vaginal	Vaginal	Vaginal	Caesarean	Caesarean	Vaginal	Vaginal	Vaginal	Vaginal	Vaginal	Vaginal	Caesarean
Reference genome	ERS3420861	ERS3420862	ERS3420938	ERS3420941	ERS3421021	ERS3421022	ERS3421034	ERS3421035	ERS3421112	ERS3421114	ERS3421759	ERS3421760	ERS3421815	ERS3421817	ERS3421821	ERS3421822	ERS3421838	ERS3421839	ERS3421845	ERS3421847	ERS3421853	ERS3421855	ERS3421862	ERS3421863	ERS3421902	ERS3421904	ERS3421917	ERS3421918	ERS3421924	ERS3421925	ERS3421929	ERS3421930	ERS3421944	ERS3421945	ERS3421955	ERS3421956	ERS3421970	ERS3421988	ERS3422021	ERS3422023	ERS3422040	ERS3422041	ERS3422050	ERS3422051	ERS3422059	ERS3422060	ERS3422270	ERS3422271	ERS3422445
clust1	1.53078e-07	1.02771e-06	6.0934e-08	1.63649e-06	4.48479e-07	2.2246e-05	3.20366e-07	0.000271096	1.08297e-05	3.69835e-07	3.96426e-06	0.00584599	7.89497e-06	0.000160006	0.903747	1.37248e-05	2.32903e-06	3.43973e-07	0.0388025	4.69446e-07	8.59501e-07	8.4703e-06	8.97464e-07	1.33721e-06	7.19971e-08	0.000695797	1.21257e-07	1.76226e-07	1.89614e-05	2.99266e-07	0.542281	0.373115	3.16578e-07	8.80566e-07	0.01566	2.84828e-06	8.12801e-06	5.97217e-06	9.09552e-08	1.63751e-06	2.2814e-07	0.00692581	3.63363e-07	0.699141	0.000971136	3.25765e-05	0.126703	6.8706e-05	0.0104513
clust10	8.67989e-08	5.32655e-07	2.75359e-08	9.81696e-07	2.57438e-07	6.82159e-06	2.0608e-07	3.60942e-05	1.04592e-05	3.11316e-07	2.46974e-07	5.10985e-05	6.84967e-07	4.04287e-06	6.87666e-07	3.27746e-06	2.01627e-06	6.68182e-07	1.13764e-07	2.60165e-07	6.83814e-07	5.46409e-06	3.23586e-07	5.80079e-07	3.99538e-08	0.000182082	7.1178e-08	1.01667e-07	1.80813e-05	3.0512e-07	4.24206e-07	4.28684e-07	1.81402e-07	1.58117e-07	4.60806e-07	2.32606e-06	3.14616e-06	9.6934e-07	3.51751e-08	1.11644e-06	5.39816e-08	3.95254e-05	4.3942e-07	2.85874e-06	4.0429e-07	1.91801e-05	7.56537e-05	3.42932e-05	0.0111653
clust11	3.59265e-08	5.13708e-07	1.99373e-08	9.49648e-07	2.85826e-07	6.08756e-06	1.18673e-07	2.69408e-05	7.28231e-06	3.01886e-07	1.7569e-07	2.92336e-05	8.92324e-07	4.22561e-06	4.23777e-07	2.57473e-06	1.93843e-06	3.09135e-07	1.09072e-07	1.95552e-07	5.23659e-07	5.53374e-06	2.07568e-07	4.30155e-07	2.8251e-08	9.50194e-05	4.42718e-08	6.6981e-08	1.18592e-05	3.04093e-07	2.54487e-07	4.00192e-07	1.94362e-07	1.62922e-07	4.49602e-07	7.51354e-07	2.60788e-06	1.37653e-06	2.80388e-08	8.39594e-07	7.59336e-08	1.28192e-05	5.08235e-07	2.11243e-06	3.60845e-07	1.57913e-05	5.23932e-05	3.95646e-05	0.00175009
clust12	6.55113e-08	0.790328	2.10983e-08	6.32967e-06	0.518764	2.13989e-05	2.03964e-07	5.04308e-05	0.0601597	0.802803	6.98528e-07	7.78574e-05	0.74655	0.0154367	6.42553e-07	0.83669	0.529489	0.971861	0.961194	0.979121	7.89769e-07	2.77707e-05	4.28351e-07	1.88589e-06	2.9417e-08	0.0209495	4.57968e-08	7.85848e-08	0.950811	1.11553e-06	9.12618e-07	6.35626e-07	0.657398	0.0217494	0.984329	0.0374515	0.055658	0.122268	2.6995e-08	1.96917e-06	5.45738e-08	0.365394	1.2926e-06	2.62054e-06	0.99902	0.919355	0.0425761	0.481984	0.0205227
clust13	4.93951e-08	5.51571e-06	2.48856e-08	9.5446e-06	4.53483e-06	8.20746e-05	1.78747e-07	0.00114545	8.48638e-06	2.04524e-06	3.07911e-07	3.45321e-05	2.24893e-06	0.0248637	5.36631e-07	1.31077e-05	3.50295e-06	2.06762e-06	2.35575e-07	6.01587e-07	7.03715e-07	6.96218e-05	3.14721e-07	9.95977e-07	3.41522e-08	0.000321575	5.08988e-08	9.02211e-08	8.34071e-05	2.30058e-06	2.7514e-06	1.60405e-06	1.60082e-06	1.15764e-06	1.33871e-06	6.0939e-06	3.29104e-05	1.84931e-06	3.22729e-08	5.65805e-06	4.7213e-08	2.35897e-05	3.29135e-06	3.73046e-06	1.0987e-06	3.09365e-05	5.32736e-05	0.000458753	3.71453e-05
clust14	1.22848e-07	1.27574e-06	3.05287e-08	2.19376e-06	4.52226e-07	1.55046e-05	3.00887e-07	0.00271035	1.05939e-05	4.41337e-07	4.51933e-07	6.16159e-05	3.17208e-06	8.28998e-06	6.75568e-07	8.32434e-06	2.82746e-06	4.84601e-07	3.40161e-07	3.22181e-07	1.17116e-06	1.14471e-05	3.82647e-07	7.70678e-07	3.99084e-08	0.000454747	7.60573e-08	1.1113e-07	2.29962e-05	5.01161e-07	7.70601e-07	5.37186e-06	3.49029e-07	1.08803e-06	9.80286e-07	1.73994e-06	6.85377e-06	1.41222e-06	3.74453e-08	2.66415e-06	1	0.000134024	5.78228e-07	6.32324e-06	7.16698e-07	0.0199172	0.000100936	5.58934e-05	0.00042759
clust15	4.81303e-08	2.18794e-06	2.61421e-08	3.69859e-06	5.97168e-07	2.25652e-05	1.60759e-07	0.000233595	7.27446e-06	8.10205e-07	2.45657e-07	3.78989e-05	1.09597e-06	7.91615e-06	5.33013e-07	7.72893e-06	3.44963e-06	9.8055e-07	2.21407e-07	4.53029e-07	7.75663e-07	1.93026e-05	2.93838e-07	7.32377e-07	3.47554e-08	0.000264764	5.62778e-08	8.25942e-08	2.87999e-05	1.2384e-06	1.16873e-06	1.89356e-06	3.8651e-07	6.92948e-07	9.70732e-07	3.40427e-06	1.063e-05	1.68228e-06	4.1229e-08	4.23086e-06	1.22653e-07	1.94372e-05	1.34386e-06	3.58833e-06	9.60562e-07	2.88895e-05	5.17147e-05	6.46117e-05	0.000512017
clust16	1.01158e-07	7.07781e-06	2.34817e-08	5.31253e-06	0.00305687	2.54454e-05	1.85271e-07	0.000129286	0.000194015	1.86443e-06	5.29877e-07	0.000745975	1.40049e-06	0.0217477	7.52974e-07	0.00016036	0.0170552	3.37584e-06	3.10348e-07	1.44184e-06	1.19418e-06	3.05337e-05	9.571e-07	3.47168e-06	2.79857e-08	0.0337737	4.89531e-08	8.15699e-08	0.0487174	1.3498e-06	1.19731e-06	8.72999e-07	0.00496945	2.16916e-06	1.49034e-06	5.15645e-06	0.00986037	0.000122184	3.06969e-08	3.42343e-06	4.37432e-08	5.95945e-05	1.45636e-06	3.36196e-06	1.14743e-06	5.92523e-05	0.0176727	0.0206584	0.0319874
clust17	4.23997e-08	2.85033e-06	2.29007e-08	4.39427e-06	8.80919e-07	3.01161e-05	1.40933e-07	0.000270403	8.8094e-06	1.09025e-06	2.65488e-07	3.13716e-05	1.19709e-06	1.14026e-05	4.6552e-07	6.73274e-06	2.97462e-06	1.24336e-06	1.80984e-07	4.86127e-07	1.17757e-06	2.19269e-05	2.77573e-07	7.73877e-07	2.78458e-08	0.000214176	4.86257e-08	7.25207e-08	4.33981e-05	1.60897e-06	1.25697e-06	9.92418e-07	5.84366e-07	6.69713e-07	9.89344e-07	4.05347e-06	1.36525e-05	1.59149e-06	2.8474e-08	3.90878e-06	3.70246e-08	1.2937e-05	2.20059e-06	3.32504e-06	8.12903e-07	2.49963e-05	6.67123e-05	8.71742e-05	0.00406082
clust2	6.66966e-08	6.53422e-06	2.15267e-08	0.346683	0.478174	0.396814	1.72112e-07	0.0128746	2.71126e-05	0.195159	3.36734e-07	4.66895e-05	1.5644e-06	0.9377	6.17094e-07	2.69682e-05	5.98607e-06	0.0281262	3.39749e-07	8.79116e-07	6.06694e-07	0.999719	3.49805e-07	1.51575e-06	2.6645e-08	0.26504	4.74532e-08	7.61469e-08	0.000143528	0.999993	0.457705	0.192736	0.33763	5.25697e-06	1.89036e-06	0.451301	0.00154847	2.26332e-06	2.74681e-08	0.662583	5.24286e-08	0.0828155	0.999986	4.48445e-06	1.34776e-06	4.82493e-05	0.000153498	0.379497	0.00951379
clust3	6.28408e-08	1.00136e-06	2.16161e-08	1.65403e-06	3.4953e-07	1.30516e-05	1.59853e-07	8.28228e-05	0.00759081	4.69872e-07	3.06495e-07	3.90344e-05	1.26422e-06	4.19098e-06	5.10487e-07	4.89196e-06	0.00959889	4.87161e-07	1.49507e-07	3.26315e-07	1.59414e-06	8.43713e-06	2.72692e-07	6.60084e-07	2.66183e-08	0.000125886	5.11604e-08	7.75448e-08	2.55062e-05	5.06768e-07	5.94698e-07	4.29958e-07	2.51152e-07	2.58419e-07	7.74676e-07	1.83481e-06	4.98065e-06	9.78551e-07	2.87578e-08	1.33256e-06	5.43095e-08	0.366531	5.36473e-07	5.43692e-06	5.95596e-07	4.55007e-05	0.0106656	4.62693e-05	0.072974
clust4	1.14888e-07	1.03848e-06	3.40711e-08	2.48829e-06	4.03713e-07	1.56875e-05	2.78097e-07	0.000101087	0.105801	3.57892e-07	7.77128e-07	0.000352829	0.0110898	8.59781e-06	9.79319e-07	7.39778e-06	4.16453e-06	3.62014e-07	8.65153e-07	3.76405e-07	1.3334e-06	9.59467e-06	5.25903e-07	9.44904e-07	5.05956e-08	0.00169574	7.62196e-08	1.15547e-07	1.92876e-05	3.14412e-07	7.73151e-07	0.433945	3.07327e-07	0.978238	4.43185e-06	1.77162e-06	0.859624	0.877572	4.45021e-08	2.63326e-06	1.57735e-07	0.0139455	5.09764e-07	5.71897e-06	1.73743e-06	6.13761e-05	0.00011554	9.73495e-05	0.0382755
clust5	1	0.209645	1	0.653275	2.87207e-07	0.602943	1	0.94447	0.734911	0.00203123	0.999995	0.254799	0.242336	5.11936e-06	0.0962416	1.7065e-05	0.361376	3.10889e-07	2.67205e-07	0.020872	0.999989	1.37376e-05	0.999997	0.99999	1	0.670031	1	1	1.64536e-05	2.53976e-07	5.58903e-07	8.07809e-05	2.71895e-07	2.6074e-07	1.62919e-06	0.511216	0.0732265	9.66808e-07	1	0.022941	5.25402e-08	0.116633	2.64987e-07	0.0476792	1.31687e-06	0.0124928	0.801287	0.116303	0.626568
clust6	9.18621e-08	9.62492e-07	3.33943e-08	1.7635e-06	3.87673e-07	1.2149e-05	3.22495e-07	0.000357687	0.0912315	3.91186e-07	6.50631e-07	0.737773	6.79703e-06	7.52166e-06	9.18155e-07	7.65119e-06	0.082444	3.84823e-07	3.23493e-07	4.42416e-07	3.09239e-06	9.41315e-06	5.22867e-07	9.40795e-07	4.74903e-08	0.00035401	7.99553e-08	1.15924e-07	1.75181e-05	4.0951e-07	7.10595e-07	0.000109109	2.7415e-07	2.78136e-06	1.56312e-06	1.81234e-06	6.40077e-06	3.18873e-06	4.61207e-08	0.314446	2.16901e-07	2.45888e-05	4.14484e-07	6.46472e-06	1.06303e-06	0.0477661	0.000215765	5.2768e-05	0.0342445
clust7	1.07775e-07	9.73836e-07	5.32174e-08	1.71302e-06	4.74051e-07	1.19883e-05	3.14722e-07	0.0161198	1.66451e-05	3.85422e-07	1.48316e-06	0.000195506	6.1548e-06	1.10793e-05	5.61153e-06	1.02783e-05	6.38617e-06	4.58998e-07	4.83506e-07	4.38841e-07	9.65286e-07	7.35113e-06	5.58727e-07	9.95489e-07	6.15742e-08	0.00542932	1.08286e-07	1.61734e-07	1.51815e-05	3.04219e-07	3.00734e-06	2.06217e-06	3.1915e-07	3.02281e-07	2.56237e-06	1.71627e-06	7.69653e-06	2.17578e-05	7.53147e-08	1.51913e-06	9.41374e-08	0.0149878	6.18407e-07	0.253131	2.36151e-06	5.44024e-05	7.19708e-05	5.82577e-05	0.00884636
clust8	6.19961e-08	1.62782e-06	2.35823e-08	2.90138e-06	1.55603e-06	1.4107e-05	1.74624e-07	6.00265e-05	2.15302e-05	1.06325e-06	4.31714e-07	4.21385e-05	1.21406e-06	2.61236e-05	6.01098e-07	7.29635e-06	3.7137e-06	7.8319e-07	2.18095e-07	6.64594e-07	7.11868e-07	4.00337e-05	3.80425e-07	8.45363e-07	2.88478e-08	0.000188308	5.25825e-08	8.31031e-08	4.48039e-05	6.17085e-07	8.11725e-07	5.13233e-07	1.35367e-06	4.57227e-07	1.3979e-06	2.44246e-06	7.93172e-06	1.97403e-06	2.96043e-08	1.49016e-06	6.05526e-08	1.32825e-05	8.86719e-07	3.15283e-06	1.51749e-06	4.9918e-05	9.68222e-05	0.000487344	0.12863
clust9	9.04711e-08	2.01315e-06	8.39311e-08	3.84952e-06	4.00008e-07	1.52009e-05	2.79194e-07	0.021149	2.27426e-05	9.70663e-07	6.32717e-07	7.32314e-05	1.25263e-06	6.14419e-06	9.58998e-07	0.163031	3.89929e-06	5.36398e-07	2.76671e-07	5.71683e-07	8.30211e-07	1.07464e-05	7.0725e-07	1.23815e-06	6.44943e-08	0.000183484	1.34318e-07	2.00185e-07	1.89273e-05	5.54756e-07	7.43854e-07	1.59e-06	3.13651e-07	3.67957e-07	1.13913e-06	3.35934e-06	8.71419e-06	2.10631e-06	1.04925e-07	4.27851e-06	9.90214e-08	0.0324443	7.58629e-07	7.66257e-06	9.19228e-07	4.53825e-05	0.000121541	6.69546e-05	5.72928e-05
Cross-tabulation	persist	non-persist	Total
vaginal	18	78	96
C-section	8	82	90
Total	26	160	186
Chi-Square Tests	Value	df	Asymptotic Sig. (2-sided)	Exact Sig. (2-sided)
Pearson Chi-Square	2.909	1	0.088	0.095
Continuity Correctionb	2.231	1	0.135
Likelihood Ratio	2.992	1	0.084	0.095
Fisher's Exact Test				0.095
[truncated: 217 more columns]
