# Supplementary material for: Genetic strategies for sex-biased persistence of gut microbes across human life
Source: Nat Commun. 2023 Jul 14;14:4220. doi: 10.1038/s41467-023-39931-2 (PMC10349097; doi:10.1038/s41467-023-39931-2)
Supplement: Supplementary file 11 — Supplementary Data 8 [file 41467_2023_39931_MOESM11_ESM.xlsx]

## Sheet: 5M vs all reads
Dataset subsempled to 5,000,000 reads										Dataset with all available reads										Number of strains detected in 5M reads dataset	Number of strains detected in full-reads dataset (normalized)	Two-sided Mann-Whitney U test p-value
Sample ID	Subject ID	Host age	Host sex	Reference genome	Species	Pseudoabundance	Coverage	Length		Sample ID	Subject ID	Host age	Host sex	Reference genome	Species	Pseudoabudance	Coverage	Length
ERS3420862	A00155	infancy	Male	SRR13773647_Bifidobacterium_longum	longum	0.33793	4.54518	2522100		ERS3420862	A00155	infancy	Male	SRR13773647_Bifidobacterium_longum	longum	0.378482	6.77189	2361969	B. bifidum	200	226	0.343
ERS3420862	A00155	infancy	Male	SRR13773662_Bifidobacterium_longum	longum	0.66207	9.83546	2283476		ERS3420862	A00155	infancy	Male	SRR13773662_Bifidobacterium_longum	longum	0.621518	11.812	2223664	B. longum	510	549	0.598
ERS3420876	A00502	21 days	Female	GCF_001025135	bifidum	0.169782	2.5852	2211039		ERS3420876	A00502	21 days	Female	GCF_001025135	bifidum	0.125714	6.82383	2192395	B. breve	253	311	0.144
ERS3420876	A00502	21 days	Female	GCF_001020355	bifidum	0.149132	2.12657	2360966		ERS3420876	A00502	21 days	Female	GCF_001020355	bifidum	0.103038	5.59297	2192395	B. pseudocatenulatum	58	68	0.6
ERS3420876	A00502	21 days	Female	GCF_002838565	breve	0.139893	1.95319	2411276		ERS3420876	A00502	21 days	Female	GCF_002838565	breve	0.0738142	3.87539	2266678
ERS3420876	A00502	21 days	Female	B.breve_I8_1M	breve	0.127634	1.8765	2289885		ERS3420876	A00502	21 days	Female	B.breve_I8_1M	breve	0.304733	15.3687	2359653
ERS3420876	A00502	21 days	Female	GCF_004334045	longum	0.263074	3.82788	2294458		ERS3420876	A00502	21 days	Female	GCF_004334045	longum	0.155396	8.05984	2294458
ERS3420876	A00502	21 days	Female	GCF_021484885	pseudocat	0.150485	2.1378	2369863		ERS3420876	A00502	21 days	Female	GCF_001025215	pseudocat	0.0714264	3.45228	2462170
ERS3420937	A01162	21 days	Male	GCF_002838565	breve	0.449524	2.53926	2411276		ERS3420876	A00502	21 days	Female	GCF_021484885	pseudocat	0.165879	7.72042	2556908
ERS3420937	A01162	21 days	Male	B.breve_I8_1M	breve	0.550476	3.27434	2289885		ERS3420937	A01162	21 days	Male	GCF_002838565	breve	0.194993	3.87539	2266678
ERS3420939	A01166	21 days	Female	GCF_004333475	longum	1	2.84665	2299748		ERS3420937	A01162	21 days	Male	B.breve_I8_1M	breve	0.805007	15.3687	2359653
ERS3420941	A01166	infancy	Female	GCF_005844205	bifidum	0.336695	2.94534	2164212		ERS3420939	A01166	21 days	Female	B.bifidum_I11-1M	bifidum	0.289082	2.83639	2589602
ERS3420941	A01166	infancy	Female	GCF_004333475	longum	0.335819	2.76455	2299748		ERS3420939	A01166	21 days	Female	GCF_004333475	longum	0.710918	7.45592	2422684
ERS3420941	A01166	infancy	Female	SRR13773662_Bifidobacterium_longum	longum	0.327486	2.71517	2283476		ERS3420941	A01166	infancy	Female	GCF_005844205	bifidum	0.345993	15.5448	2193310
ERS3420945	A01173	infancy	Female	GCF_000213865	breve	0.329764	2.2042	2327492		ERS3420941	A01166	infancy	Female	GCF_002838325	breve	0.0936935	4.17573	2211039
ERS3420945	A01173	infancy	Female	GCF_004334045	longum	0.41097	2.57327	2484629		ERS3420941	A01166	infancy	Female	GCF_004333475	longum	0.429161	17.4559	2422684
ERS3420945	A01173	infancy	Female	GCF_004334695	longum	0.259266	1.69158	2384465		ERS3420941	A01166	infancy	Female	SRR13773662_Bifidobacterium_longum	longum	0.131152	5.812	2223664
ERS3420952	A01225	21 days	Female	GCF_000166315	longum	1	2.42395	2265943		ERS3420945	A01173	infancy	Female	GCF_000213865	breve	0.277655	5.12946	2204341
ERS3420955	A01225	infancy	Female	GCF_001020375	bifidum	0.326154	3.69166	2204341		ERS3420945	A01173	infancy	Female	GCF_004334045	longum	0.45411	8.05984	2294458
ERS3420955	A01225	infancy	Female	SRR13740008_Bifidobacterium_longum	longum	0.20005	2.26854	2200233		ERS3420945	A01173	infancy	Female	GCF_004334695	longum	0.268235	4.95913	2202695
ERS3420955	A01225	infancy	Female	GCF_000166315	longum	0.290131	3.19464	2265943		ERS3420952	A01225	21 days	Female	GCF_000166315	longum	1	5.29665	2303552
ERS3420955	A01225	infancy	Female	SRR13740309_Bifidobacterium_longum	longum	0.183665	1.89791	2414495		ERS3420955	A01225	infancy	Female	GCF_001020375	bifidum	0.156361	3.33412	2164212
ERS3420959	A01303	21 days	Female	GCF_002838545	breve	0.476441	2.92053	2286339		ERS3420955	A01225	infancy	Female	GCF_000569015	breve	0.324136	6.88104	2173833
ERS3420959	A01303	21 days	Female	GCF_002838465	breve	0.523559	3.18832	2301422		ERS3420955	A01225	infancy	Female	SRR13740008_Bifidobacterium_longum	longum	0.255113	5.05821	2327492
ERS3420962	A01303	infancy	Female	GCF_000164965	bifidum	0.169605	2.02708	2186882		ERS3420955	A01225	infancy	Female	GCF_000166315	longum	0.264391	5.29665	2303552
ERS3420962	A01303	infancy	Female	GCF_002838505	breve	0.267114	2.83555	2462170		ERS3420959	A01303	21 days	Female	GCF_003437785	bifidum	0.499533	8.38618	2379672
ERS3420962	A01303	infancy	Female	GCF_002838645	breve	0.215556	2.46039	2289892		ERS3420959	A01303	21 days	Female	GCF_002838545	breve	0.206913	3.7931	2179265
ERS3420962	A01303	infancy	Female	GCF_015551245	longum	0.347725	3.88904	2336967		ERS3420959	A01303	21 days	Female	GCF_002838465	breve	0.293554	5.32784	2201171
ERS3420964	A01305	infancy	Female	GCF_001020265	bifidum	0.227865	2.74947	2178877		ERS3420962	A01303	infancy	Female	GCF_000164965	bifidum	0.300845	6.00201	2425122
ERS3420964	A01305	infancy	Female	GCF_003860285	breve	0.259784	2.95263	2313172		ERS3420962	A01303	infancy	Female	GCF_002838505	breve	0.273495	5.57505	2373495
ERS3420964	A01305	infancy	Female	GCF_004333475	longum	0.228256	2.60944	2299748		ERS3420962	A01303	infancy	Female	GCF_002838645	breve	0.19599	4.28751	2211648
ERS3420964	A01305	infancy	Female	SRR13773651_Bifidobacterium_longum	longum	0.284095	3.16503	2359889		ERS3420962	A01303	infancy	Female	GCF_015551245	longum	0.229671	5.04097	2204341
ERS3420968	A01431	21 days	Female	GCF_004334045	longum	1	3.22833	2484629		ERS3420964	A01305	infancy	Female	GCF_001020265	bifidum	0.18896	9.08676	2331707
ERS3420969	A01431	infancy	Female	GCF_002838565	breve	0.340029	3.65919	2411276		ERS3420964	A01305	infancy	Female	GCF_003860285	breve	0.164019	8.50446	2162519
ERS3420969	A01431	infancy	Female	GCF_004334045	longum	0.268215	2.80116	2484629		ERS3420964	A01305	infancy	Female	GCF_004333475	longum	0.161096	7.45592	2422684
ERS3420969	A01431	infancy	Female	SRR8090696_Bifidobacterium_longum	longum	0.391756	4.41123	2304477		ERS3420964	A01305	infancy	Female	SRR13773651_Bifidobacterium_longum	longum	0.485924	24.0495	2265557
ERS3420973	A01506	infancy	Female	GCF_002838305	breve	0.306443	3.50264	2377562		ERS3420968	A01431	21 days	Female	GCF_004334045	longum	1	8.05984	2294458
ERS3420973	A01506	infancy	Female	GCF_002838485	breve	0.257611	2.70339	2589602		ERS3420969	A01431	infancy	Female	GCF_002838565	breve	0.204027	3.87539	2266678
ERS3420973	A01506	infancy	Female	ERR4794311_Bifidobacterium_longum	longum	0.231803	2.52446	2495329		ERS3420969	A01431	infancy	Female	GCF_004334045	longum	0.429526	8.05984	2294458
ERS3420973	A01506	infancy	Female	SRR8090696_Bifidobacterium_longum	longum	0.204143	2.40735	2304477		ERS3420969	A01431	infancy	Female	SRR8090696_Bifidobacterium_longum	longum	0.366447	6.83157	2309446
ERS3420974	A01507	7 days	Male	GCF_004334065	longum	1	2.41807	2551732		ERS3420973	A01506	infancy	Female	GCF_002838305	breve	0.267595	20.1332	2303552
ERS3420975	A01507	21 days	Male	GCF_001025215	pseudocat	0.478169	4.89911	2313752		ERS3420973	A01506	infancy	Female	GCF_001020415	bifidum	0.0702466	5.31673	2289885
ERS3420975	A01507	21 days	Male	GCF_021484885	pseudocat	0.188477	1.88533	2369863		ERS3420973	A01506	infancy	Female	GCF_002838485	breve	0.0837442	7.13916	2033014
ERS3420975	A01507	21 days	Male	B.pseudocat_I8-1M	pseudocat	0.333355	3.61212	2187753		ERS3420973	A01506	infancy	Female	ERR4794311_Bifidobacterium_longum	longum	0.35413	26.6685	2301422
ERS3420976	A01507	4 days	Male	GCF_004334065	longum	1	9.01079	2551732		ERS3420973	A01506	infancy	Female	SRR8090696_Bifidobacterium_longum	longum	0.224285	16.8316	2309446
ERS3420977	A01507	infancy	Male	GCF_001686145	longum	0.681437	5.44822	2437471		ERS3420974	A01507	7 days	Male	GCF_003813065	breve	0.711792	6.91031	2369863
ERS3420977	A01507	infancy	Male	GCF_004333695	longum	0.318563	2.61878	2370638		ERS3420974	A01507	7 days	Male	GCF_004334065	longum	0.288208	3.95328	1677321
ERS3420982	A01517	infancy	Male	GCF_002838445	breve	0.163357	2.69437	2435083		ERS3420975	A01507	21 days	Male	GCF_000569035	breve	0.194198	6.07273	2179265
ERS3420982	A01517	infancy	Male	GCF_902167875	breve	0.234732	3.99538	2359653		ERS3420975	A01507	21 days	Male	GCF_018141585	longum	0.171728	5.21053	2245999
ERS3420982	A01517	infancy	Male	SRR8090696_Bifidobacterium_longum	longum	0.209426	3.64999	2304477		ERS3420975	A01507	21 days	Male	GCF_001025215	pseudocat	0.124731	3.45228	2462170
ERS3420982	A01517	infancy	Male	SRR13773651_Bifidobacterium_longum	longum	0.15748	2.68022	2359889		ERS3420975	A01507	21 days	Male	GCF_021484885	pseudocat	0.289672	7.72042	2556908
ERS3420982	A01517	infancy	Male	ERR4794311_Bifidobacterium_longum	longum	0.235005	3.78255	2495329		ERS3420975	A01507	21 days	Male	B.pseudocat_I8-1M	pseudocat	0.21967	6.29077	2379672
ERS3421000	A01582	21 days	Male	GCF_002838445	breve	0.346961	3.21387	2435083		ERS3420976	A01507	4 days	Male	GCF_000220135	breve	0.242595	4.50669	2100835
ERS3421000	A01582	21 days	Male	SRR8090696_Bifidobacterium_longum	longum	0.244858	2.39665	2304477		ERS3420976	A01507	4 days	Male	GCF_000569075	breve	0.5875	9.63515	2379672
ERS3421000	A01582	21 days	Male	GCF_004333475	longum	0.408181	4.00344	2299748		ERS3420976	A01507	4 days	Male	GCF_004334065	longum	0.169905	3.95328	1677321
ERS3421001	A01582	infancy	Male	GCF_902167875	breve	0.265382	2.2784	2359653		ERS3420977	A01507	infancy	Male	GCF_001686145	longum	0.449413	5.98782	2331707
ERS3421001	A01582	infancy	Male	SRR8090696_Bifidobacterium_longum	longum	0.306597	2.69527	2304477		ERS3420977	A01507	infancy	Male	GCF_004333695	longum	0.370462	5.20686	2210370
ERS3421001	A01582	infancy	Male	GCF_004333475	longum	0.428022	3.77044	2299748		ERS3420977	A01507	infancy	Male	GCF_020541905	pseudocat	0.180125	2.41546	2316707
ERS3421005	A01583	infancy	Female	GCF_001020415	bifidum	0.295009	2.35229	2310178		ERS3420982	A01517	infancy	Male	GCF_002838445	breve	0.466906	38.7561	2369863
ERS3421005	A01583	infancy	Female	GCF_002076105	bifidum	0.298926	2.44126	2255543		ERS3420982	A01517	infancy	Male	GCF_902167875	breve	0.0978929	8.83796	2178877
ERS3421005	A01583	infancy	Female	SRR13740008_Bifidobacterium_longum	longum	0.406066	3.3996	2200233		ERS3420982	A01517	infancy	Male	SRR8090696_Bifidobacterium_longum	longum	0.0802038	6.83157	2309446
ERS3421012	A01646	21 days	Female	SRR13740287_Bifidobacterium_longum	longum	0.32963	1.9131	2548743		ERS3420982	A01517	infancy	Male	SRR13773651_Bifidobacterium_longum	longum	0.276979	24.0495	2265557
ERS3421012	A01646	21 days	Female	SRR8653276_Bifidobacterium_longum	longum	0.31448	2.18874	2125373		ERS3420982	A01517	infancy	Male	ERR4794311_Bifidobacterium_longum	longum	0.0780175	6.66852	2301422
ERS3421012	A01646	21 days	Female	SRR8653287_Bifidobacterium_longum	longum	0.35589	2.42774	2168446		ERS3421000	A01582	21 days	Male	GCF_002838445	breve	0.292655	38.7561	2369863
ERS3421018	A01647	infancy	Female	GCF_001020265	bifidum	0.300258	3.81389	2178877		ERS3421000	A01582	21 days	Male	SRR8090696_Bifidobacterium_longum	longum	0.418205	56.8316	2309446
ERS3421018	A01647	infancy	Female	GCF_902167875	breve	0.248856	2.91881	2359653		ERS3421000	A01582	21 days	Male	GCF_004333475	longum	0.289141	37.4559	2422684
ERS3421018	A01647	infancy	Female	GCF_002838445	breve	0.450885	5.12458	2435083		ERS3421001	A01582	infancy	Male	GCF_902167875	breve	0.304677	8.83796	2178877
ERS3421021	A01653	21 days	Male	GCF_002838445	breve	0.748671	4.17629	2435083		ERS3421001	A01582	infancy	Male	GCF_001020265	bifidum	0.159905	4.41548	2288919
ERS3421021	A01653	21 days	Male	ERR525761_Bifidobacterium_longum	longum	0.251329	1.51203	2257851		ERS3421001	A01582	infancy	Male	SRR8090696_Bifidobacterium_longum	longum	0.249623	6.83157	2309446
ERS3421022	A01653	infancy	Male	GCF_009077955	bifidum	0.221042	2.75683	2179265		ERS3421001	A01582	infancy	Male	GCF_004333475	longum	0.285794	7.45592	2422684
ERS3421022	A01653	infancy	Male	GCF_002838325	breve	0.221105	2.65257	2265557		ERS3421005	A01583	infancy	Female	GCF_001020415	bifidum	0.250777	5.31673	2289885
ERS3421022	A01653	infancy	Male	GCF_902167875	breve	0.235717	2.71511	2359653		ERS3421005	A01583	infancy	Female	GCF_002076105	bifidum	0.506721	10.6223	2315904
ERS3421022	A01653	infancy	Male	SRR13740029_Bifidobacterium_longum	longum	0.322136	3.73984	2341153		ERS3421005	A01583	infancy	Female	SRR13740008_Bifidobacterium_longum	longum	0.242502	5.05821	2327492
ERS3421032	A01678	4 days	Male	SRR13773651_Bifidobacterium_longum	longum	1	2.6272	2359889		ERS3421012	A01646	21 days	Female	SRR13740287_Bifidobacterium_longum	longum	0.338164	7.16683	2289892
ERS3421033	A01678	7 days	Male	GCF_001020405	bifidum	0.520063	3.28816	2172992		ERS3421012	A01646	21 days	Female	SRR8653276_Bifidobacterium_longum	longum	0.199012	4.49155	2150296
ERS3421033	A01678	7 days	Male	SRR13740029_Bifidobacterium_longum	longum	0.479937	2.8165	2341153		ERS3421012	A01646	21 days	Female	SRR8653287_Bifidobacterium_longum	longum	0.462824	9.69862	2315904
ERS3421034	A01678	21 days	Male	GCF_004334045	longum	0.462619	3.01949	2484629		ERS3421018	A01647	infancy	Female	GCF_001020265	bifidum	0.16018	9.08676	2331707
ERS3421034	A01678	21 days	Male	SRR13773651_Bifidobacterium_longum	longum	0.537381	3.69285	2359889		ERS3421018	A01647	infancy	Female	SRR13740029_Bifidobacterium_longum	longum	0.145453	8.83796	2176937
ERS3421035	A01678	infancy	Male	GCF_009160945	bifidum	0.137513	2.23084	2551214		ERS3421018	A01647	infancy	Female	GCF_002838445	breve	0.694367	38.7561	2369863
ERS3421035	A01678	infancy	Male	GCF_002838225	breve	0.14406	2.48805	2396387		ERS3421021	A01653	21 days	Male	GCF_002838445	breve	0.784336	38.7561	2369863
ERS3421035	A01678	infancy	Male	GCF_009931415	breve	0.357915	6.42683	2304912		ERS3421021	A01653	21 days	Male	ERR525761_Bifidobacterium_longum	longum	0.119939	6.44485	2179265
ERS3421035	A01678	infancy	Male	SRR13740029_Bifidobacterium_longum	longum	0.158225	2.79716	2341153		ERS3421021	A01653	21 days	Male	B.pseudocat_I4-6M	pseudocat	0.0957249	4.86331	2304912
ERS3421035	A01678	infancy	Male	SRR13740053_Bifidobacterium_longum	longum	0.202286	3.71466	2253812		ERS3421022	A01653	infancy	Male	GCF_009077955	bifidum	0.0724291	3.64534	2176937
ERS3421049	A01687	infancy	Female	GCF_004334065	longum	0.433733	2.95115	2551732		ERS3421022	A01653	infancy	Male	GCF_002838325	breve	0.36679	18.1757	2211039
ERS3421049	A01687	infancy	Female	SRR13773647_Bifidobacterium_longum	longum	0.566267	3.89819	2522100		ERS3421022	A01653	infancy	Male	GCF_902167875	breve	0.175758	8.83796	2178877
ERS3421050	A01739	21 days	Female	GCF_002838565	breve	0.714702	4.08941	2411276		ERS3421022	A01653	infancy	Male	SRR13740029_Bifidobacterium_longum	longum	0.267066	13.4414	2176937
ERS3421050	A01739	21 days	Female	SRR7281029_Bifidobacterium_longum	longum	0.285298	1.70919	2302980		ERS3421022	A01653	infancy	Male	SRR13773662_Bifidobacterium_longum	longum	0.117957	5.812	2223664
ERS3421053	A01739	infancy	Female	GCF_902167875	breve	0.32268	3.35079	2359653		ERS3421032	A01678	4 days	Male	SRR13773651_Bifidobacterium_longum	longum	1	24.0495	2265557
ERS3421053	A01739	infancy	Female	GCF_002838445	breve	0.210897	2.12217	2435083		ERS3421033	A01678	7 days	Male	GCF_001020405	bifidum	0.0919975	4.39166	2286339
ERS3421053	A01739	infancy	Female	SRR13773651_Bifidobacterium_longum	longum	0.283271	2.94127	2359889		ERS3421033	A01678	7 days	Male	GCF_002838345	breve	0.0415279	2.07738	2181809
ERS3421053	A01739	infancy	Female	SRR8090696_Bifidobacterium_longum	longum	0.183152	1.94744	2304477		ERS3421033	A01678	7 days	Male	SRR13740029_Bifidobacterium_longum	longum	0.866475	43.4414	2176937
ERS3421054	A01761	4 days	Male	GCF_900157195	longum	1	1.69824	2334287		ERS3421034	A01678	21 days	Male	GCF_004334045	longum	0.193372	8.05984	2294458
ERS3421056	A01761	21 days	Male	GCF_900157195	longum	0.397762	2.70733	2334287		ERS3421034	A01678	21 days	Male	SRR13773651_Bifidobacterium_longum	longum	0.806628	34.0495	2265557
ERS3421056	A01761	21 days	Male	SRR7217547_Bifidobacterium_longum	longum	0.602238	4.10733	2329593		ERS3421035	A01678	infancy	Male	GCF_009160945	bifidum	0.122418	15.2863	2315904
ERS3421057	A01761	7 days	Male	GCF_900157195	longum	1	2.69026	2334287		ERS3421035	A01678	infancy	Male	GCF_002838225	breve	0.0386665	4.98161	2244624
ERS3421058	A01761	infancy	Male	SRR8090696_Bifidobacterium_longum	longum	1	2.40872	2304477		ERS3421035	A01678	infancy	Male	GCF_009931415	breve	0.044731	5.62071	2301422
ERS3421041	A01763	7 days	Male	GCF_001025135	bifidum	0.296276	8.78934	2211039		ERS3421035	A01678	infancy	Male	GCF_002838445	breve	0.317603	38.7561	2369863
ERS3421041	A01763	7 days	Male	GCF_000155395	bifidum	0.0902233	2.68671	2202695		ERS3421035	A01678	infancy	Male	SRR13740029_Bifidobacterium_longum	longum	0.025906	3.44139	2176937
ERS3421041	A01763	7 days	Male	GCF_004334045	longum	0.131695	3.47667	2484629		ERS3421035	A01678	infancy	Male	SRR13740053_Bifidobacterium_longum	longum	0.450676	54.9104	2373495
ERS3421041	A01763	7 days	Male	GCF_004334235	longum	0.136766	3.68085	2437180		ERS3421049	A01687	infancy	Female	GCF_004334065	longum	0.505017	3.95328	1677321
ERS3421041	A01763	7 days	Male	SRR7351913_Bifidobacterium_longum	longum	0.117275	3.45744	2224891		ERS3421049	A01687	infancy	Female	SRR13773647_Bifidobacterium_longum	longum	0.494983	4.77189	1361969
ERS3421041	A01763	7 days	Male	GCF_001025215	pseudocat	0.131556	3.7295	2313752		ERS3421050	A01739	21 days	Female	GCF_001020405	bifidum	0.0735103	2.39166	2286339
ERS3421041	A01763	7 days	Male	GCF_021484885	pseudocat	0.096208	2.66284	2369863		ERS3421050	A01739	21 days	Female	GCF_002838565	breve	0.727525	23.8754	2266678
ERS3421042	A01763	infancy	Male	GCF_015667555	bifidum	0.354138	3.13017	2144986		ERS3421050	A01739	21 days	Female	SRR7281029_Bifidobacterium_longum	longum	0.098251	3.03097	2411276
ERS3421042	A01763	infancy	Male	GCF_002838445	breve	0.409063	3.1849	2435083		ERS3421050	A01739	21 days	Female	SRR13740029_Bifidobacterium_longum	longum	0.100713	3.44139	2176937
ERS3421042	A01763	infancy	Male	SRR8090696_Bifidobacterium_longum	longum	0.236799	1.94817	2304477		ERS3421053	A01739	infancy	Female	GCF_902167875	breve	0.101272	8.83796	2178877
ERS3421059	A01763	4 days	Male	GCF_000786175	longum	1	3.01923	2501933		ERS3421053	A01739	infancy	Female	GCF_002838445	breve	0.483021	38.7561	2369863
ERS3421044	A01802	7 days	Female	GCF_902167875	breve	0.230117	2.98629	2359653		ERS3421053	A01739	infancy	Female	GCF_002838565	breve	0.0461964	3.87539	2266678
ERS3421044	A01802	7 days	Female	GCF_002838445	breve	0.539986	6.79049	2435083		ERS3421053	A01739	infancy	Female	SRR13773651_Bifidobacterium_longum	longum	0.286539	24.0495	2265557
ERS3421044	A01802	7 days	Female	GCF_002838325	breve	0.229897	3.10735	2265557		ERS3421053	A01739	infancy	Female	SRR8090696_Bifidobacterium_longum	longum	0.0829719	6.83157	2309446
ERS3421063	A01805	21 days	Female	GCF_003094755	bifidum	0.15454	1.95125	2254218		ERS3421054	A01761	4 days	Male	GCF_900157195	longum	1	3.68219	1677321
ERS3421063	A01805	21 days	Female	GCF_002838225	breve	0.280413	3.3305	2396387		ERS3421056	A01761	21 days	Male	GCF_900157195	longum	0.568137	9.63515	1677321
ERS3421063	A01805	21 days	Female	SRR13773662_Bifidobacterium_longum	longum	0.260314	3.24467	2283476		ERS3421056	A01761	21 days	Male	GCF_900157195	longum	0.21712	3.68219	1677321
ERS3421063	A01805	21 days	Female	SRR7351801_Bifidobacterium_longum	longum	0.304733	3.65422	2373517		ERS3421056	A01761	21 days	Male	SRR7217547_Bifidobacterium_longum	longum	0.214742	2.762	2211648
ERS3421064	A01805	4 days	Female	GCF_003094755	bifidum	0.240619	2.40185	2254218		ERS3421057	A01761	7 days	Male	GCF_900157195	longum	1	3.68219	1677321
ERS3421064	A01805	4 days	Female	GCF_002838225	breve	0.33683	3.16275	2396387		ERS3421058	A01761	infancy	Male	SRR8090696_Bifidobacterium_longum	longum	0.0813895	6.83157	2309446
ERS3421064	A01805	4 days	Female	SRR13773662_Bifidobacterium_longum	longum	0.42255	4.16383	2283476		ERS3421058	A01761	infancy	Male	SRR7217476_Bifidobacterium_longum	longum	0.91861	62.4546	2.8512e+06
ERS3421065	A01805	7 days	Female	GCF_000155395	bifidum	0.119725	2.47971	2202695		ERS3421041	A01763	7 days	Male	GCF_001025135	bifidum	0.135744	6.82383	2192395
ERS3421065	A01805	7 days	Female	GCF_005844205	bifidum	0.165631	3.49151	2164212		ERS3421041	A01763	7 days	Male	GCF_000155395	bifidum	0.20412	9.28573	2422684
ERS3421065	A01805	7 days	Female	GCF_902167875	breve	0.194253	3.7557	2359653		ERS3421041	A01763	7 days	Male	B.breve_BB46-6M	breve	0.164886	7.79355	2331707
ERS3421065	A01805	7 days	Female	GCF_002838445	breve	0.283551	5.31236	2435083		ERS3421041	A01763	7 days	Male	GCF_000213865	breve	0.102594	5.12946	2204341
ERS3421065	A01805	7 days	Female	GCF_004334695	longum	0.23684	4.53142	2384465		ERS3421041	A01763	7 days	Male	SRR7351913_Bifidobacterium_longum	longum	0.136416	6.87491	2186882
ERS3421067	A01805	infancy	Female	SRR8090696_Bifidobacterium_longum	longum	0.524391	3.14866	2304477		ERS3421041	A01763	7 days	Male	GCF_001025215	pseudocat	0.0771254	3.45228	2462170
ERS3421067	A01805	infancy	Female	ERR4794311_Bifidobacterium_longum	longum	0.475609	2.63734	2495329		ERS3421041	A01763	7 days	Male	GCF_021484885	pseudocat	0.179114	7.72042	2556908
ERS3421068	A01812	21 days	Female	GCF_001020375	bifidum	0.33116	2.74289	2204341		ERS3421042	A01763	infancy	Male	GCF_015667555	bifidum	0.138028	16.016	2359653
ERS3421068	A01812	21 days	Female	ERR4794311_Bifidobacterium_longum	longum	0.305928	2.23841	2495329		ERS3421042	A01763	infancy	Male	GCF_003094755	bifidum	0.0471587	5.4308	2377562
ERS3421068	A01812	21 days	Female	SRR7411307_Bifidobacterium_longum	longum	0.362912	2.89515	2288644		ERS3421042	A01763	infancy	Male	GCF_002838445	breve	0.335451	38.7561	2369863
ERS3421069	A01812	infancy	Female	GCF_002838445	breve	0.317751	2.78237	2435083		ERS3421042	A01763	infancy	Male	SRR8090696_Bifidobacterium_longum	longum	0.479362	56.8316	2309446
ERS3421069	A01812	infancy	Female	SRR8090696_Bifidobacterium_longum	longum	0.240144	2.22199	2304477		ERS3421059	A01763	4 days	Male	GCF_000786175	longum	0.583472	33.539	2275646
ERS3421069	A01812	infancy	Female	GCF_004333475	longum	0.442105	4.09909	2299748		ERS3421059	A01763	4 days	Male	GCF_020541925	pseudocat	0.416528	23.5485	2313752
ERS3421070	A01812	7 days	Female	GCF_004333475	longum	0.178398	1.72732	2299748		ERS3421044	A01802	7 days	Female	GCF_902167875	breve	0.144876	8.83796	2178877
ERS3421070	A01812	7 days	Female	GCF_021484885	pseudocat	0.458649	4.30944	2369863		ERS3421044	A01802	7 days	Female	GCF_002838445	breve	0.690996	38.7561	2369863
ERS3421070	A01812	7 days	Female	GCF_001025215	pseudocat	0.362953	3.49299	2313752		ERS3421044	A01802	7 days	Female	GCF_002838325	breve	0.119364	7.17573	2211039
ERS3421077	A01910	4 days	Male	GCF_004334045	longum	1	1.79975	2484629		ERS3421044	A01802	7 days	Female	GCF_004333475	longum	0.0447635	2.45592	2422684
ERS3421078	A01910	7 days	Male	GCF_002833255	longum	1	2.04781	2330371		ERS3421063	A01805	21 days	Female	GCF_003094755	bifidum	0.246223	5.4308	2377562
ERS3421098	A01966	infancy	Female	GCF_001020355	bifidum	0.067844	1.25022	2360966		ERS3421063	A01805	21 days	Female	GCF_002838225	breve	0.213229	4.98161	2244624
ERS3421098	A01966	infancy	Female	B.breve_BB46-6M	breve	0.152077	2.91903	2266678		ERS3421063	A01805	21 days	Female	SRR13773662_Bifidobacterium_longum	longum	0.24645	5.812	2223664
ERS3421098	A01966	infancy	Female	GCF_002838225	breve	0.188927	3.43006	2396387		ERS3421063	A01805	21 days	Female	SRR7351801_Bifidobacterium_longum	longum	0.167018	4.04698	2164212
ERS3421098	A01966	infancy	Female	GCF_018141585	longum	0.162585	2.76174	2561293		ERS3421063	A01805	21 days	Female	SRR13740051_Bifidobacterium_longum	longum	0.127079	2.96709	2245999
ERS3421098	A01966	infancy	Female	SRR7281029_Bifidobacterium_longum	longum	0.428567	8.0964	2302980		ERS3421064	A01805	4 days	Female	GCF_003094755	bifidum	0.348807	5.4308	2377562
ERS3421106	A02053	infancy	Male	B.bifidum_I11-1M	bifidum	0.135304	3.07556	2100835		ERS3421064	A01805	4 days	Female	GCF_002838225	breve	0.302066	4.98161	2244624
ERS3421106	A02053	infancy	Male	GCF_902167875	breve	0.182593	3.69524	2359653		ERS3421064	A01805	4 days	Female	SRR13773662_Bifidobacterium_longum	longum	0.349127	5.812	2223664
ERS3421106	A02053	infancy	Male	GCF_002838445	breve	0.20211	3.96351	2435083		ERS3421065	A01805	7 days	Female	GCF_005844205	bifidum	0.0830529	5.54483	2193310
ERS3421106	A02053	infancy	Male	SRR8090696_Bifidobacterium_longum	longum	0.144612	2.99667	2304477		ERS3421065	A01805	7 days	Female	GCF_009160945	bifidum	0.0836063	5.2863	2315904
ERS3421106	A02053	infancy	Male	SRR13773651_Bifidobacterium_longum	longum	0.179033	3.62283	2359889		ERS3421065	A01805	7 days	Female	GCF_902167875	breve	0.131508	8.83796	2178877
ERS3421106	A02053	infancy	Male	ERR4794311_Bifidobacterium_longum	longum	0.156347	2.99205	2495329		ERS3421065	A01805	7 days	Female	GCF_002838445	breve	0.627235	38.7561	2369863
ERS3421110	A02064	21 days	Male	GCF_004333845	longum	0.524144	3.0393	2408845		ERS3421065	A01805	7 days	Female	GCF_004334695	longum	0.0745979	4.95913	2202695
ERS3421110	A02064	21 days	Male	GCF_004334065	longum	0.475856	2.60479	2551732		ERS3421067	A01805	infancy	Female	SRR8090696_Bifidobacterium_longum	longum	0.506909	6.83157	2309446
ERS3421116	A02080	infancy	Female	GCF_902167875	breve	0.170234	3.02617	2359653		ERS3421067	A01805	infancy	Female	ERR4794311_Bifidobacterium_longum	longum	0.493091	6.66852	2301422
ERS3421116	A02080	infancy	Female	GCF_002838445	breve	0.139799	2.40817	2435083		ERS3421068	A01812	21 days	Female	GCF_001020375	bifidum	0.336168	23.3341	2164212
ERS3421116	A02080	infancy	Female	GCF_002838325	breve	0.210854	3.90393	2265557		ERS3421068	A01812	21 days	Female	ERR4794311_Bifidobacterium_longum	longum	0.561766	36.6685	2301422
ERS3421116	A02080	infancy	Female	GCF_015551245	longum	0.479113	8.59967	2336967		ERS3421068	A01812	21 days	Female	SRR7411307_Bifidobacterium_longum	longum	0.102066	5.99651	2556908
ERS3421121	A02100	21 days	Male	GCF_002838325	breve	0.227785	2.21261	2265557		ERS3421069	A01812	infancy	Female	GCF_002838445	breve	0.730756	38.7561	2369863
ERS3421121	A02100	21 days	Male	GCF_902167875	breve	0.457643	4.26809	2359653		ERS3421069	A01812	infancy	Female	SRR8090696_Bifidobacterium_longum	longum	0.125527	6.83157	2309446
ERS3421121	A02100	21 days	Male	GCF_000786175	longum	0.314572	2.76694	2501933		ERS3421069	A01812	infancy	Female	GCF_004333475	longum	0.143717	7.45592	2422684
ERS3421129	A02110	infancy	Female	B.bifidum_I11-1M	bifidum	0.293623	3.21003	2100835		ERS3421070	A01812	7 days	Female	GCF_016069985	bifidum	0.0710287	5.00507	2187753
ERS3421129	A02110	infancy	Female	GCF_003437175	bifidum	0.291702	3.05721	2191425		ERS3421070	A01812	7 days	Female	GCF_004333475	longum	0.745783	47.4559	2422684
ERS3421129	A02110	infancy	Female	SRR13773630_Bifidobacterium_longum	longum	0.19173	1.8055	2438954		ERS3421070	A01812	7 days	Female	GCF_021484885	pseudocat	0.12805	7.72042	2556908
ERS3421129	A02110	infancy	Female	SRR13773670_Bifidobacterium_longum	longum	0.222945	2.48421	2061199		ERS3421070	A01812	7 days	Female	GCF_001025215	pseudocat	0.0551378	3.45228	2462170
ERS3421146	A02193	7 days	Male	GCF_002838505	breve	0.363684	2.66128	2462170		ERS3421077	A01910	4 days	Male	GCF_004334045	longum	1	8.05984	2294458
ERS3421146	A02193	7 days	Male	SRR13773647_Bifidobacterium_longum	longum	0.636316	4.54564	2522100		ERS3421078	A01910	7 days	Male	GCF_002833255	longum	1	6.05865	2327492
ERS3421154	A02599	infancy	Male	GCF_004334695	longum	0.347403	2.85179	2384465		ERS3421098	A01966	infancy	Female	GCF_001020355	bifidum	0.355469	25.593	2192395
ERS3421154	A02599	infancy	Male	SRR13740008_Bifidobacterium_longum	longum	0.308001	2.74005	2200233		ERS3421098	A01966	infancy	Female	B.breve_BB46-6M	breve	0.410563	27.7935	2331707
ERS3421154	A02599	infancy	Male	GCF_004333475	longum	0.344597	2.93296	2299748		ERS3421098	A01966	infancy	Female	GCF_002838225	breve	0.0708395	4.98161	2244624
ERS3421759	B00509	4 days	Female	GCF_002838445	breve	0.520929	3.07146	2435083		ERS3421098	A01966	infancy	Female	GCF_018141585	longum	0.116827	8.21053	2245999
ERS3421759	B00509	4 days	Female	GCF_004333475	longum	0.479071	2.99089	2299748		ERS3421098	A01966	infancy	Female	SRR7281029_Bifidobacterium_longum	longum	0.0463011	3.03097	2411276
ERS3421760	B00509	infancy	Female	GCF_009077955	bifidum	0.214247	2.12618	2179265		ERS3421106	A02053	infancy	Male	B.bifidum_I11-1M	bifidum	0.0678181	6.83639	2589602
ERS3421760	B00509	infancy	Female	ERR4794311_Bifidobacterium_longum	longum	0.476214	4.12732	2495329		ERS3421106	A02053	infancy	Male	GCF_902167875	breve	0.0737684	8.83796	2178877
ERS3421760	B00509	infancy	Female	GCF_004333475	longum	0.309539	2.91091	2299748		ERS3421106	A02053	infancy	Male	GCF_002838445	breve	0.351843	38.7561	2369863
ERS3421812	B01190	infancy	Male	GCF_000786175	longum	0.38451	3.92864	2501933		ERS3421106	A02053	infancy	Male	SRR8090696_Bifidobacterium_longum	longum	0.325847	36.8316	2309446
ERS3421812	B01190	infancy	Male	GCF_018141585	longum	0.325911	3.25275	2561293		ERS3421106	A02053	infancy	Male	SRR13773651_Bifidobacterium_longum	longum	0.121933	14.0495	2265557
ERS3421812	B01190	infancy	Male	SRR7351801_Bifidobacterium_longum	longum	0.289578	3.11877	2373517		ERS3421106	A02053	infancy	Male	ERR4794311_Bifidobacterium_longum	longum	0.058791	6.66852	2301422
ERS3421813	B01194	4 days	Male	GCF_900112465	bifidum	0.197211	2.6298	2150296		ERS3421110	A02064	21 days	Male	GCF_004333845	longum	0.776506	10.1703	2265274
ERS3421813	B01194	4 days	Male	GCF_002838485	breve	0.406527	4.50139	2589602		ERS3421110	A02064	21 days	Male	GCF_004334065	longum	0.223494	3.95328	1677321
ERS3421813	B01194	4 days	Male	SRR13773647_Bifidobacterium_longum	longum	0.396263	4.50517	2522100		ERS3421116	A02080	infancy	Female	GCF_001020405	bifidum	0.0709654	4.39166	2286339
ERS3421816	B01194	21 days	Male	GCF_900112465	bifidum	0.139339	3.27311	2150296		ERS3421116	A02080	infancy	Female	GCF_902167875	breve	0.136101	8.83796	2178877
ERS3421816	B01194	21 days	Male	GCF_000155395	bifidum	0.0794426	1.82174	2202695		ERS3421116	A02080	infancy	Female	GCF_002838445	breve	0.649143	38.7561	2369863
ERS3421816	B01194	21 days	Male	GCF_001546225	bifidum	0.0787444	1.75811	2262348		ERS3421116	A02080	infancy	Female	GCF_002838325	breve	0.0652538	4.17573	2211039
ERS3421816	B01194	21 days	Male	GCF_002838565	breve	0.140934	2.95225	2411276		ERS3421116	A02080	infancy	Female	GCF_015551245	longum	0.0785363	5.04097	2204341
ERS3421816	B01194	21 days	Male	B.breve_I8_1M	breve	0.174466	3.84842	2289885		ERS3421121	A02100	21 days	Male	GCF_002838325	breve	0.165761	4.17573	2211039
ERS3421816	B01194	21 days	Male	SRR13740029_Bifidobacterium_longum	longum	0.26845	5.79189	2341153		ERS3421121	A02100	21 days	Male	GCF_902167875	breve	0.345732	8.83796	2178877
ERS3421816	B01194	21 days	Male	SRR7411307_Bifidobacterium_longum	longum	0.118624	2.61808	2288644		ERS3421121	A02100	21 days	Male	GCF_000786175	longum	0.144592	3.53905	2275646
ERS3421817	B01194	infancy	Male	GCF_000155395	bifidum	0.200218	2.75968	2202695		ERS3421121	A02100	21 days	Male	SRR13740147_Bifidobacterium_longum	longum	0.343915	8.6918	2203875
ERS3421817	B01194	infancy	Male	GCF_001405355	bifidum	0.244875	3.44645	2157157		ERS3421129	A02110	infancy	Female	B.bifidum_I11-1M	bifidum	0.313006	6.83639	2589602
ERS3421817	B01194	infancy	Male	GCF_004334045	longum	0.210887	2.5769	2484629		ERS3421129	A02110	infancy	Female	GCF_003437175	bifidum	0.285278	6.66009	2422684
ERS3421817	B01194	infancy	Male	GCF_017312645	longum	0.344021	4.38901	2379733		ERS3421129	A02110	infancy	Female	GCF_011029205	bifidum	0.188238	4.59722	2315904
ERS3421822	B01218	7 days	Male	GCF_015549125	bifidum	0.260607	2.8592	2211648		ERS3421129	A02110	infancy	Female	SRR13773630_Bifidobacterium_longum	longum	0.0874841	2.26958	2180174
ERS3421822	B01218	7 days	Male	GCF_000569015	breve	0.497354	5.11576	2359009		ERS3421129	A02110	infancy	Female	SRR13773670_Bifidobacterium_longum	longum	0.125993	3.09173	2304912
ERS3421822	B01218	7 days	Male	GCF_004334045	longum	0.242039	2.36373	2484629		ERS3421146	A02193	7 days	Male	GCF_002838505	breve	0.67062	5.57505	2373495
ERS3421825	B01234	infancy	Male	GCF_009160945	bifidum	0.289563	3.02698	2551214		ERS3421146	A02193	7 days	Male	SRR13773647_Bifidobacterium_longum	longum	0.32938	4.77189	1361969
ERS3421825	B01234	infancy	Male	GCF_002838565	breve	0.184323	2.03866	2411276		ERS3421154	A02599	infancy	Male	GCF_003860285	breve	0.210735	8.50446	2162519
ERS3421825	B01234	infancy	Male	GCF_902167875	breve	0.172982	1.95508	2359653		ERS3421154	A02599	infancy	Male	GCF_004334695	longum	0.125167	4.95913	2202695
ERS3421825	B01234	infancy	Male	GCF_004334695	longum	0.159308	1.7818	2384465		ERS3421154	A02599	infancy	Male	SRR13740008_Bifidobacterium_longum	longum	0.401598	15.0582	2327492
ERS3421825	B01234	infancy	Male	SRR7281029_Bifidobacterium_longum	longum	0.193824	2.24456	2302980		ERS3421154	A02599	infancy	Male	GCF_004333475	longum	0.262501	9.45592	2422684
ERS3421834	B01242	infancy	Male	GCF_004333695	longum	0.495718	3.19878	2370638		ERS3421759	B00509	4 days	Female	GCF_002838445	breve	0.835653	38.7561	2369863
ERS3421834	B01242	infancy	Male	GCF_020008065	longum	0.504282	3.22325	2393285		ERS3421759	B00509	4 days	Female	GCF_004333475	longum	0.164347	7.45592	2422684
ERS3421839	B01256	infancy	Male	GCF_009160945	bifidum	0.193693	2.7388	2551214		ERS3421760	B00509	infancy	Female	GCF_009077955	bifidum	0.118075	3.64534	2176937
ERS3421839	B01256	infancy	Male	GCF_002838565	breve	0.118464	1.77229	2411276		ERS3421760	B00509	infancy	Female	GCF_000164965	bifidum	0.216573	6.00201	2425122
ERS3421839	B01256	infancy	Male	GCF_902167875	breve	0.294472	4.50183	2359653		ERS3421760	B00509	infancy	Female	GCF_000213865	breve	0.168238	5.12946	2204341
ERS3421839	B01256	infancy	Male	GCF_004334695	longum	0.177831	2.69035	2384465		ERS3421760	B00509	infancy	Female	ERR4794311_Bifidobacterium_longum	longum	0.228349	6.66852	2301422
ERS3421839	B01256	infancy	Male	SRR7281029_Bifidobacterium_longum	longum	0.21554	3.37622	2302980		ERS3421760	B00509	infancy	Female	GCF_004333475	longum	0.268765	7.45592	2422684
ERS3421844	B01265	4 days	Female	ERR525909_Bifidobacterium_longum	longum	1	2.8524	2225992		ERS3421812	B01190	infancy	Male	GCF_000786175	longum	0.214769	3.53905	2275646
ERS3421845	B01265	7 days	Female	ERR4794311_Bifidobacterium_longum	longum	1	8.23323	2495329		ERS3421812	B01190	infancy	Male	GCF_018141585	longum	0.551664	9.21053	2245999
ERS3421846	B01265	21 days	Female	ERR525909_Bifidobacterium_longum	longum	0.351219	2.76053	2225992		ERS3421812	B01190	infancy	Male	SRR7351801_Bifidobacterium_longum	longum	0.233567	4.04698	2164212
ERS3421846	B01265	21 days	Female	SRR13740008_Bifidobacterium_longum	longum	0.648781	5.15903	2200233		ERS3421813	B01194	4 days	Male	GCF_900112465	bifidum	0.267794	5.59539	2218256
ERS3421847	B01265	infancy	Female	ERR4794311_Bifidobacterium_longum	longum	0.314397	2.77807	2495329		ERS3421813	B01194	4 days	Male	GCF_002838485	breve	0.313145	7.13916	2033014
ERS3421847	B01265	infancy	Female	GCF_004334045	longum	0.363809	3.22853	2484629		ERS3421813	B01194	4 days	Male	SRR13773647_Bifidobacterium_longum	longum	0.140222	4.77189	1361969
ERS3421847	B01265	infancy	Female	SRR7411307_Bifidobacterium_longum	longum	0.321794	3.10023	2288644		ERS3421813	B01194	4 days	Male	SRR13773662_Bifidobacterium_longum	longum	0.278839	5.812	2223664
ERS3421856	B01284	21 days	Male	GCF_002838225	breve	0.2261	3.02136	2396387		ERS3421816	B01194	21 days	Male	GCF_900112465	bifidum	0.0972579	5.59539	2218256
ERS3421856	B01284	21 days	Male	GCF_003813065	breve	0.181504	2.55411	2275646		ERS3421816	B01194	21 days	Male	GCF_000155395	bifidum	0.176277	9.28573	2422684
ERS3421856	B01284	21 days	Male	GCF_004334695	longum	0.214675	2.88304	2384465		ERS3421816	B01194	21 days	Male	GCF_001546225	bifidum	0.143699	8.02105	2286339
ERS3421856	B01284	21 days	Male	SRR13740008_Bifidobacterium_longum	longum	0.178213	2.59376	2200233		ERS3421816	B01194	21 days	Male	GCF_002838565	breve	0.0688316	3.87539	2266678
ERS3421856	B01284	21 days	Male	GCF_004333475	longum	0.199508	2.77805	2299748		ERS3421816	B01194	21 days	Male	B.breve_I8_1M	breve	0.284163	15.3687	2359653
ERS3421857	B01284	4 days	Male	SRR7351801_Bifidobacterium_longum	longum	1	2.97208	2373517		ERS3421816	B01194	21 days	Male	SRR13740029_Bifidobacterium_longum	longum	0.0587032	3.44139	2176937
ERS3421858	B01284	7 days	Male	SRR7351801_Bifidobacterium_longum	longum	1	2.97196	2373517		ERS3421816	B01194	21 days	Male	SRR7411307_Bifidobacterium_longum	longum	0.120142	5.99651	2556908
ERS3421859	B01284	infancy	Male	GCF_004334165	longum	0.504529	3.05767	2410008		ERS3421816	B01194	21 days	Male	SRR13773647_Bifidobacterium_longum	longum	0.050926	4.77189	1361969
ERS3421859	B01284	infancy	Male	GCF_019041665	longum	0.495471	2.92827	2471330		ERS3421817	B01194	infancy	Male	GCF_000155395	bifidum	0.34533	9.28573	2422684
ERS3421860	B01299	21 days	Male	GCF_000155395	bifidum	0.29336	2.88056	2202695		ERS3421817	B01194	infancy	Male	GCF_001405355	bifidum	0.251526	6.94021	2360966
ERS3421860	B01299	21 days	Male	GCF_002838565	breve	0.357063	3.2028	2411276		ERS3421817	B01194	infancy	Male	GCF_001281425	breve	0.126083	3.37305	2435083
ERS3421860	B01299	21 days	Male	GCF_004333475	longum	0.349577	3.28771	2299748		ERS3421817	B01194	infancy	Male	GCF_004334045	longum	0.0725493	2.05984	2294458
ERS3421861	B01299	4 days	Male	GCF_001020405	bifidum	0.367021	3.79484	2172992		ERS3421817	B01194	infancy	Female	GCF_020541925	pseudocat	0.204512	6.02395	2211648
ERS3421861	B01299	4 days	Male	GCF_004333475	longum	0.396244	3.87119	2299748		ERS3421822	B01218	7 days	Male	GCF_015549125	bifidum	0.5311	17.4117	2176035
ERS3421861	B01299	4 days	Male	SRR13740029_Bifidobacterium_longum	longum	0.236735	2.27193	2341153		ERS3421822	B01218	7 days	Male	GCF_000569015	breve	0.209676	6.88104	2173833
ERS3421862	B01299	7 days	Male	GCF_001405355	bifidum	0.225982	2.9282	2157157		ERS3421822	B01218	7 days	Male	GCF_004334045	longum	0.259224	8.05984	2294458
ERS3421862	B01299	7 days	Male	GCF_005844205	bifidum	0.183899	2.37514	2164212		ERS3421825	B01234	infancy	Male	GCF_009160945	bifidum	0.169269	5.2863	2315904
ERS3421862	B01299	7 days	Male	B.breve_I40-1M	breve	0.223894	2.89395	2162519		ERS3421825	B01234	infancy	Male	GCF_002838565	breve	0.121454	3.87539	2266678
ERS3421862	B01299	7 days	Male	GCF_004334695	longum	0.232801	2.729	2384465		ERS3421825	B01234	infancy	Male	GCF_902167875	breve	0.266251	8.83796	2178877
ERS3421862	B01299	7 days	Male	GCF_017312645	longum	0.133424	1.56716	2379733		ERS3421825	B01234	infancy	Male	GCF_020541825	pseudocat	#DIV/0!	6.34394	2176937
ERS3421863	B01299	infancy	Male	GCF_004334745	longum	1	4.08151	2301675		ERS3421825	B01234	infancy	Male	GCF_004334695	longum	0.151031	4.95913	2202695
ERS3421864	B01339	21 days	Male	SRR7280819_Bifidobacterium_longum	longum	0.456565	3.04529	2448247		ERS3421825	B01234	infancy	Male	SRR7281029_Bifidobacterium_longum	longum	0.10105	3.03097	2411276
ERS3421864	B01339	21 days	Male	SRR7352095_Bifidobacterium_longum	longum	0.250352	1.78831	2286074		ERS3421834	B01242	infancy	Male	GCF_004333695	longum	0.414173	5.20686	2210370
ERS3421864	B01339	21 days	Male	SRR13739784_Bifidobacterium_longum	longum	0.293083	2.11036	2267856		ERS3421834	B01242	infancy	Male	GCF_020008065	longum	0.585827	8.00733	2033014
ERS3421865	B01339	4 days	Male	GCF_004333845	longum	1	3.34521	2408845		ERS3421839	B01256	infancy	Male	GCF_009160945	bifidum	0.209219	5.2863	2315904
ERS3421866	B01339	7 days	Male	GCF_004333845	longum	1	4.59305	2408845		ERS3421839	B01256	infancy	Male	GCF_002838565	breve	0.150118	3.87539	2266678
ERS3421873	B01364	4 days	Male	GCF_001020255	bifidum	0.395104	3.14691	2191816		ERS3421839	B01256	infancy	Male	GCF_902167875	breve	0.329089	8.83796	2178877
ERS3421873	B01364	4 days	Male	GCF_004334045	longum	0.259278	1.82172	2484629		ERS3421839	B01256	infancy	Male	GCF_004334695	longum	0.186676	4.95913	2202695
ERS3421873	B01364	4 days	Male	SRR7281029_Bifidobacterium_longum	longum	0.345618	2.6199	2302980		ERS3421839	B01256	infancy	Male	SRR7281029_Bifidobacterium_longum	longum	0.124899	3.03097	2411276
ERS3421874	B01364	7 days	Male	B.bifidum_BB21-6M	bifidum	0.540047	4.05499	2043157		ERS3421844	B01265	4 days	Female	ERR525909_Bifidobacterium_longum	longum	1	9.20254	2510381
ERS3421874	B01364	7 days	Male	GCF_015550805	longum	0.459953	3.21936	2191816		ERS3421845	B01265	7 days	Female	ERR4794311_Bifidobacterium_longum	longum	1	6.66852	2301422
ERS3421875	B01364	21 days	Male	GCF_001020255	bifidum	0.500438	4.82558	2191816		ERS3421846	B01265	21 days	Female	ERR525909_Bifidobacterium_longum	longum	0.662423	9.20254	2510381
ERS3421875	B01364	21 days	Male	B.bifidum_BB21-6M	bifidum	0.279873	2.8951	2043157		ERS3421846	B01265	21 days	Female	SRR13740008_Bifidobacterium_longum	longum	0.337577	5.05821	2327492
ERS3421875	B01364	21 days	Male	GCF_004334695	longum	0.219689	1.94725	2384465		ERS3421847	B01265	infancy	Female	B.breve_I40-1M	breve	0.0972736	2.30931	2294458
ERS3421876	B01364	infancy	Male	GCF_001020255	bifidum	0.31588	3.45243	2191816		ERS3421847	B01265	infancy	Female	ERR4794311_Bifidobacterium_longum	longum	0.281747	6.66852	2301422
ERS3421876	B01364	infancy	Male	GCF_001281425	breve	0.43162	4.26203	2426006		ERS3421847	B01265	infancy	Female	GCF_004334045	longum	0.3395	8.05984	2294458
ERS3421876	B01364	infancy	Male	SRR7411307_Bifidobacterium_longum	longum	0.252501	2.64297	2288644		ERS3421847	B01265	infancy	Female	SRR7411307_Bifidobacterium_longum	longum	0.28148	5.99651	2556908
ERS3421879	B01365	7 days	Male	B.bifidum_I11-1M	bifidum	0.199391	2.06915	2100835		ERS3421856	B01284	21 days	Male	GCF_002838225	breve	0.106919	4.98161	2244624
ERS3421879	B01365	7 days	Male	GCF_002838565	breve	0.228788	2.06854	2411276		ERS3421856	B01284	21 days	Male	GCF_003813065	breve	0.156589	6.91031	2369863
ERS3421879	B01365	7 days	Male	SRR13773630_Bifidobacterium_longum	longum	0.571821	5.11133	2438954		ERS3421856	B01284	21 days	Male	B.breve_I8_1M	breve	0.346756	15.3687	2359653
ERS3421880	B01365	infancy	Male	SRR8090696_Bifidobacterium_longum	longum	0.581661	3.11929	2304477		ERS3421856	B01284	21 days	Male	GCF_004334695	longum	0.104448	4.95913	2202695
ERS3421880	B01365	infancy	Male	SRR13773651_Bifidobacterium_longum	longum	0.418339	2.19077	2359889		ERS3421856	B01284	21 days	Male	SRR13740008_Bifidobacterium_longum	longum	0.11257	5.05821	2327492
ERS3421887	B01373	4 days	Female	GCF_001020255	bifidum	0.323888	1.89082	2191816		ERS3421856	B01284	21 days	Male	GCF_004333475	longum	0.172718	7.45592	2422684
ERS3421887	B01373	4 days	Female	GCF_000155395	bifidum	0.676112	3.92758	2202695		ERS3421857	B01284	4 days	Male	SRR7351801_Bifidobacterium_longum	longum	1	4.04698	2164212
ERS3421888	B01373	7 days	Female	GCF_015549755	bifidum	1	3.12695	2176937		ERS3421858	B01284	7 days	Male	SRR7351801_Bifidobacterium_longum	longum	1	4.04698	2164212
ERS3421889	B01373	21 days	Female	GCF_015549755	bifidum	1	3.09016	2176937		ERS3421859	B01284	infancy	Male	GCF_004334165	longum	0.501634	4.33251	2303552
ERS3421890	B01373	infancy	Female	ERR4794311_Bifidobacterium_longum	longum	0.244375	2.40343	2495329		ERS3421859	B01284	infancy	Male	GCF_019041665	longum	0.498366	3.87778	2556908
ERS3421890	B01373	infancy	Female	GCF_004333475	longum	0.507539	5.41616	2299748		ERS3421860	B01299	21 days	Male	GCF_000155395	bifidum	0.519451	19.2857	2422684
ERS3421890	B01373	infancy	Female	GCF_015551245	longum	0.248086	2.60526	2336967		ERS3421860	B01299	21 days	Male	GCF_002838565	breve	0.09766	3.87539	2266678
ERS3421891	B01374	infancy	Female	GCF_001990225	breve	0.551925	6.56104	2403402		ERS3421860	B01299	21 days	Male	GCF_003813065	breve	0.182068	6.91031	2369863
ERS3421891	B01374	infancy	Female	GCF_004334045	longum	0.216628	2.49099	2484629		ERS3421860	B01299	21 days	Male	GCF_004333475	longum	0.200821	7.45592	2422684
ERS3421891	B01374	infancy	Female	SRR13740008_Bifidobacterium_longum	longum	0.231447	3.00539	2200233		ERS3421861	B01299	4 days	Male	GCF_001020405	bifidum	0.637865	64.3917	2286339
ERS3421896	B01406	21 days	Female	GCF_015551245	longum	0.588315	4.04368	2336967		ERS3421861	B01299	4 days	Male	GCF_000568975	breve	0.0733518	7.04742	2402272
ERS3421896	B01406	21 days	Female	SRR7217679_Bifidobacterium_longum	longum	0.411685	2.86198	2310562		ERS3421861	B01299	4 days	Male	GCF_001990225	breve	0.0730932	7.3192	2304912
ERS3421899	B01406	infancy	Female	GCF_001020265	bifidum	0.19668	2.59792	2178877		ERS3421861	B01299	4 days	Male	GCF_004333475	longum	0.183231	17.4559	2422684
ERS3421899	B01406	infancy	Female	GCF_000220135	breve	0.283442	3.36718	2422684		ERS3421861	B01299	4 days	Male	SRR13740029_Bifidobacterium_longum	longum	0.0324592	3.44139	2176937
ERS3421899	B01406	infancy	Female	GCF_004334695	longum	0.290391	3.50502	2384465		ERS3421862	B01299	7 days	Male	GCF_001405355	bifidum	0.287455	6.94021	2360966
ERS3421899	B01406	infancy	Female	SRR13773662_Bifidobacterium_longum	longum	0.229487	2.89241	2283476		ERS3421862	B01299	7 days	Male	GCF_005844205	bifidum	0.213352	5.54483	2193310
ERS3421904	B01408	infancy	Male	GCF_000220135	breve	0.139441	2.40187	2422684		ERS3421862	B01299	7 days	Male	B.breve_I40-1M	breve	0.21371	5.30931	2294458
ERS3421904	B01408	infancy	Male	GCF_002838425	breve	0.36414	6.26602	2425122		ERS3421862	B01299	7 days	Male	GCF_017312645	longum	0.285483	7.21899	2254218
ERS3421904	B01408	infancy	Male	GCF_002838485	breve	0.306714	4.94263	2589602		ERS3421863	B01299	infancy	Male	GCF_004334745	longum	1	4.2293	2255543
ERS3421904	B01408	infancy	Male	GCF_017312645	longum	0.189706	3.32667	2379733		ERS3421864	B01339	21 days	Male	SRR7280819_Bifidobacterium_longum	longum	0.183084	3.59237	2266678
ERS3421913	B01415	21 days	Male	GCF_009931415	breve	0.373109	3.87264	2304912		ERS3421864	B01339	21 days	Male	SRR7352095_Bifidobacterium_longum	longum	0.480515	9.27197	2304912
ERS3421913	B01415	21 days	Male	SRR13773651_Bifidobacterium_longum	longum	0.28875	2.92722	2359889		ERS3421864	B01339	21 days	Male	SRR13739784_Bifidobacterium_longum	longum	0.336401	6.82431	2192395
ERS3421913	B01415	21 days	Male	SRR8090696_Bifidobacterium_longum	longum	0.33814	3.51035	2304477		ERS3421865	B01339	4 days	Male	GCF_004333845	longum	1	10.1703	2265274
ERS3421914	B01415	infancy	Male	GCF_000568975	breve	0.313922	2.71434	2288919		ERS3421866	B01339	7 days	Male	GCF_004333845	longum	1	10.1703	2265274
ERS3421914	B01415	infancy	Male	GCF_003860285	breve	0.302277	2.58625	2313172		ERS3421873	B01364	4 days	Male	GCF_001020255	bifidum	0.377714	12.921	2289892
ERS3421914	B01415	infancy	Male	GCF_004333475	longum	0.383801	3.30293	2299748		ERS3421873	B01364	4 days	Male	GCF_004334045	longum	0.528987	18.0598	2294458
ERS3421916	B01416	infancy	Female	GCF_001020355	bifidum	0.141471	3.06613	2360966		ERS3421873	B01364	4 days	Male	SRR7281029_Bifidobacterium_longum	longum	0.0932997	3.03097	2411276
ERS3421916	B01416	infancy	Female	GCF_002838545	breve	0.114818	2.56971	2286339		ERS3421874	B01364	7 days	Male	B.bifidum_BB21-6M	bifidum	0.491569	14.7774	2327492
ERS3421916	B01416	infancy	Female	GCF_002838465	breve	0.182836	4.06516	2301422		ERS3421874	B01364	7 days	Male	GCF_015550805	longum	0.508431	16.1503	2202695
ERS3421916	B01416	infancy	Female	SRR13773662_Bifidobacterium_longum	longum	0.108917	2.44068	2283476		ERS3421875	B01364	21 days	Male	GCF_001020255	bifidum	0.146583	2.92102	2289892
ERS3421916	B01416	infancy	Female	SRR13740053_Bifidobacterium_longum	longum	0.178428	4.05098	2253812		ERS3421875	B01364	21 days	Male	B.bifidum_BB21-6M	bifidum	0.243678	4.7774	2327492
ERS3421916	B01416	infancy	Female	B.pseudocat_I35-12M	pseudocat	0.12082	2.83571	2180174		ERS3421875	B01364	21 days	Male	GCF_001020405	bifidum	0.370355	7.39166	2286339
ERS3421916	B01416	infancy	Female	GCF_020541925	pseudocat	0.15271	3.05609	2556908		ERS3421875	B01364	21 days	Male	GCF_004334695	longum	0.239384	4.95913	2202695
ERS3421917	B01417	4 days	Female	GCF_003470585	bifidum	1	5.31608	2201171		ERS3421876	B01364	infancy	Male	GCF_001020255	bifidum	0.374725	22.921	2289892
ERS3421918	B01417	infancy	Female	GCF_003094715	bifidum	0.128676	2.93161	2279931		ERS3421876	B01364	infancy	Male	GCF_001281425	breve	0.406343	23.373	2435083
ERS3421918	B01417	infancy	Female	GCF_003470585	bifidum	0.129014	3.04448	2201171		ERS3421876	B01364	infancy	Male	SRR7411307_Bifidobacterium_longum	longum	0.109466	5.99651	2556908
ERS3421918	B01417	infancy	Female	GCF_000569015	breve	0.133961	2.94971	2359009		ERS3421876	B01364	infancy	Male	SRR7411307_Bifidobacterium_longum	longum	0.109466	5.99651	2556908
ERS3421918	B01417	infancy	Female	GCF_003860285	breve	0.138888	3.11879	2313172		ERS3421879	B01365	7 days	Male	B.bifidum_I11-1M	bifidum	0.173842	6.83639	2589602
ERS3421918	B01417	infancy	Female	ERR4794337_Bifidobacterium_longum	longum	0.134732	3.09004	2264833		ERS3421879	B01365	7 days	Male	GCF_003468415	bifidum	0.2359	11.1546	2153678
ERS3421918	B01417	infancy	Female	GCF_000786175	longum	0.15867	3.29419	2501933		ERS3421879	B01365	7 days	Male	GCF_002838565	breve	0.086258	3.87539	2266678
ERS3421918	B01417	infancy	Female	GCF_018141585	longum	0.176058	3.57047	2561293		ERS3421879	B01365	7 days	Male	GCF_002838305	breve	0.455412	20.1332	2303552
ERS3421919	B01417	21 days	Female	GCF_016069985	bifidum	0.600803	4.1937	2231702		ERS3421879	B01365	7 days	Male	SRR13773630_Bifidobacterium_longum	longum	0.0485882	2.26958	2180174
ERS3421919	B01417	21 days	Female	GCF_001020335	bifidum	0.399197	2.77795	2238534		ERS3421880	B01365	infancy	Male	SRR8090696_Bifidobacterium_longum	longum	0.224545	6.83157	2309446
ERS3421920	B01421	infancy	Female	GCF_001281425	breve	1	4.66781	2426006		ERS3421880	B01365	infancy	Male	SRR13773651_Bifidobacterium_longum	longum	0.775455	24.0495	2265557
ERS3421922	B01423	21 days	Female	GCF_015551245	longum	0.443641	4.78677	2336967		ERS3421887	B01373	4 days	Female	GCF_001020255	bifidum	0.229185	2.92102	2289892
ERS3421922	B01423	21 days	Female	GCF_021484885	pseudocat	0.252525	2.68686	2369863		ERS3421887	B01373	4 days	Female	GCF_000155395	bifidum	0.770815	9.28573	2422684
ERS3421922	B01423	21 days	Female	GCF_001025215	pseudocat	0.303834	3.31118	2313752		ERS3421888	B01373	7 days	Female	GCF_015549755	bifidum	1	5.08087	2153678
ERS3421923	B01423	4 days	Female	GCF_004334695	longum	1	1.98826	2384465		ERS3421889	B01373	21 days	Female	GCF_015549755	bifidum	1	5.08087	2153678
ERS3421924	B01423	7 days	Female	GCF_004334695	longum	1	3.8098	2384465		ERS3421890	B01373	infancy	Female	ERR4794311_Bifidobacterium_longum	longum	1	6.66852	2301422
ERS3421925	B01423	infancy	Female	GCF_002838585	breve	0.311486	3.92517	2464852		ERS3421891	B01374	infancy	Female	GCF_001990225	breve	0.357903	7.3192	2304912
ERS3421925	B01423	infancy	Female	GCF_004334695	longum	0.210417	2.74094	2384465		ERS3421891	B01374	infancy	Female	GCF_004334045	longum	0.392332	8.05984	2294458
ERS3421925	B01423	infancy	Female	GCF_018141585	longum	0.277953	3.37072	2561293		ERS3421891	B01374	infancy	Female	SRR13740008_Bifidobacterium_longum	longum	0.249765	5.05821	2327492
ERS3421925	B01423	infancy	Female	GCF_019041945	longum	0.200143	2.69076	2310338		ERS3421896	B01406	21 days	Female	GCF_015551245	longum	0.622456	5.04097	2204341
ERS3421930	B01438	infancy	Female	GCF_002838485	breve	0.335675	2.98403	2589602		ERS3421896	B01406	21 days	Female	SRR7217679_Bifidobacterium_longum	longum	0.377544	2.93746	2294458
ERS3421930	B01438	infancy	Female	GCF_004333475	longum	0.276535	2.76813	2299748		ERS3421898	B01406	7 days	Female	GCF_015551245	longum	1	5.04097	2204341
ERS3421930	B01438	infancy	Female	GCF_004334045	longum	0.38779	3.59296	2484629		ERS3421899	B01406	infancy	Female	GCF_001020265	bifidum	0.373505	9.08676	2331707
ERS3421937	B01450	infancy	Female	ERR4794311_Bifidobacterium_longum	longum	1	2.79589	2495329		ERS3421899	B01406	infancy	Female	GCF_000220135	breve	0.166903	4.50669	2100835
ERS3421942	B01472	21 days	Male	GCF_002838565	breve	0.642141	3.13402	2411276		ERS3421899	B01406	infancy	Female	GCF_004334695	longum	0.192563	4.95913	2202695
ERS3421942	B01472	21 days	Male	B.breve_I8_1M	breve	0.357859	1.83915	2289885		ERS3421899	B01406	infancy	Female	SRR13773662_Bifidobacterium_longum	longum	0.267029	6.812	2223664
ERS3421945	B01472	infancy	Male	GCF_002838485	breve	0.424965	2.0832	2589602		ERS3421904	B01408	infancy	Male	GCF_000220135	breve	0.198815	4.50669	2100835
ERS3421945	B01472	infancy	Male	GCF_004334695	longum	0.575035	3.06135	2384465		ERS3421904	B01408	infancy	Male	GCF_002838425	breve	0.154682	3.23909	2274146
ERS3421946	B01497	4 days	Male	GCF_015667555	bifidum	0.450049	3.30898	2144986		ERS3421904	B01408	infancy	Male	GCF_002838485	breve	0.304781	7.13916	2033014
ERS3421946	B01497	4 days	Male	SRR7411307_Bifidobacterium_longum	longum	0.549951	3.78969	2288644		ERS3421904	B01408	infancy	Male	GCF_017312645	longum	0.341722	7.21899	2254218
ERS3421947	B01497	7 days	Male	GCF_015667555	bifidum	0.336813	3.08756	2144986		ERS3421913	B01415	21 days	Male	GCF_009931415	breve	0.15548	5.62071	2301422
ERS3421947	B01497	7 days	Male	GCF_015667555	bifidum	0.314318	2.88135	2144986		ERS3421913	B01415	21 days	Male	SRR13773651_Bifidobacterium_longum	longum	0.654887	24.0495	2265557
ERS3421947	B01497	7 days	Male	SRR7411307_Bifidobacterium_longum	longum	0.348868	2.99733	2288644		ERS3421913	B01415	21 days	Male	SRR8090696_Bifidobacterium_longum	longum	0.189633	6.83157	2309446
ERS3421948	B01497	infancy	Male	GCF_015667555	bifidum	0.177192	3.8763	2144986		ERS3421914	B01415	infancy	Male	GCF_000568975	breve	0.317131	7.04742	2402272
ERS3421948	B01497	infancy	Male	GCF_001990225	breve	0.26543	5.18227	2403402		ERS3421914	B01415	infancy	Male	GCF_003860285	breve	0.344504	8.50446	2162519
ERS3421948	B01497	infancy	Male	GCF_902167875	breve	0.20019	3.98098	2359653		ERS3421914	B01415	infancy	Male	GCF_004333475	longum	0.338365	7.45592	2422684
ERS3421948	B01497	infancy	Male	GCF_004334045	longum	0.210874	3.98253	2484629		ERS3421916	B01416	infancy	Female	GCF_001020355	bifidum	0.152375	5.59297	2192395
ERS3421948	B01497	infancy	Male	SRR7411307_Bifidobacterium_longum	longum	0.146314	2.99988	2288644		ERS3421916	B01416	infancy	Female	GCF_002838545	breve	0.102721	3.7931	2179265
ERS3421950	B01536	infancy	Male	GCF_000786175	longum	1	13.5559	2501933		ERS3421916	B01416	infancy	Female	GCF_002838465	breve	0.145733	5.32784	2201171
ERS3421951	B01539	4 days	Female	GCF_901212485	bifidum	1	3.03376	2395561		ERS3421916	B01416	infancy	Female	GCF_001990225	breve	0.209639	7.3192	2304912
ERS3421952	B01539	infancy	Female	GCF_000786175	longum	0.683462	5.90907	2501933		ERS3421916	B01416	infancy	Female	SRR13773662_Bifidobacterium_longum	longum	0.160601	5.812	2223664
ERS3421952	B01539	infancy	Female	GCF_004333845	longum	0.316538	2.84249	2408845		ERS3421916	B01416	infancy	Female	SRR13740053_Bifidobacterium_longum	longum	0.144831	4.91042	2373495
ERS3421953	B01540	21 days	Female	GCF_016069985	bifidum	0.201388	3.13749	2231702		ERS3421916	B01416	infancy	Female	B.pseudocat_I35-12M	pseudocat	0.0841012	2.92504	2313752
ERS3421953	B01540	21 days	Female	GCF_001020335	bifidum	0.219059	3.40238	2238534		ERS3421917	B01417	4 days	Female	GCF_003470585	bifidum	1	5.46465	2301422
ERS3421953	B01540	21 days	Female	GCF_018141585	longum	0.305345	4.14493	2561293		ERS3421918	B01417	infancy	Female	GCF_003094715	bifidum	0.0866742	3.78062	2510381
ERS3421953	B01540	21 days	Female	GCF_000786175	longum	0.274207	3.81056	2501933		ERS3421918	B01417	infancy	Female	GCF_003470585	bifidum	0.114854	5.46465	2301422
ERS3421954	B01540	4 days	Female	GCF_009160945	bifidum	0.565535	3.72506	2551214		ERS3421918	B01417	infancy	Female	GCF_000569015	breve	0.33513	16.881	2173833
ERS3421954	B01540	4 days	Female	GCF_017312645	longum	0.434465	3.06795	2379733		ERS3421918	B01417	infancy	Female	GCF_003860285	breve	0.167955	8.50446	2162519
ERS3421955	B01540	7 days	Female	GCF_009160945	bifidum	0.472333	3.79787	2551214		ERS3421918	B01417	infancy	Female	ERR4794337_Bifidobacterium_longum	longum	0.114962	5.50586	2286339
ERS3421955	B01540	7 days	Female	GCF_002076105	bifidum	0.207444	1.88664	2255543		ERS3421918	B01417	infancy	Female	GCF_000786175	longum	0.0735493	3.53905	2275646
ERS3421955	B01540	7 days	Female	GCF_017312645	longum	0.320223	2.76035	2379733		ERS3421918	B01417	infancy	Female	GCF_018141585	longum	0.106876	5.21053	2245999
ERS3421957	B01543	21 days	Male	GCF_001686145	longum	0.493491	4.07494	2437471		ERS3421919	B01417	21 days	Female	GCF_016069985	bifidum	0.614043	35.0051	2187753
ERS3421957	B01543	21 days	Male	GCF_004334235	longum	0.506509	4.18294	2437180		ERS3421919	B01417	21 days	Female	GCF_001020335	bifidum	0.241124	13.8392	2172992
ERS3421958	B01543	4 days	Male	GCF_004334235	longum	1	2.69557	2437180		ERS3421919	B01417	21 days	Female	GCF_004333475	longum	0.144833	7.45592	2422684
ERS3421960	B01543	infancy	Male	GCF_003436575	bifidum	0.17726	3.1055	2314040		ERS3421920	B01421	infancy	Female	GCF_001281425	breve	0.740876	23.373	2435083
ERS3421960	B01543	infancy	Male	B.breve_BB46-6M	breve	0.184359	3.29736	2266678		ERS3421920	B01421	infancy	Female	GCF_000569015	breve	0.194714	6.88104	2173833
ERS3421960	B01543	infancy	Male	GCF_002838465	breve	0.251118	4.42357	2301422		ERS3421920	B01421	infancy	Female	SRR13773630_Bifidobacterium_longum	longum	0.06441	2.26958	2180174
ERS3421960	B01543	infancy	Male	GCF_002838345	breve	0.229778	3.71073	2510381		ERS3421922	B01423	21 days	Female	GCF_015551245	longum	0.540027	15.041	2204341
ERS3421960	B01543	infancy	Male	SRR7411307_Bifidobacterium_longum	longum	0.157484	2.78965	2288644		ERS3421922	B01423	21 days	Female	GCF_021484885	pseudocat	0.321526	7.72042	2556908
ERS3421961	B01548	21 days	Male	GCF_002838545	breve	0.328636	3.23684	2286339		ERS3421922	B01423	21 days	Female	GCF_001025215	pseudocat	0.138447	3.45228	2462170
ERS3421961	B01548	21 days	Male	GCF_004333845	longum	0.671364	6.27619	2408845		ERS3421923	B01423	4 days	Female	GCF_004334695	longum	1	44.9591	2202695
ERS3421962	B01548	infancy	Male	GCF_002838325	breve	0.155061	2.5017	2265557		ERS3421924	B01423	7 days	Female	GCF_004334695	longum	1	4.95913	2202695
ERS3421962	B01548	infancy	Male	GCF_002838465	breve	0.163112	2.59056	2301422		ERS3421925	B01423	infancy	Female	GCF_002838585	breve	0.0980286	2.97869	2192395
ERS3421962	B01548	infancy	Male	GCF_002838545	breve	0.183056	2.9265	2286339		ERS3421925	B01423	infancy	Female	GCF_004334695	longum	0.2301	6.95913	2202695
ERS3421962	B01548	infancy	Male	GCF_004333515	longum	0.371614	5.59936	2425822		ERS3421925	B01423	infancy	Female	GCF_018141585	longum	0.512817	15.2105	2245999
ERS3421962	B01548	infancy	Male	GCF_004334065	longum	0.127157	1.82143	2551732		ERS3421925	B01423	infancy	Female	GCF_019041945	longum	0.159054	4.96002	2136258
ERS3421967	B01574	infancy	Male	GCF_015549755	bifidum	0.138121	3.01907	2176937		ERS3421930	B01438	infancy	Female	GCF_015667555	bifidum	0.192441	6.01599	2359653
ERS3421967	B01574	infancy	Male	GCF_000569035	breve	0.166697	3.42506	2315904		ERS3421930	B01438	infancy	Female	GCF_002838485	breve	0.196757	7.13916	2033014
ERS3421967	B01574	infancy	Male	GCF_002838225	breve	0.205914	4.08873	2396387		ERS3421930	B01438	infancy	Female	GCF_004333475	longum	0.244873	7.45592	2422684
ERS3421967	B01574	infancy	Male	ERR4794311_Bifidobacterium_longum	longum	0.184342	3.51526	2495329		ERS3421930	B01438	infancy	Female	GCF_001025215	pseudocat	0.115231	3.45228	2462170
ERS3421967	B01574	infancy	Male	GCF_004334045	longum	0.169592	3.24791	2484629		ERS3421930	B01438	infancy	Female	GCF_004334045	longum	0.250697	8.05984	2294458
ERS3421967	B01574	infancy	Male	SRR7281029_Bifidobacterium_longum	longum	0.135332	2.79621	2302980		ERS3421937	B01450	infancy	Female	ERR4794311_Bifidobacterium_longum	longum	0.542855	6.66852	2301422
ERS3421980	B01600	infancy	Female	GCF_015549125	bifidum	0.15174	3.51637	2211648		ERS3421937	B01450	infancy	Female	SRR13773662_Bifidobacterium_longum	longum	0.457145	5.812	2223664
ERS3421980	B01600	infancy	Female	GCF_902167875	breve	0.143027	3.10655	2359653		ERS3421942	B01472	21 days	Male	GCF_002838565	breve	0.194993	3.87539	2266678
ERS3421980	B01600	infancy	Female	GCF_002838385	breve	0.171975	3.70389	2379672		ERS3421942	B01472	21 days	Male	B.breve_I8_1M	breve	0.805007	15.3687	2359653
ERS3421980	B01600	infancy	Female	GCF_015551245	longum	0.136048	2.98365	2336967		ERS3421945	B01472	infancy	Male	GCF_002838485	breve	0.570576	7.13916	2033014
ERS3421980	B01600	infancy	Female	GCF_021484885	pseudocat	0.198575	4.29449	2369863		ERS3421945	B01472	infancy	Male	GCF_004334695	longum	0.429424	4.95913	2202695
ERS3421980	B01600	infancy	Female	GCF_003952825	pseudocat	0.198635	4.64352	2192395		ERS3421946	B01497	4 days	Male	GCF_015667555	bifidum	0.480749	6.01599	2359653
ERS3421984	B01616	21 days	Male	GCF_004333695	longum	0.500222	3.2604	2370638		ERS3421946	B01497	4 days	Male	SRR7411307_Bifidobacterium_longum	longum	0.519251	5.99651	2556908
ERS3421984	B01616	21 days	Male	GCF_015671085	longum	0.499778	3.2129	2403549		ERS3421947	B01497	7 days	Male	GCF_015667555	bifidum	0.324666	6.01599	2359653
ERS3421987	B01616	infancy	Male	GCF_015551245	longum	1	2.54742	2336967		ERS3421947	B01497	7 days	Male	GCF_015667555	bifidum	0.324666	6.01599	2359653
ERS3421970	B01626	infancy	Female	GCF_004333995	longum	0.40638	3.27589	2479873		ERS3421947	B01497	7 days	Male	SRR7411307_Bifidobacterium_longum	longum	0.350668	5.99651	2556908
ERS3421970	B01626	infancy	Female	GCF_004334035	longum	0.259087	2.03615	2543674		ERS3421948	B01497	infancy	Male	GCF_015667555	bifidum	0.120999	6.01599	2359653
ERS3421970	B01626	infancy	Female	GCF_020008065	longum	0.334533	2.79428	2393285		ERS3421948	B01497	infancy	Male	GCF_001990225	breve	0.143795	7.3192	2304912
ERS3421988	B01626	7 days	Female	GCF_020008065	longum	1	4.17	2393285		ERS3421948	B01497	infancy	Male	GCF_902167875	breve	0.164139	8.83796	2178877
ERS3421972	B01627	infancy	Female	GCF_001281425	breve	0.498668	4.919	2426006		ERS3421948	B01497	infancy	Male	GCF_004334045	longum	0.3532	18.0598	2294458
ERS3421972	B01627	infancy	Female	SRR8090975_Bifidobacterium_longum	longum	0.501332	5.35243	2241462		ERS3421948	B01497	infancy	Male	SRR7411307_Bifidobacterium_longum	longum	0.217866	9.99651	2556908
ERS3421990	B01664	21 days	Female	GCF_001020255	bifidum	1	1.77196	2191816		ERS3421950	B01536	infancy	Male	GCF_000786175	longum	1	3.53905	2275646
ERS3421995	B01668	infancy	Male	GCF_015549425	bifidum	0.140587	3.77594	2174938		ERS3421951	B01539	4 days	Female	GCF_901212485	bifidum	1	5.35287	2234035
ERS3421995	B01668	infancy	Male	GCF_009160945	bifidum	0.187258	4.28764	2551214		ERS3421952	B01539	infancy	Female	GCF_003390735	bifidum	0.0898346	2.32104	2289892
ERS3421995	B01668	infancy	Male	GCF_009931415	breve	0.175703	4.45298	2304912		ERS3421952	B01539	infancy	Female	GCF_000786175	longum	0.520762	13.539	2275646
ERS3421995	B01668	infancy	Male	GCF_000220135	breve	0.138445	3.33815	2422684		ERS3421952	B01539	infancy	Female	GCF_004333845	longum	0.389403	10.1703	2265274
ERS3421995	B01668	infancy	Male	GCF_017743235	pseudocat	0.196923	5.01684	2292936		ERS3421953	B01540	21 days	Female	GCF_016069985	bifidum	0.310142	15.0051	2187753
ERS3421995	B01668	infancy	Male	B.pseudocat_I8-1M	pseudocat	0.161084	4.30109	2187753		ERS3421953	B01540	21 days	Female	GCF_001020335	bifidum	0.0788181	3.83923	2172992
ERS3421996	B01670	7 days	Female	GCF_902505435	longum	1	3.09046	2484806		ERS3421953	B01540	21 days	Female	GCF_018141585	longum	0.534953	25.2105	2245999
ERS3422004	B01712	infancy	Male	GCF_019734315	bifidum	0.183684	2.94548	2158967		ERS3421953	B01540	21 days	Female	GCF_000786175	longum	0.0760877	3.53905	2275646
ERS3422004	B01712	infancy	Male	GCF_902167875	breve	0.317627	4.66014	2359653		ERS3421954	B01540	4 days	Female	GCF_009160945	bifidum	0.0866874	5.2863	2315904
ERS3422004	B01712	infancy	Male	SRR13773651_Bifidobacterium_longum	longum	0.309281	4.53725	2359889		ERS3421954	B01540	4 days	Female	GCF_017312645	longum	0.913313	57.219	2254218
ERS3422004	B01712	infancy	Male	SRR8090696_Bifidobacterium_longum	longum	0.189408	2.84548	2304477		ERS3421955	B01540	7 days	Female	GCF_009160945	bifidum	0.676035	55.2863	2315904
ERS3422010	B01716	infancy	Female	GCF_000568955	breve	0.27378	3.09554	2244624		ERS3421955	B01540	7 days	Female	GCF_017312645	longum	0.323965	27.219	2254218
ERS3422010	B01716	infancy	Female	GCF_000569015	breve	0.321313	3.45681	2359009		ERS3421957	B01543	21 days	Male	GCF_001686145	longum	0.601233	5.98782	2331707
ERS3422010	B01716	infancy	Female	GCF_002833135	longum	0.404907	4.29041	2395158		ERS3421957	B01543	21 days	Male	GCF_004334235	longum	0.398767	4.42898	2090813
ERS3422011	B01719	4 days	Male	GCF_004334065	longum	1	5.57722	2551732		ERS3421958	B01543	4 days	Male	GCF_004334235	longum	1	4.42898	2090813
ERS3422012	B01719	7 days	Male	GCF_004334065	longum	1	2.12979	2551732		ERS3421960	B01543	infancy	Male	GCF_003436575	bifidum	0.139724	5.91152	2331707
ERS3422014	B01719	21 days	Male	GCF_004333845	longum	0.282543	3.33069	2408845		ERS3421960	B01543	infancy	Male	B.breve_BB46-6M	breve	0.184207	7.79355	2331707
ERS3422014	B01719	21 days	Male	GCF_004334065	longum	0.444999	4.95202	2551732		ERS3421960	B01543	infancy	Male	GCF_002838465	breve	0.342005	15.3278	2201171
ERS3422014	B01719	21 days	Male	GCF_004334235	longum	0.272458	3.17446	2437180		ERS3421960	B01543	infancy	Male	GCF_002838345	breve	0.178643	8.07738	2181809
ERS3422019	B01729	7 days	Male	GCF_020008065	longum	1	5.17557	2393285		ERS3421960	B01543	infancy	Male	SRR7411307_Bifidobacterium_longum	longum	0.155422	5.99651	2556908
ERS3422023	B01771	infancy	Female	GCF_015549755	bifidum	0.274412	2.74938	2176937		ERS3421961	B01548	21 days	Male	GCF_002838545	breve	0.648546	33.7931	2179265
ERS3422023	B01771	infancy	Female	GCF_015667555	bifidum	0.392967	3.99585	2144986		ERS3421961	B01548	21 days	Male	GCF_001990225	breve	0.148566	7.3192	2304912
ERS3422023	B01771	infancy	Female	GCF_018785645	longum	0.332622	3.01739	2404349		ERS3421961	B01548	21 days	Male	GCF_004333845	longum	0.202888	10.1703	2265274
ERS3422024	B01772	21 days	Female	GCF_004333695	longum	1	2.8373	2370638		ERS3421962	B01548	infancy	Male	GCF_002838325	breve	0.185572	4.17573	2211039
ERS3422026	B01772	7 days	Female	GCF_004333695	longum	1	3.93863	2370638		ERS3421962	B01548	infancy	Male	GCF_002838465	breve	0.235715	5.32784	2201171
ERS3422028	B01772	infancy	Female	GCF_004333475	longum	0.320436	3.5492	2299748		ERS3421962	B01548	infancy	Male	GCF_002838545	breve	0.166145	3.7931	2179265
ERS3422028	B01772	infancy	Female	GCF_004333695	longum	0.284369	3.05553	2370638		ERS3421962	B01548	infancy	Male	GCF_004333515	longum	0.27929	6.06818	2289885
ERS3422028	B01772	infancy	Female	GCF_004334045	longum	0.395194	4.05152	2484629		ERS3421962	B01548	infancy	Male	GCF_004334065	longum	0.133277	3.95328	1677321
ERS3422030	B01773	7 days	Male	GCF_002838565	breve	0.210852	2.47704	2411276		ERS3421967	B01574	infancy	Male	GCF_015549755	bifidum	0.12039	5.08087	2153678
ERS3422030	B01773	7 days	Male	B.breve_I8_1M	breve	0.307387	3.80254	2289885		ERS3421967	B01574	infancy	Male	GCF_000569035	breve	0.145602	6.07273	2179265
ERS3422030	B01773	7 days	Male	GCF_000220135	breve	0.209472	2.44925	2422684		ERS3421967	B01574	infancy	Male	GCF_002838225	breve	0.123023	4.98161	2244624
ERS3422030	B01773	7 days	Male	GCF_004333515	longum	0.272289	3.17961	2425822		ERS3421967	B01574	infancy	Male	SRR7281029_Bifidobacterium_longum	longum	0.610986	23.031	2411276
ERS3422034	B01775	infancy	Female	GCF_001020255	bifidum	1	3.21117	2191816		ERS3421980	B01600	infancy	Female	GCF_015549125	bifidum	0.122208	7.41174	2176035
ERS3422036	B01782	7 days	Female	GCF_002838565	breve	0.339509	3.65472	2411276		ERS3421980	B01600	infancy	Female	GCF_902167875	breve	0.277994	16.838	2178877
ERS3422036	B01782	7 days	Female	B.breve_I8_1M	breve	0.350082	3.96831	2289885		ERS3421980	B01600	infancy	Female	GCF_002838385	breve	0.125733	7.24637	2289892
ERS3422036	B01782	7 days	Female	GCF_009931415	breve	0.310409	3.49566	2304912		ERS3421980	B01600	infancy	Female	GCF_015551245	longum	0.084199	5.04097	2204341
ERS3422037	B01782	21 days	Female	GCF_900112465	bifidum	0.49016	3.4446	2150296		ERS3421980	B01600	infancy	Female	SRR7411307_Bifidobacterium_longum	longum	0.116179	5.99651	2556908
ERS3422037	B01782	21 days	Female	GCF_002838385	breve	0.50984	3.23754	2379672		ERS3421980	B01600	infancy	Female	GCF_021484885	pseudocat	0.149579	7.72042	2556908
ERS3422038	B01782	infancy	Female	SRR13773651_Bifidobacterium_longum	longum	0.366561	1.88597	2359889		ERS3421980	B01600	infancy	Female	GCF_003952825	pseudocat	0.124108	7.36573	2223664
ERS3422038	B01782	infancy	Female	SRR8090696_Bifidobacterium_longum	longum	0.633439	3.33744	2304477		ERS3421984	B01616	21 days	Male	GCF_004333695	longum	0.452177	5.20686	2210370
ERS3422041	B01784	infancy	Female	B.bifidum_I4-6M	bifidum	0.172722	3.46718	2118078		ERS3421984	B01616	21 days	Male	GCF_015671085	longum	0.547823	5.97996	2331707
ERS3422041	B01784	infancy	Female	GCF_000569055	breve	0.207944	3.79176	2331707		ERS3421987	B01616	infancy	Male	GCF_015551245	longum	1	5.04097	2204341
ERS3422041	B01784	infancy	Female	GCF_002838305	breve	0.205223	3.66998	2377562		ERS3421970	B01626	infancy	Female	GCF_004333995	longum	0.263234	4.51609	2193720
ERS3422041	B01784	infancy	Female	ERR4794311_Bifidobacterium_longum	longum	0.243415	4.14752	2495329		ERS3421970	B01626	infancy	Female	GCF_004334035	longum	0.304226	5.03692	2273173
ERS3422041	B01784	infancy	Female	GCF_004333475	longum	0.170696	3.15583	2299748		ERS3421970	B01626	infancy	Female	GCF_020008065	longum	0.43254	8.00733	2033014
ERS3422044	B01787	infancy	Male	B.breve_I8_1M	breve	0.217626	3.33237	2289885		ERS3421988	B01626	7 days	Female	GCF_020008065	longum	1	8.00733	2033014
ERS3422044	B01787	infancy	Male	SRR13773651_Bifidobacterium_longum	longum	0.237935	3.53527	2359889		ERS3421972	B01627	infancy	Female	GCF_001281425	breve	0.308977	23.373	2435083
ERS3422044	B01787	infancy	Male	SRR8090696_Bifidobacterium_longum	longum	0.272349	4.14392	2304477		ERS3421972	B01627	infancy	Female	B.breve_I40-1M	breve	0.0661326	5.30931	2294458
ERS3422044	B01787	infancy	Male	ERR4794311_Bifidobacterium_longum	longum	0.27209	3.82334	2495329		ERS3421972	B01627	infancy	Female	SRR8090975_Bifidobacterium_longum	longum	0.62489	52.0764	2210370
ERS3422048	B01789	7 days	Female	GCF_003860285	breve	0.530058	3.73506	2313172		ERS3421990	B01664	21 days	Female	GCF_001020255	bifidum	1	12.921	2289892
ERS3422048	B01789	7 days	Female	GCF_004334045	longum	0.469942	3.08294	2484629		ERS3421995	B01668	infancy	Male	GCF_015549425	bifidum	0.157682	5.67661	2294458
ERS3422049	B01789	infancy	Female	GCF_003094715	bifidum	0.159104	3.5976	2279931		ERS3421995	B01668	infancy	Male	GCF_009160945	bifidum	0.148212	5.2863	2315904
ERS3422049	B01789	infancy	Female	GCF_002838545	breve	0.151982	3.42694	2286339		ERS3421995	B01668	infancy	Male	GCF_009931415	breve	0.156603	5.62071	2301422
ERS3422049	B01789	infancy	Female	GCF_000568955	breve	0.156488	3.5941	2244624		ERS3421995	B01668	infancy	Male	GCF_000220135	breve	0.11462	4.50669	2100835
ERS3422049	B01789	infancy	Female	SRR13773662_Bifidobacterium_longum	longum	0.15256	3.44428	2283476		ERS3421995	B01668	infancy	Male	GCF_017743235	pseudocat	0.241652	9.03054	2210370
ERS3422049	B01789	infancy	Female	ERR4794337_Bifidobacterium_longum	longum	0.296017	6.73806	2264833		ERS3421995	B01668	infancy	Male	B.pseudocat_I8-1M	pseudocat	0.181231	6.29077	2379672
ERS3422049	B01789	infancy	Female	B.pseudocat_I15-1M	pseudocat	0.0838492	1.96173	2203509		ERS3421996	B01670	7 days	Female	GCF_902505435	longum	1	4.64754	2090813
ERS3422050	B01791	7 days	Male	GCF_901212485	bifidum	0.293496	4.26953	2395561		ERS3422004	B01712	infancy	Male	GCF_019734315	bifidum	0.0541401	7.53169	2153678
ERS3422050	B01791	7 days	Male	GCF_002838445	breve	0.465523	6.66212	2435083		ERS3422004	B01712	infancy	Male	GCF_902167875	breve	0.0642733	8.83796	2178877
ERS3422050	B01791	7 days	Male	GCF_004333475	longum	0.24098	3.65162	2299748		ERS3422004	B01712	infancy	Male	GCF_000213865	breve	0.0377395	5.12946	2204341
ERS3422051	B01791	infancy	Male	GCF_015667555	bifidum	0.226145	3.93256	2144986		ERS3422004	B01712	infancy	Male	SRR13773651_Bifidobacterium_longum	longum	0.559942	74.0495	2265557
ERS3422051	B01791	infancy	Male	GCF_004333515	longum	0.565762	8.69938	2425822		ERS3422004	B01712	infancy	Male	SRR8090696_Bifidobacterium_longum	longum	0.283905	36.8316	2309446
ERS3422051	B01791	infancy	Male	GCF_004333845	longum	0.208094	3.22229	2408845		ERS3422010	B01716	infancy	Female	GCF_000568955	breve	0.321628	5.54927	2292936
ERS3422052	B01791	4 days	Male	GCF_002838325	breve	0.203863	3.20406	2265557		ERS3422010	B01716	infancy	Female	GCF_000569015	breve	0.3781	6.88104	2173833
ERS3422052	B01791	4 days	Male	GCF_000786175	longum	0.298222	4.24425	2501933		ERS3422010	B01716	infancy	Female	GCF_002833135	longum	0.300271	5.45198	2178877
ERS3422052	B01791	4 days	Male	GCF_018141585	longum	0.24663	3.42866	2561293		ERS3422011	B01719	4 days	Male	GCF_004334065	longum	1	3.95328	1677321
ERS3422052	B01791	4 days	Male	GCF_000786175	longum	0.251285	3.57626	2501933		ERS3422012	B01719	7 days	Male	GCF_004334065	longum	1	3.95328	1677321
ERS3422053	B01796	infancy	Female	B.bifidum_I11-1M	bifidum	0.0832229	3.00181	2100835		ERS3422014	B01719	21 days	Male	GCF_004333845	longum	0.591799	10.1703	2265274
ERS3422053	B01796	infancy	Female	GCF_902167875	breve	0.0703107	2.2579	2359653		ERS3422014	B01719	21 days	Male	GCF_004334065	longum	0.170331	3.95328	1677321
ERS3422053	B01796	infancy	Female	GCF_002838445	breve	0.133782	4.16309	2435083		ERS3422014	B01719	21 days	Male	GCF_004334235	longum	0.23787	4.42898	2090813
ERS3422053	B01796	infancy	Female	GCF_004333475	longum	0.0865459	2.85167	2299748		ERS3422019	B01729	7 days	Male	GCF_020008065	longum	1	8.00733	2033014
ERS3422053	B01796	infancy	Female	GCF_004334045	longum	0.119376	3.64072	2484629		ERS3422023	B01771	infancy	Female	GCF_015549755	bifidum	0.169864	5.08087	2153678
ERS3422053	B01796	infancy	Female	SRR7411307_Bifidobacterium_longum	longum	0.0975488	3.2298	2288644		ERS3422023	B01771	infancy	Female	B.pseudocat_I34-6M	pseudocat	0.28461	7.70459	2379672
ERS3422053	B01796	infancy	Female	B.pseudocat_I35-12M	pseudocat	0.409214	14.223	2180174		ERS3422023	B01771	infancy	Female	GCF_015667555	bifidum	0.220363	6.01599	2359653
ERS3422055	B01797	4 days	Male	GCF_004334235	longum	1	4.29141	2437180		ERS3422023	B01771	infancy	Female	GCF_018785645	longum	0.325162	8.63425	2426006
ERS3422056	B01797	21 days	Male	GCF_015667555	bifidum	0.348539	3.20669	2144986		ERS3422024	B01772	21 days	Female	GCF_003094755	bifidum	0.528725	5.4308	2377562
ERS3422056	B01797	21 days	Male	GCF_000786175	longum	0.230771	1.82027	2501933		ERS3422024	B01772	21 days	Female	GCF_004333695	longum	0.471275	5.20686	2210370
ERS3422056	B01797	21 days	Male	SRR7351801_Bifidobacterium_longum	longum	0.42069	3.49784	2373517		ERS3422026	B01772	7 days	Female	GCF_004333695	longum	1	5.20686	2210370
ERS3422057	B01797	7 days	Male	SRR8090696_Bifidobacterium_longum	longum	0.646821	4.32399	2304477		ERS3422028	B01772	infancy	Female	GCF_004333475	longum	0.375808	7.45592	2422684
ERS3422057	B01797	7 days	Male	GCF_004334235	longum	0.353179	2.23244	2437180		ERS3422028	B01772	infancy	Female	GCF_004333695	longum	0.239446	5.20686	2210370
ERS3422059	B01798	4 days	Male	GCF_015667555	bifidum	0.40251	3.22217	2144986		ERS3422028	B01772	infancy	Female	GCF_004334045	longum	0.384746	8.05984	2294458
ERS3422059	B01798	4 days	Male	GCF_002838485	breve	0.347862	2.30659	2589602		ERS3422030	B01773	7 days	Male	GCF_002838565	breve	0.108447	3.87539	2266678
ERS3422059	B01798	4 days	Male	GCF_015551245	longum	0.249627	1.83416	2336967		ERS3422030	B01773	7 days	Male	B.breve_I8_1M	breve	0.44771	15.3687	2359653
ERS3422060	B01798	infancy	Male	GCF_001020335	bifidum	0.197885	5.47129	2238534		ERS3422030	B01773	7 days	Male	GCF_000220135	breve	0.116886	4.50669	2100835
ERS3422060	B01798	infancy	Male	GCF_005844365	bifidum	0.13361	3.65054	2265274		ERS3422030	B01773	7 days	Male	GCF_004333515	longum	0.171547	6.06818	2289885
ERS3422060	B01798	infancy	Male	GCF_002838225	breve	0.241971	6.24953	2396387		ERS3422030	B01773	7 days	Male	ERR4794337_Bifidobacterium_longum	longum	0.15541	5.50586	2286339
ERS3422060	B01798	infancy	Male	GCF_002838465	breve	0.126304	3.39673	2301422		ERS3422034	B01775	infancy	Female	GCF_001020255	bifidum	1	2.92102	2289892
ERS3422060	B01798	infancy	Male	GCF_015551245	longum	0.133111	3.52535	2336967		ERS3422036	B01782	7 days	Female	GCF_001020255	bifidum	0.0835888	2.92102	2289892
ERS3422060	B01798	infancy	Male	GCF_018141585	longum	0.16712	4.0384	2561293		ERS3422036	B01782	7 days	Female	GCF_002838565	breve	0.109775	3.87539	2266678
ERS3422061	B01799	infancy	Female	GCF_001020265	bifidum	0.228453	5.3872	2178877		ERS3422036	B01782	7 days	Female	B.breve_I8_1M	breve	0.453193	15.3687	2359653
ERS3422061	B01799	infancy	Female	GCF_001020405	bifidum	0.161951	3.82934	2172992		ERS3422036	B01782	7 days	Female	GCF_009931415	breve	0.161654	5.62071	2301422
ERS3422061	B01799	infancy	Female	GCF_002838445	breve	0.145192	3.06356	2435083		ERS3422036	B01782	7 days	Female	ERR4794311_Bifidobacterium_longum	longum	0.191789	6.66852	2301422
ERS3422061	B01799	infancy	Female	ERR4794311_Bifidobacterium_longum	longum	0.24147	4.97203	2495329		ERS3422037	B01782	21 days	Female	GCF_900112465	bifidum	0.427921	5.59539	2218256
ERS3422061	B01799	infancy	Female	GCF_004333475	longum	0.0937748	2.0951	2299748		ERS3422037	B01782	21 days	Female	GCF_002838385	breve	0.572079	7.24637	2289892
ERS3422061	B01799	infancy	Female	SRR13773670_Bifidobacterium_longum	longum	0.12916	3.21964	2061199		ERS3422038	B01782	infancy	Female	GCF_003436135	bifidum	0.193065	7.29347	2304912
ERS3422062	B01799	7 days	Female	GCF_001020265	bifidum	0.315407	3.93629	2178877		ERS3422038	B01782	infancy	Female	SRR13773651_Bifidobacterium_longum	longum	0.625742	24.0495	2265557
ERS3422062	B01799	7 days	Female	GCF_004333475	longum	0.313922	3.71185	2299748		ERS3422038	B01782	infancy	Female	SRR8090696_Bifidobacterium_longum	longum	0.181193	6.83157	2309446
ERS3422062	B01799	7 days	Female	SRR13773670_Bifidobacterium_longum	longum	0.370671	4.89009	2061199		ERS3422041	B01784	infancy	Female	B.bifidum_I4-6M	bifidum	0.0646091	2.96282	2274146
ERS3422066	B01813	infancy	Female	GCF_002838325	breve	0.354462	3.34883	2265557		ERS3422041	B01784	infancy	Female	GCF_000569055	breve	0.170308	8.03284	2211039
ERS3422066	B01813	infancy	Female	GCF_015558665	longum	0.348612	3.13559	2379697		ERS3422041	B01784	infancy	Female	GCF_002838305	breve	0.444713	20.1332	2303552
ERS3422066	B01813	infancy	Female	GCF_015671085	longum	0.296926	2.6442	2403549		ERS3422041	B01784	infancy	Female	ERR4794311_Bifidobacterium_longum	longum	0.147162	6.66852	2301422
ERS3422067	B01813	4 days	Female	GCF_015558665	longum	1	3.27259	2379697		ERS3422041	B01784	infancy	Female	GCF_004333475	longum	0.173208	7.45592	2422684
ERS3422068	B01829	21 days	Male	GCF_004334045	longum	0.613854	3.3152	2484629		ERS3422044	B01787	infancy	Male	B.breve_I8_1M	breve	0.297558	15.3687	2359653
ERS3422068	B01829	21 days	Male	SRR7351801_Bifidobacterium_longum	longum	0.386146	2.18306	2373517		ERS3422044	B01787	infancy	Male	SRR13773651_Bifidobacterium_longum	longum	0.447063	24.0495	2265557
ERS3422071	B01829	infancy	Male	GCF_001685685	bifidum	0.101746	3.16566	2184434		ERS3422044	B01787	infancy	Male	SRR8090696_Bifidobacterium_longum	longum	0.129454	6.83157	2309446
ERS3422071	B01829	infancy	Male	SRR7411307_Bifidobacterium_longum	longum	0.119961	3.56245	2288644		ERS3422044	B01787	infancy	Male	ERR4794311_Bifidobacterium_longum	longum	0.125925	6.66852	2301422
ERS3422071	B01829	infancy	Male	SRR7411307_Bifidobacterium_longum	longum	0.0827515	2.45745	2288644		ERS3422048	B01789	7 days	Female	GCF_003860285	breve	0.498619	8.50446	2162519
ERS3422071	B01829	infancy	Male	GCF_021484885	pseudocat	0.494094	14.1701	2369863		ERS3422048	B01789	7 days	Female	GCF_004334045	longum	0.501381	8.05984	2294458
ERS3422071	B01829	infancy	Male	B.pseudocat_I4-6M	pseudocat	0.100267	3.07209	2218256		ERS3422049	B01789	infancy	Female	GCF_003094715	bifidum	0.1513	3.78062	2510381
ERS3422071	B01829	infancy	Male	GCF_001025215	pseudocat	0.101181	2.97215	2313752		ERS3422049	B01789	infancy	Female	GCF_002838545	breve	0.131778	3.7931	2179265
ERS3422072	B01830	21 days	Male	GCF_004333475	longum	0.442393	2.82831	2299748		ERS3422049	B01789	infancy	Female	GCF_000568955	breve	0.202845	5.54927	2292936
ERS3422072	B01830	21 days	Male	GCF_004334045	longum	0.557607	3.29963	2484629		ERS3422049	B01789	infancy	Female	SRR13773662_Bifidobacterium_longum	longum	0.206031	5.812	2223664
ERS3422073	B01830	infancy	Male	GCF_001546225	bifidum	0.198002	3.12474	2262348		ERS3422049	B01789	infancy	Female	ERR4794337_Bifidobacterium_longum	longum	0.200679	5.50586	2286339
ERS3422073	B01830	infancy	Male	GCF_011029205	bifidum	0.19727	3.25801	2161794		ERS3422049	B01789	infancy	Female	B.pseudocat_I15-1M	pseudocat	0.107367	3.11441	2162519
ERS3422073	B01830	infancy	Male	GCF_000213865	breve	0.211132	3.2387	2327492		ERS3422050	B01791	7 days	Male	GCF_901212485	bifidum	0.0981262	5.35287	2234035
ERS3422073	B01830	infancy	Male	GCF_002838505	breve	0.27444	3.97955	2462170		ERS3422050	B01791	7 days	Male	GCF_002838445	breve	0.753654	38.7561	2369863
ERS3422073	B01830	infancy	Male	SRR13740008_Bifidobacterium_longum	longum	0.119156	1.93353	2200233		ERS3422050	B01791	7 days	Male	GCF_004333475	longum	0.14822	7.45592	2422684
ERS3422074	B01847	21 days	Female	GCF_003094715	bifidum	0.487455	3.02848	2279931		ERS3422051	B01791	infancy	Male	GCF_015667555	bifidum	0.277641	6.01599	2359653
ERS3422074	B01847	21 days	Female	SRR13740053_Bifidobacterium_longum	longum	0.512545	3.22127	2253812		ERS3422051	B01791	infancy	Male	GCF_004333515	longum	0.271769	6.06818	2289885
ERS3422075	B01847	4 days	Female	GCF_003094715	bifidum	1	2.68158	2279931		ERS3422051	B01791	infancy	Male	GCF_004333845	longum	0.45059	10.1703	2265274
ERS3422076	B01847	7 days	Female	GCF_003094715	bifidum	0.505705	3.34567	2279931		ERS3422052	B01791	4 days	Male	GCF_002838325	breve	0.534104	4.17573	2211039
ERS3422076	B01847	7 days	Female	SRR13740053_Bifidobacterium_longum	longum	0.494295	3.30808	2253812		ERS3422052	B01791	4 days	Male	GCF_000786175	longum	0.465896	3.53905	2275646
ERS3422079	B01848	infancy	Female	GCF_015549125	bifidum	0.209482	3.9689	2211648		ERS3422053	B01796	infancy	Female	B.bifidum_I11-1M	bifidum	0.0944371	6.83639	2589602
ERS3422079	B01848	infancy	Female	GCF_002838585	breve	0.229391	3.89964	2464852		ERS3422053	B01796	infancy	Female	GCF_902167875	breve	0.102723	8.83796	2178877
ERS3422079	B01848	infancy	Female	SRR8090696_Bifidobacterium_longum	longum	0.19611	3.56589	2304477		ERS3422053	B01796	infancy	Female	GCF_002838445	breve	0.489944	38.7561	2369863
ERS3422079	B01848	infancy	Female	SRR13773651_Bifidobacterium_longum	longum	0.129401	2.29765	2359889		ERS3422053	B01796	infancy	Female	GCF_004333475	longum	0.0963565	7.45592	2422684
ERS3422079	B01848	infancy	Female	GCF_004333475	longum	0.235616	4.29304	2299748		ERS3422053	B01796	infancy	Female	GCF_004334045	longum	0.0986482	8.05984	2294458
ERS3422080	B01851	7 days	Female	GCF_001020405	bifidum	0.14465	1.90932	2172992		ERS3422053	B01796	infancy	Female	SRR7411307_Bifidobacterium_longum	longum	0.0817893	5.99651	2556908
ERS3422080	B01851	7 days	Female	GCF_002838585	breve	0.365932	4.25821	2464852		ERS3422053	B01796	infancy	Female	B.pseudocat_I35-12M	pseudocat	0.0361021	2.92504	2313752
ERS3422080	B01851	7 days	Female	SRR13740029_Bifidobacterium_longum	longum	0.223593	2.73934	2341153		ERS3422055	B01797	4 days	Male	GCF_004334235	longum	1	4.42898	2090813
ERS3422080	B01851	7 days	Female	ERR525909_Bifidobacterium_longum	longum	0.265825	3.42523	2225992		ERS3422056	B01797	21 days	Male	GCF_015667555	bifidum	0.457809	6.01599	2359653
ERS3422090	B01892	infancy	Male	B.bifidum_BB46-1M	bifidum	0.23515	4.81863	2193310		ERS3422056	B01797	21 days	Male	GCF_000786175	longum	0.259729	3.53905	2275646
ERS3422090	B01892	infancy	Male	GCF_000164965	bifidum	0.146255	3.00583	2186882		ERS3422056	B01797	21 days	Male	SRR7351801_Bifidobacterium_longum	longum	0.282462	4.04698	2164212
ERS3422090	B01892	infancy	Male	GCF_000568975	breve	0.213993	4.20191	2288919		ERS3422057	B01797	7 days	Male	GCF_004334235	longum	1	4.42898	2090813
ERS3422090	B01892	infancy	Male	GCF_002838225	breve	0.235369	4.41438	2396387		ERS3422059	B01798	4 days	Male	GCF_015667555	bifidum	0.35648	6.01599	2359653
ERS3422090	B01892	infancy	Male	SRR13740053_Bifidobacterium_longum	longum	0.169233	3.37478	2253812		ERS3422059	B01798	4 days	Male	GCF_002838485	breve	0.364475	7.13916	2033014
ERS3422093	B01906	infancy	Male	GCF_016069985	bifidum	0.187232	4.74878	2231702		ERS3422059	B01798	4 days	Male	GCF_015551245	longum	0.279045	5.04097	2204341
ERS3422093	B01906	infancy	Male	GCF_003094715	bifidum	0.122977	3.0531	2279931		ERS3422060	B01798	infancy	Male	GCF_001020335	bifidum	0.130392	3.83923	2172992
ERS3422093	B01906	infancy	Male	GCF_000568975	breve	0.176632	4.36793	2288919		ERS3422060	B01798	infancy	Male	GCF_005844365	bifidum	0.154956	4.55015	2178877
ERS3422093	B01906	infancy	Male	GCF_002838305	breve	0.129886	3.09222	2377562		ERS3422060	B01798	infancy	Male	GCF_002838225	breve	0.174768	4.98161	2244624
ERS3422093	B01906	infancy	Male	GCF_004333475	longum	0.180129	4.43345	2299748		ERS3422060	B01798	infancy	Male	GCF_002838465	breve	0.183296	5.32784	2201171
ERS3422093	B01906	infancy	Male	GCF_004334045	longum	0.203143	4.62785	2484629		ERS3422060	B01798	infancy	Male	GCF_015551245	longum	0.173677	5.04097	2204341
ERS3422095	B01944	infancy	Male	B.bifidum_I11-1M	bifidum	0.113109	3.80884	2100835		ERS3422060	B01798	infancy	Male	GCF_018141585	longum	0.182911	5.21053	2245999
ERS3422095	B01944	infancy	Male	GCF_001405355	bifidum	0.125972	4.13123	2157157		ERS3422061	B01799	infancy	Female	GCF_001020265	bifidum	0.1295	9.08676	2331707
ERS3422095	B01944	infancy	Male	GCF_002838565	breve	0.146109	4.28662	2411276		ERS3422061	B01799	infancy	Female	GCF_001020405	bifidum	0.0613698	4.39166	2286339
ERS3422095	B01944	infancy	Male	SRR8090696_Bifidobacterium_longum	longum	0.195072	5.98837	2304477		ERS3422061	B01799	infancy	Female	GCF_002838445	breve	0.56137	38.7561	2369863
ERS3422095	B01944	infancy	Male	SRR13773651_Bifidobacterium_longum	longum	0.115103	3.45048	2359889		ERS3422061	B01799	infancy	Female	ERR4794311_Bifidobacterium_longum	longum	0.0938018	6.66852	2301422
ERS3422095	B01944	infancy	Male	ERR4794311_Bifidobacterium_longum	longum	0.304635	8.63648	2495329		ERS3422061	B01799	infancy	Female	GCF_004333475	longum	0.110404	7.45592	2422684
ERS3422098	B01948	7 days	Female	GCF_004333475	longum	1	2.91636	2299748		ERS3422061	B01799	infancy	Female	SRR13773670_Bifidobacterium_longum	longum	0.0435553	3.09173	2304912
ERS3422100	B01948	infancy	Female	GCF_003436575	bifidum	0.19359	4.73915	2314040		ERS3422062	B01799	7 days	Female	GCF_001020265	bifidum	0.456855	9.08676	2331707
ERS3422100	B01948	infancy	Female	GCF_004334045	longum	0.152184	3.46973	2484629		ERS3422062	B01799	7 days	Female	GCF_004333475	longum	0.389488	7.45592	2422684
ERS3422100	B01948	infancy	Female	SRR13740053_Bifidobacterium_longum	longum	0.210039	5.27922	2253812		ERS3422062	B01799	7 days	Female	SRR13773670_Bifidobacterium_longum	longum	0.153657	3.09173	2304912
ERS3422100	B01948	infancy	Female	GCF_021484885	pseudocat	0.166062	3.96949	2369863		ERS3422066	B01813	infancy	Female	GCF_002838325	breve	0.255503	4.17573	2211039
ERS3422100	B01948	infancy	Female	GCF_001025215	pseudocat	0.166276	4.07101	2313752		ERS3422066	B01813	infancy	Female	GCF_015558665	longum	0.358627	5.66166	2288919
ERS3422100	B01948	infancy	Female	B.pseudocat_I4-6M	pseudocat	0.111849	2.85634	2218256		ERS3422066	B01813	infancy	Female	GCF_015671085	longum	0.38587	5.97996	2331707
ERS3422104	B01954	infancy	NA	GCF_001020415	bifidum	0.194573	4.40647	2310178		ERS3422067	B01813	4 days	Female	GCF_015558665	longum	1	5.66166	2288919
ERS3422104	B01954	infancy	NA	GCF_002838345	breve	0.184583	3.84686	2510381		ERS3422068	B01829	21 days	Male	GCF_004334045	longum	0.678604	8.05984	2294458
ERS3422104	B01954	infancy	NA	GCF_002838405	breve	0.157406	3.42809	2402272		ERS3422068	B01829	21 days	Male	SRR7351801_Bifidobacterium_longum	longum	0.321396	4.04698	2164212
ERS3422104	B01954	infancy	NA	GCF_003813065	breve	0.124933	2.87228	2275646		ERS3422071	B01829	infancy	Male	GCF_001685685	bifidum	0.314823	16.4326	2273173
ERS3422104	B01954	infancy	NA	GCF_000786175	longum	0.171699	3.59042	2501933		ERS3422071	B01829	infancy	Male	GCF_002838225	breve	0.0942414	4.98161	2244624
ERS3422104	B01954	infancy	NA	SRR13740287_Bifidobacterium_longum	longum	0.166806	3.42405	2548743		ERS3422071	B01829	infancy	Male	SRR7411307_Bifidobacterium_longum	longum	0.129224	5.99651	2556908
ERS3422105	B01956	21 days	Male	GCF_011029205	bifidum	0.136886	3.62991	2161794		ERS3422071	B01829	infancy	Male	SRR7411307_Bifidobacterium_longum	longum	0.129224	5.99651	2556908
ERS3422105	B01956	21 days	Male	GCF_015549125	bifidum	0.154031	3.99249	2211648		ERS3422071	B01829	infancy	Male	GCF_021484885	pseudocat	0.166374	7.72042	2556908
ERS3422105	B01956	21 days	Male	GCF_902167875	breve	0.16625	4.03893	2359653		ERS3422071	B01829	infancy	Male	B.pseudocat_I4-6M	pseudocat	0.0944746	4.86331	2304912
ERS3422105	B01956	21 days	Male	GCF_002838445	breve	0.183061	4.30957	2435083		ERS3422071	B01829	infancy	Male	GCF_001025215	pseudocat	0.0716395	3.45228	2462170
ERS3422105	B01956	21 days	Male	GCF_002838345	breve	0.215523	4.9216	2510381		ERS3422072	B01830	21 days	Male	GCF_004333475	longum	0.494124	7.45592	2422684
ERS3422105	B01956	21 days	Male	SRR13740029_Bifidobacterium_longum	longum	0.144249	3.5321	2341153		ERS3422072	B01830	21 days	Male	GCF_004334045	longum	0.505876	8.05984	2294458
ERS3422106	B01956	4 days	Male	GCF_011029205	bifidum	0.210315	3.13058	2161794		ERS3422073	B01830	infancy	Male	GCF_001546225	bifidum	0.280849	8.02105	2286339
ERS3422106	B01956	4 days	Male	GCF_002838445	breve	0.290714	3.84167	2435083		ERS3422073	B01830	infancy	Male	GCF_011029205	bifidum	0.163048	4.59722	2315904
ERS3422106	B01956	4 days	Male	SRR13740029_Bifidobacterium_longum	longum	0.227203	3.12286	2341153		ERS3422073	B01830	infancy	Male	GCF_000213865	breve	0.173161	5.12946	2204341
ERS3422106	B01956	4 days	Male	GCF_020541925	pseudocat	0.271768	3.4202	2556908		ERS3422073	B01830	infancy	Male	GCF_002838505	breve	0.202646	5.57505	2373495
ERS3422107	B01956	7 days	Male	GCF_015549125	bifidum	0.245239	4.45795	2211648		ERS3422073	B01830	infancy	Male	SRR13740008_Bifidobacterium_longum	longum	0.180296	5.05821	2327492
ERS3422107	B01956	7 days	Male	GCF_000213865	breve	0.296056	5.11383	2327492		ERS3422074	B01847	21 days	Female	GCF_003094715	bifidum	0.570153	43.7806	2510381
ERS3422107	B01956	7 days	Male	GCF_002838385	breve	0.258552	4.36808	2379672		ERS3422074	B01847	21 days	Female	SRR13740053_Bifidobacterium_longum	longum	0.429847	34.9104	2373495
ERS3422107	B01956	7 days	Male	SRR7411307_Bifidobacterium_longum	longum	0.200153	3.51596	2288644		ERS3422075	B01847	4 days	Female	GCF_003094715	bifidum	1	3.78062	2510381
ERS3422108	B01956	infancy	Male	GCF_001405355	bifidum	0.167905	3.95316	2157157		ERS3422076	B01847	7 days	Female	GCF_003094715	bifidum	0.322931	33.7806	2510381
ERS3422108	B01956	infancy	Male	GCF_015549755	bifidum	0.13159	3.07	2176937		ERS3422076	B01847	7 days	Female	SRR13740053_Bifidobacterium_longum	longum	0.677069	74.9104	2373495
ERS3422108	B01956	infancy	Male	GCF_000569055	breve	0.14861	3.23695	2331707		ERS3422079	B01848	infancy	Female	GCF_015549125	bifidum	0.0713871	7.41174	2176035
ERS3422108	B01956	infancy	Male	GCF_004334045	longum	0.185417	3.79009	2484629		ERS3422079	B01848	infancy	Female	GCF_002838585	breve	0.0289054	2.97869	2192395
ERS3422108	B01956	infancy	Male	GCF_004334235	longum	0.155127	3.23268	2437180		ERS3422079	B01848	infancy	Female	GCF_002838445	breve	0.406535	38.7561	2369863
ERS3422108	B01956	infancy	Male	GCF_018141585	longum	0.211352	4.19092	2561293		ERS3422079	B01848	infancy	Female	SRR8090696_Bifidobacterium_longum	longum	0.172055	16.8316	2309446
ERS3422109	B02002	infancy	Female	GCF_000164965	bifidum	0.228211	4.18504	2186882		ERS3422079	B01848	infancy	Female	SRR13773651_Bifidobacterium_longum	longum	0.241165	24.0495	2265557
ERS3422109	B02002	infancy	Female	GCF_003472345	bifidum	0.211321	3.56763	2375485		ERS3422079	B01848	infancy	Female	GCF_004333475	longum	0.0799526	7.45592	2422684
ERS3422109	B02002	infancy	Female	SRR13740309_Bifidobacterium_longum	longum	0.339325	5.63609	2414495		ERS3422080	B01851	7 days	Female	GCF_001020405	bifidum	0.19113	14.3917	2286339
ERS3422109	B02002	infancy	Female	SRR8086002_Bifidobacterium_longum	longum	0.221142	3.91055	2267893		ERS3422080	B01851	7 days	Female	GCF_002838585	breve	0.674679	52.9787	2192395
ERS3422115	B02029	infancy	Female	GCF_015667555	bifidum	0.268535	5.02137	2144986		ERS3422080	B01851	7 days	Female	ERR525909_Bifidobacterium_longum	longum	0.134191	9.20254	2510381
ERS3422115	B02029	infancy	Female	SRR13773651_Bifidobacterium_longum	longum	0.198984	3.38198	2359889		ERS3422090	B01892	infancy	Male	B.bifidum_BB46-1M	bifidum	0.344594	16.1362	2180174
ERS3422115	B02029	infancy	Female	SRR8090696_Bifidobacterium_longum	longum	0.23023	4.00715	2304477		ERS3422090	B01892	infancy	Male	GCF_000164965	bifidum	0.142576	6.00201	2425122
ERS3422115	B02029	infancy	Female	GCF_015551245	longum	0.30225	5.18751	2336967		ERS3422090	B01892	infancy	Male	GCF_000568975	breve	0.165832	7.04742	2402272
ERS3422117	B02069	infancy	Male	GCF_019734315	bifidum	0.175311	5.76475	2158967		ERS3422090	B01892	infancy	Male	GCF_002838225	breve	0.109529	4.98161	2244624
ERS3422117	B02069	infancy	Male	GCF_000568955	breve	0.0988977	3.12795	2244624		ERS3422090	B01892	infancy	Male	SRR13740053_Bifidobacterium_longum	longum	0.114163	4.91042	2373495
ERS3422117	B02069	infancy	Male	GCF_002838585	breve	0.210888	6.07403	2464852		ERS3422090	B01892	infancy	Male	ERR4794337_Bifidobacterium_longum	longum	0.123306	5.50586	2286339
ERS3422117	B02069	infancy	Male	GCF_004333475	longum	0.155068	4.78695	2299748		ERS3422093	B01906	infancy	Male	GCF_002076105	bifidum	0.185014	10.6223	2315904
ERS3422117	B02069	infancy	Male	GCF_004334045	longum	0.133167	3.80498	2484629		ERS3422093	B01906	infancy	Male	GCF_000568975	breve	0.127326	7.04742	2402272
ERS3422117	B02069	infancy	Male	B.pseudocat_I8-1M	pseudocat	0.14658	4.75656	2187753		ERS3422093	B01906	infancy	Male	GCF_002838305	breve	0.348799	20.1332	2303552
ERS3422117	B02069	infancy	Male	GCF_021484885	pseudocat	0.0800887	2.39919	2369863		ERS3422093	B01906	infancy	Male	GCF_004333475	longum	0.135851	7.45592	2422684
ERS3422128	B02106	21 days	Male	GCF_004334045	longum	1	4.93664	2484629		ERS3422093	B01906	infancy	Male	GCF_001025215	pseudocat	0.0639277	3.45228	2462170
ERS3422130	B02106	infancy	Male	GCF_003437785	bifidum	0.172746	3.32268	2178946		ERS3422093	B01906	infancy	Male	GCF_004334045	longum	0.139082	8.05984	2294458
ERS3422130	B02106	infancy	Male	GCF_003466365	bifidum	0.192039	3.65198	2203875		ERS3422095	B01944	infancy	Male	B.bifidum_I11-1M	bifidum	0.137789	6.83639	2589602
ERS3422130	B02106	infancy	Male	SRR13773642_Bifidobacterium_longum	longum	0.453073	7.07471	2684025		ERS3422095	B01944	infancy	Male	GCF_001405355	bifidum	0.127531	6.94021	2360966
ERS3422130	B02106	infancy	Male	SRR13773713_Bifidobacterium_longum	longum	0.182143	3.25345	2346360		ERS3422095	B01944	infancy	Male	GCF_002838565	breve	0.0683689	3.87539	2266678
ERS3422134	B02118	21 days	Male	GCF_002276185	longum	0.234137	3.24144	2374227		ERS3422095	B01944	infancy	Male	SRR8090696_Bifidobacterium_longum	longum	0.122795	6.83157	2309446
ERS3422134	B02118	21 days	Male	GCF_020541925	pseudocat	0.183482	2.35869	2556908		ERS3422095	B01944	infancy	Male	SRR13773651_Bifidobacterium_longum	longum	0.424067	24.0495	2265557
ERS3422134	B02118	21 days	Male	GCF_020541825	pseudocat	0.582381	8.30999	2303552		ERS3422095	B01944	infancy	Male	ERR4794311_Bifidobacterium_longum	longum	0.119448	6.66852	2301422
ERS3422135	B02118	4 days	Male	GCF_002276185	longum	0.268126	3.88716	2374227		ERS3422098	B01948	7 days	Female	GCF_004333475	longum	1	7.45592	2422684
ERS3422135	B02118	4 days	Male	GCF_020541825	pseudocat	0.42433	6.34047	2303552		ERS3422100	B01948	infancy	Female	GCF_003436575	bifidum	0.184076	5.91152	2331707
ERS3422135	B02118	4 days	Male	GCF_020541925	pseudocat	0.307544	4.14006	2556908		ERS3422100	B01948	infancy	Female	GCF_004334045	longum	0.246962	8.05984	2294458
ERS3422136	B02118	7 days	Male	GCF_004334695	longum	1	5.52109	2384465		ERS3422100	B01948	infancy	Female	SRR13740053_Bifidobacterium_longum	longum	0.155644	4.91042	2373495
ERS3422138	B02147	21 days	Female	GCF_001025215	pseudocat	1	4.50713	2313752		ERS3422100	B01948	infancy	Female	GCF_021484885	pseudocat	0.263621	7.72042	2556908
ERS3422139	B02147	4 days	Female	GCF_001686145	longum	1	3.12551	2437471		ERS3422100	B01948	infancy	Female	B.pseudocat_I4-6M	pseudocat	0.149696	4.86331	2304912
ERS3422140	B02147	7 days	Female	GCF_902167875	breve	0.225256	4.28666	2359653		ERS3422104	B01954	infancy	NA	GCF_001020415	bifidum	0.104587	5.31673	2289885
ERS3422140	B02147	7 days	Female	GCF_002838445	breve	0.186482	3.43886	2435083		ERS3422104	B01954	infancy	NA	GCF_002838345	breve	0.095165	5.07738	2181809
ERS3422140	B02147	7 days	Female	GCF_004333475	longum	0.269745	5.26702	2299748		ERS3422104	B01954	infancy	NA	GCF_002838405	breve	0.449398	23.9949	2180174
ERS3422140	B02147	7 days	Female	GCF_004334045	longum	0.318517	5.75656	2484629		ERS3422104	B01954	infancy	NA	GCF_003813065	breve	0.140683	6.91031	2369863
ERS3422141	B02147	infancy	Female	GCF_901212485	bifidum	0.0871322	2.39403	2395561		ERS3422104	B01954	infancy	NA	GCF_000786175	longum	0.0691849	3.53905	2275646
ERS3422141	B02147	infancy	Female	GCF_016070035	bifidum	0.193426	5.61576	2267064		ERS3422104	B01954	infancy	NA	SRR13740287_Bifidobacterium_longum	longum	0.140982	7.16683	2289892
ERS3422141	B02147	infancy	Female	GCF_002838445	breve	0.255297	6.90064	2435083		ERS3422105	B01956	21 days	Male	GCF_011029205	bifidum	0.0680528	4.59722	2315904
ERS3422141	B02147	infancy	Female	GCF_004334695	longum	0.114913	3.17201	2384465		ERS3422105	B01956	21 days	Male	GCF_015549125	bifidum	0.10309	7.41174	2176035
ERS3422141	B02147	infancy	Female	GCF_004333475	longum	0.159059	4.55236	2299748		ERS3422105	B01956	21 days	Male	GCF_902167875	breve	0.123088	8.83796	2178877
ERS3422141	B02147	infancy	Female	GCF_004334045	longum	0.190174	5.03788	2484629		ERS3422105	B01956	21 days	Male	GCF_002838445	breve	0.587075	38.7561	2369863
ERS3422143	B02153	infancy	Male	GCF_001020415	bifidum	0.349335	4.77799	2310178		ERS3422105	B01956	21 days	Male	GCF_002838345	breve	0.0708087	5.07738	2181809
ERS3422143	B02153	infancy	Male	B.breve_I8_1M	breve	0.353911	4.88347	2289885		ERS3422105	B01956	21 days	Male	SRR13740029_Bifidobacterium_longum	longum	0.0478861	3.44139	2176937
ERS3422143	B02153	infancy	Male	SRR8090696_Bifidobacterium_longum	longum	0.296754	4.06885	2304477		ERS3422106	B01956	4 days	Male	GCF_011029205	bifidum	0.0577823	4.59722	2315904
ERS3422148	B02159	7 days	Female	GCF_015671085	longum	1	3.66328	2403549		ERS3422106	B01956	4 days	Male	GCF_002838445	breve	0.498475	38.7561	2369863
ERS3422149	B02159	21 days	Female	GCF_009931415	breve	0.332459	11.1363	2304912		ERS3422106	B01956	4 days	Male	SRR13740029_Bifidobacterium_longum	longum	0.0406592	3.44139	2176937
ERS3422149	B02159	21 days	Female	GCF_002838645	breve	0.0725838	2.44726	2289892		ERS3422106	B01956	4 days	Male	GCF_020541925	pseudocat	0.0723064	6.02395	2211648
ERS3422149	B02159	21 days	Female	SRR13740053_Bifidobacterium_longum	longum	0.107635	3.68718	2253812		ERS3422106	B01956	4 days	Male	GCF_020541865	pseudocat	0.330777	27.6593	2203509
ERS3422149	B02159	21 days	Female	GCF_004334695	longum	0.487322	15.7791	2384465		ERS3422107	B01956	7 days	Male	GCF_015549125	bifidum	0.083422	7.41174	2176035
ERS3422151	B02159	infancy	Female	GCF_009160945	bifidum	0.197919	3.61395	2551214		ERS3422107	B01956	7 days	Male	GCF_000213865	breve	0.514557	45.1295	2204341
ERS3422151	B02159	infancy	Female	GCF_001990225	breve	0.227579	4.41109	2403402		ERS3422107	B01956	7 days	Male	GCF_002838385	breve	0.322714	27.2464	2289892
ERS3422151	B02159	infancy	Female	GCF_002838485	breve	0.156884	2.82219	2589602		ERS3422107	B01956	7 days	Male	SRR7411307_Bifidobacterium_longum	longum	0.0793064	5.99651	2556908
ERS3422151	B02159	infancy	Female	GCF_004334045	longum	0.124498	2.33423	2484629		ERS3422108	B01956	infancy	Male	GCF_001405355	bifidum	0.193809	6.94021	2360966
ERS3422151	B02159	infancy	Female	GCF_004334695	longum	0.293119	5.72657	2384465		ERS3422108	B01956	infancy	Male	GCF_015549755	bifidum	0.129429	5.08087	2153678
ERS3422154	B02165	infancy	Female	GCF_001025135	bifidum	0.194935	4.97262	2211039		ERS3422108	B01956	infancy	Male	GCF_000569055	breve	0.210076	8.03284	2211039
ERS3422154	B02165	infancy	Female	GCF_015549125	bifidum	0.0945605	2.41149	2211648		ERS3422108	B01956	infancy	Male	GCF_004334045	longum	0.218735	8.05984	2294458
ERS3422154	B02165	infancy	Female	GCF_002838445	breve	0.242373	5.61389	2435083		ERS3422108	B01956	infancy	Male	GCF_004334235	longum	0.109529	4.42898	2090813
ERS3422154	B02165	infancy	Female	SRR8090696_Bifidobacterium_longum	longum	0.203017	4.96882	2304477		ERS3422108	B01956	infancy	Male	GCF_018141585	longum	0.138422	5.21053	2245999
ERS3422154	B02165	infancy	Female	GCF_004333475	longum	0.133315	3.26956	2299748		ERS3422109	B02002	infancy	Female	GCF_000164965	bifidum	0.162421	6.00201	2425122
ERS3422154	B02165	infancy	Female	ERR4794311_Bifidobacterium_longum	longum	0.1318	2.97906	2495329		ERS3422109	B02002	infancy	Female	GCF_003472345	bifidum	0.330829	13.5266	2191816
ERS3422155	B02166	21 days	Female	GCF_002833175	longum	1	3.69273	2452211		ERS3422109	B02002	infancy	Female	SRR13740309_Bifidobacterium_longum	longum	0.0734101	2.66903	2464852
ERS3422157	B02166	infancy	Female	GCF_003390735	bifidum	0.352249	4.61496	2311342		ERS3422109	B02002	infancy	Female	GCF_021484885	pseudocat	0.220276	7.72042	2556908
ERS3422157	B02166	infancy	Female	GCF_004334745	longum	0.368817	4.85231	2301675		ERS3422109	B02002	infancy	Female	SRR8086002_Bifidobacterium_longum	longum	0.213064	8.77916	2174938
ERS3422157	B02166	infancy	Female	SRR13773713_Bifidobacterium_longum	longum	0.278934	3.5999	2346360		ERS3422115	B02029	infancy	Female	GCF_015667555	bifidum	0.133276	6.01599	2359653
ERS3422158	B02200	7 days	Female	GCF_001020325	bifidum	0.356375	4.17761	2176035		ERS3422115	B02029	infancy	Female	GCF_015549755	bifidum	0.102735	5.08087	2153678
ERS3422158	B02200	7 days	Female	GCF_001281345	bifidum	0.344969	3.98108	2210370		ERS3422115	B02029	infancy	Female	SRR13773651_Bifidobacterium_longum	longum	0.511539	24.0495	2265557
ERS3422158	B02200	7 days	Female	SRR13739819_Bifidobacterium_longum	longum	0.298656	3.66829	2076793		ERS3422115	B02029	infancy	Female	SRR8090696_Bifidobacterium_longum	longum	0.148124	6.83157	2309446
ERS3422164	B02211	7 days	Female	GCF_002838585	breve	0.497591	3.10934	2464852		ERS3422115	B02029	infancy	Female	GCF_015551245	longum	0.104326	5.04097	2204341
ERS3422164	B02211	7 days	Female	SRR13773652_Bifidobacterium_longum	longum	0.502409	3.21942	2403625		ERS3422117	B02069	infancy	Male	GCF_019734315	bifidum	0.148917	7.53169	2153678
ERS3422165	B02211	21 days	Female	GCF_000568975	breve	0.443674	5.33722	2288919		ERS3422117	B02069	infancy	Male	GCF_000568955	breve	0.116815	5.54927	2292936
ERS3422165	B02211	21 days	Female	GCF_002838445	breve	0.268109	3.03166	2435083		ERS3422117	B02069	infancy	Male	GCF_002838585	breve	0.261228	12.9787	2192395
ERS3422165	B02211	21 days	Female	GCF_015551245	longum	0.288217	3.39585	2336967		ERS3422117	B02069	infancy	Male	GCF_004333475	longum	0.165832	7.45592	2422684
ERS3422170	B02216	21 days	Female	GCF_001990225	breve	0.160625	2.00916	2403402		ERS3422117	B02069	infancy	Male	GCF_004334045	longum	0.169776	8.05984	2294458
ERS3422170	B02216	21 days	Female	GCF_015551245	longum	0.26709	3.43583	2336967		ERS3422117	B02069	infancy	Male	B.pseudocat_I8-1M	pseudocat	0.137433	6.29077	2379672
ERS3422170	B02216	21 days	Female	GCF_001025215	pseudocat	0.313562	4.07411	2313752		ERS3422128	B02106	21 days	Male	GCF_004334045	longum	1	8.05984	2294458
ERS3422170	B02216	21 days	Female	B.pseudocat_I34-6M	pseudocat	0.258723	3.68635	2109918		ERS3422130	B02106	infancy	Male	GCF_003437785	bifidum	0.195436	8.38618	2379672
ERS3422173	B02216	infancy	Female	GCF_015667555	bifidum	0.126561	2.86532	2144986		ERS3422130	B02106	infancy	Male	GCF_003466365	bifidum	0.105934	4.72388	2289892
ERS3422173	B02216	infancy	Female	GCF_002838465	breve	0.114284	2.4115	2301422		ERS3422130	B02106	infancy	Male	SRR13773642_Bifidobacterium_longum	longum	0.523468	23.5935	2265557
ERS3422173	B02216	infancy	Female	GCF_002838545	breve	0.101916	2.16472	2286339		ERS3422130	B02106	infancy	Male	GCF_020541825	pseudocat	0.135247	6.34394	2176937
ERS3422173	B02216	infancy	Female	GCF_015551245	longum	0.197628	4.10671	2336967		ERS3422130	B02106	infancy	Male	SRR13773713_Bifidobacterium_longum	longum	0.039915	1.68005	2426006
ERS3422173	B02216	infancy	Female	GCF_001025215	pseudocat	0.237336	4.98132	2313752		ERS3422134	B02118	21 days	Male	GCF_005844205	bifidum	0.309518	5.54483	2193310
ERS3422173	B02216	infancy	Female	GCF_021484885	pseudocat	0.222274	4.55474	2369863		ERS3422134	B02118	21 days	Male	GCF_002276185	longum	0.351407	6.38702	2161794
ERS3422174	B02218	infancy	Female	GCF_001025135	bifidum	0.137474	3.72984	2211039		ERS3422134	B02118	21 days	Male	GCF_020541925	pseudocat	0.339075	6.02395	2211648
ERS3422174	B02218	infancy	Female	GCF_000155395	bifidum	0.150891	4.10937	2202695		ERS3422135	B02118	4 days	Male	GCF_002276185	longum	0.337255	6.38702	2161794
ERS3422174	B02218	infancy	Female	GCF_002838565	breve	0.192306	4.78423	2411276		ERS3422135	B02118	4 days	Male	GCF_020541825	pseudocat	0.337326	6.34394	2176937
ERS3422174	B02218	infancy	Female	B.breve_I8_1M	breve	0.12155	3.18424	2289885		ERS3422135	B02118	4 days	Male	GCF_020541925	pseudocat	0.325419	6.02395	2211648
ERS3422174	B02218	infancy	Female	GCF_003952825	pseudocat	0.126393	3.45835	2192395		ERS3422136	B02118	7 days	Male	GCF_004334695	longum	1	4.95913	2202695
ERS3422174	B02218	infancy	Female	GCF_020541865	pseudocat	0.271387	6.85911	2373495		ERS3422138	B02147	21 days	Female	GCF_001025215	pseudocat	1	3.45228	2462170
ERS3422178	B02243	infancy	Female	GCF_015667555	bifidum	0.100762	3.89701	2144986		ERS3422139	B02147	4 days	Female	B.bifidum_BB21-6M	bifidum	0.443335	4.7774	2327492
ERS3422178	B02243	infancy	Female	GCF_002838485	breve	0.197416	6.3242	2589602		ERS3422139	B02147	4 days	Female	GCF_001686145	longum	0.556665	5.98782	2331707
ERS3422178	B02243	infancy	Female	GCF_002838345	breve	0.106737	3.52723	2510381		ERS3422140	B02147	7 days	Female	GCF_902167875	breve	0.116009	8.83796	2178877
ERS3422178	B02243	infancy	Female	SRR13740147_Bifidobacterium_longum	longum	0.423832	14.6389	2401823		ERS3422140	B02147	7 days	Female	GCF_002838445	breve	0.553313	38.7561	2369863
ERS3422178	B02243	infancy	Female	GCF_004333845	longum	0.171253	5.89774	2408845		ERS3422140	B02147	7 days	Female	B.pseudocat_I34-6M	pseudocat	0.110452	7.70459	2379672
ERS3422181	B02247	21 days	Male	SRR13740287_Bifidobacterium_longum	longum	0.313858	4.03274	2548743		ERS3422140	B02147	7 days	Female	GCF_004333475	longum	0.108819	7.45592	2422684
ERS3422181	B02247	21 days	Male	SRR8653276_Bifidobacterium_longum	longum	0.273006	4.20659	2125373		ERS3422140	B02147	7 days	Female	GCF_004334045	longum	0.111407	8.05984	2294458
ERS3422181	B02247	21 days	Male	SRR8653287_Bifidobacterium_longum	longum	0.413136	6.23932	2168446		ERS3422141	B02147	infancy	Female	GCF_901212485	bifidum	0.0733993	5.35287	2234035
ERS3422182	B02247	infancy	Male	GCF_001281425	breve	0.273357	4.626	2426006		ERS3422141	B02147	infancy	Female	GCF_016070035	bifidum	0.0714374	5.04959	2304912
ERS3422182	B02247	infancy	Male	GCF_001990225	breve	0.521398	8.90657	2403402		ERS3422141	B02147	infancy	Female	GCF_002838445	breve	0.56374	38.7561	2369863
ERS3422182	B02247	infancy	Male	GCF_900157195	longum	0.205245	3.60982	2334287		ERS3422141	B02147	infancy	Female	GCF_004334695	longum	0.0670464	4.95913	2202695
ERS3422192	B02254	infancy	Male	GCF_003436135	bifidum	0.290861	4.14322	2181809		ERS3422141	B02147	infancy	Female	GCF_004333475	longum	0.11087	7.45592	2422684
ERS3422192	B02254	infancy	Male	GCF_000569055	breve	0.159231	2.12238	2331707		ERS3422141	B02147	infancy	Female	GCF_004334045	longum	0.113507	8.05984	2294458
ERS3422192	B02254	infancy	Male	GCF_002838645	breve	0.243675	3.30723	2289892		ERS3422143	B02153	infancy	Male	GCF_001020415	bifidum	0.15377	5.31673	2289885
ERS3422192	B02254	infancy	Male	GCF_004334165	longum	0.306232	3.94913	2410008		ERS3422143	B02153	infancy	Male	B.breve_I8_1M	breve	0.458034	15.3687	2359653
ERS3422200	B02257	infancy	Male	GCF_016070035	bifidum	0.133801	5.41563	2267064		ERS3422143	B02153	infancy	Male	GCF_000569015	breve	0.188927	6.88104	2173833
ERS3422200	B02257	infancy	Male	GCF_019041375	bifidum	0.102092	4.36003	2148608		ERS3422143	B02153	infancy	Male	SRR8090696_Bifidobacterium_longum	longum	0.19927	6.83157	2309446
ERS3422200	B02257	infancy	Male	GCF_902167875	breve	0.11624	4.52024	2359653		ERS3422148	B02159	7 days	Female	GCF_015671085	longum	0.429872	5.97996	2331707
ERS3422200	B02257	infancy	Male	GCF_002838445	breve	0.108994	4.10716	2435083		ERS3422148	B02159	7 days	Female	GCF_004334045	longum	0.570128	8.05984	2294458
ERS3422200	B02257	infancy	Male	SRR13773647_Bifidobacterium_longum	longum	0.149362	5.43416	2522100		ERS3422149	B02159	21 days	Female	GCF_009931415	breve	0.287481	5.62071	2301422
ERS3422200	B02257	infancy	Male	GCF_018141585	longum	0.26092	9.34765	2561293		ERS3422149	B02159	21 days	Female	GCF_002838645	breve	0.210738	4.28751	2211648
ERS3422200	B02257	infancy	Male	GCF_021484885	pseudocat	0.128592	4.97902	2369863		ERS3422149	B02159	21 days	Female	SRR13740053_Bifidobacterium_longum	longum	0.259018	4.91042	2373495
ERS3422201	B02258	4 days	Female	GCF_001020335	bifidum	0.262687	2.0658	2238534		ERS3422149	B02159	21 days	Female	GCF_004334695	longum	0.242763	4.95913	2202695
ERS3422201	B02258	4 days	Female	GCF_019041665	longum	0.737313	5.25213	2471330		ERS3422151	B02159	infancy	Female	GCF_009160945	bifidum	0.167607	5.2863	2315904
ERS3422202	B02258	7 days	Female	GCF_001020325	bifidum	1	4.50128	2176035		ERS3422151	B02159	infancy	Female	GCF_001990225	breve	0.230961	7.3192	2304912
ERS3422203	B02258	21 days	Female	GCF_001025135	bifidum	0.210555	2.25135	2211039		ERS3422151	B02159	infancy	Female	GCF_002838485	breve	0.198705	7.13916	2033014
ERS3422203	B02258	21 days	Female	GCF_018785645	longum	0.387732	3.8125	2404349		ERS3422151	B02159	infancy	Female	GCF_004334045	longum	0.253179	8.05984	2294458
ERS3422203	B02258	21 days	Female	SRR7411374_Bifidobacterium_longum	longum	0.401713	4.13742	2295417		ERS3422151	B02159	infancy	Female	GCF_004334695	longum	0.149548	4.95913	2202695
ERS3422207	B02263	infancy	Female	SRR8090696_Bifidobacterium_longum	longum	0.677993	4.98003	2304477		ERS3422154	B02165	infancy	Female	GCF_001025135	bifidum	0.0869177	6.82383	2192395
ERS3422207	B02263	infancy	Female	SRR13773651_Bifidobacterium_longum	longum	0.322007	2.30968	2359889		ERS3422154	B02165	infancy	Female	GCF_015549125	bifidum	0.0937016	7.41174	2176035
ERS3422217	B02274	infancy	Female	B.bifidum_I11-1M	bifidum	0.142415	4.37412	2100835		ERS3422154	B02165	infancy	Female	GCF_002838445	breve	0.533611	38.7561	2369863
ERS3422217	B02274	infancy	Female	GCF_902167875	breve	0.132045	3.61077	2359653		ERS3422154	B02165	infancy	Female	SRR8090696_Bifidobacterium_longum	longum	0.0916621	6.83157	2309446
ERS3422217	B02274	infancy	Female	GCF_018141585	longum	0.265739	6.69455	2561293		ERS3422154	B02165	infancy	Female	GCF_004333475	longum	0.104944	7.45592	2422684
ERS3422217	B02274	infancy	Female	GCF_000786175	longum	0.134826	3.47715	2501933		ERS3422154	B02165	infancy	Female	ERR4794311_Bifidobacterium_longum	longum	0.0891634	6.66852	2301422
ERS3422217	B02274	infancy	Female	GCF_021484885	pseudocat	0.168228	4.58038	2369863		ERS3422155	B02166	21 days	Female	GCF_002833175	longum	1	4.54312	2157157
ERS3422217	B02274	infancy	Female	B.pseudocat_I4-6M	pseudocat	0.156746	4.55943	2218256		ERS3422157	B02166	infancy	Female	GCF_003390735	bifidum	0.139793	5.32104	2289892
ERS3422227	B02313	infancy	Male	GCF_902167875	breve	0.132465	3.44834	2359653		ERS3422157	B02166	infancy	Female	GCF_000164965	bifidum	0.445226	16.002	2425122
ERS3422227	B02313	infancy	Male	GCF_002838445	breve	0.182929	4.61452	2435083		ERS3422157	B02166	infancy	Female	GCF_004334745	longum	0.36822	14.2293	2255543
ERS3422227	B02313	infancy	Male	SRR13773651_Bifidobacterium_longum	longum	0.512438	13.3385	2359889		ERS3422157	B02166	infancy	Female	SRR13773713_Bifidobacterium_longum	longum	0.0467613	1.68005	2426006
ERS3422227	B02313	infancy	Male	SRR8090696_Bifidobacterium_longum	longum	0.172169	4.58925	2304477		ERS3422158	B02200	7 days	Female	GCF_001281345	bifidum	0.277126	4.6645	2315904
ERS3422254	B02317	7 days	Female	GCF_015551245	longum	1	3.1335	2336967		ERS3422158	B02200	7 days	Female	B.pseudocat_I35-12M	pseudocat	0.173621	2.92504	2313752
ERS3422255	B02317	infancy	Female	SRR13773651_Bifidobacterium_longum	longum	0.297939	2.64968	2359889		ERS3422158	B02200	7 days	Female	SRR13739819_Bifidobacterium_longum	longum	0.549253	9.30301	2301422
ERS3422255	B02317	infancy	Female	SRR8090696_Bifidobacterium_longum	longum	0.702061	6.3938	2304477		ERS3422164	B02211	7 days	Female	GCF_002838585	breve	0.0570292	2.97869	2192395
ERS3422236	B02320	infancy	Male	SRR8090696_Bifidobacterium_longum	longum	0.555108	4.979	2304477		ERS3422164	B02211	7 days	Female	SRR13773652_Bifidobacterium_longum	longum	0.942971	48.9854	2204341
ERS3422236	B02320	infancy	Male	SRR13773651_Bifidobacterium_longum	longum	0.444892	3.89673	2359889		ERS3422165	B02211	21 days	Female	GCF_000568975	breve	0.141213	7.04742	2402272
ERS3422237	B02322	infancy	Female	GCF_001281345	bifidum	0.117125	3.784	2210370		ERS3422165	B02211	21 days	Female	GCF_002838445	breve	0.766101	38.7561	2369863
ERS3422237	B02322	infancy	Female	GCF_002838505	breve	0.734027	21.2893	2462170		ERS3422165	B02211	21 days	Female	GCF_015551245	longum	0.0926863	5.04097	2204341
ERS3422237	B02322	infancy	Female	SRR13773651_Bifidobacterium_longum	longum	0.148849	4.50423	2359889		ERS3422170	B02216	21 days	Female	GCF_001990225	breve	0.170572	7.3192	2304912
ERS3422238	B02322	7 days	Female	GCF_000568975	breve	0.399387	6.71544	2288919		ERS3422170	B02216	21 days	Female	GCF_015551245	longum	0.558108	25.041	2204341
ERS3422238	B02322	7 days	Female	GCF_002838385	breve	0.35612	5.75957	2379672		ERS3422170	B02216	21 days	Female	GCF_001025215	pseudocat	0.0859434	3.45228	2462170
ERS3422238	B02322	7 days	Female	GCF_015551245	longum	0.244493	4.02648	2336967		ERS3422170	B02216	21 days	Female	B.pseudocat_I34-6M	pseudocat	0.185377	7.70459	2379672
ERS3422243	B02329	7 days	Male	GCF_000213865	breve	0.318088	5.51147	2327492		ERS3422173	B02216	infancy	Female	GCF_015667555	bifidum	0.193028	6.01599	2359653
ERS3422243	B02329	7 days	Male	SRR7281029_Bifidobacterium_longum	longum	0.127353	2.23013	2302980		ERS3422173	B02216	infancy	Female	GCF_002838465	breve	0.159467	5.32784	2201171
ERS3422243	B02329	7 days	Male	GCF_001719085	longum	0.210095	3.74229	2264056		ERS3422173	B02216	infancy	Female	GCF_002838545	breve	0.112401	3.7931	2179265
ERS3422243	B02329	7 days	Male	GCF_018141585	longum	0.344463	5.42366	2561293		ERS3422173	B02216	infancy	Female	GCF_015551245	longum	0.151098	5.04097	2204341
ERS3422245	B02358	7 days	Female	GCF_004333845	longum	1	2.44177	2408845		ERS3422173	B02216	infancy	Female	GCF_001025215	pseudocat	0.115582	3.45228	2462170
ERS3422247	B02358	4 days	Female	GCF_004333845	longum	1	15.8822	2408845		ERS3422173	B02216	infancy	Female	GCF_021484885	pseudocat	0.268424	7.72042	2556908
ERS3422256	B02369	infancy	Female	GCF_002838565	breve	0.271566	3.50161	2411276		ERS3422174	B02218	infancy	Female	GCF_001025135	bifidum	0.0836127	6.82383	2192395
ERS3422256	B02369	infancy	Female	SRR7351630_Bifidobacterium_longum	longum	0.331201	4.56691	2254798		ERS3422174	B02218	infancy	Female	GCF_000155395	bifidum	0.12573	9.28573	2422684
ERS3422256	B02369	infancy	Female	SRR8086002_Bifidobacterium_longum	longum	0.397233	5.44579	2267893		ERS3422174	B02218	infancy	Female	GCF_002838565	breve	0.0490942	3.87539	2266678
ERS3422270	B02448	7 days	Male	GCF_001020375	bifidum	0.745303	8.43372	2204341		ERS3422174	B02218	infancy	Female	B.breve_I8_1M	breve	0.20268	15.3687	2359653
ERS3422270	B02448	7 days	Male	SRR13740051_Bifidobacterium_longum	longum	0.254697	2.91806	2177176		ERS3422174	B02218	infancy	Female	SRR8086002_Bifidobacterium_longum	longum	0.106715	8.77916	2174938
ERS3422271	B02448	infancy	Male	GCF_001020375	bifidum	0.131561	2.73319	2204341		ERS3422174	B02218	infancy	Female	GCF_003952825	pseudocat	0.0915399	7.36573	2223664
ERS3422271	B02448	infancy	Male	GCF_003436575	bifidum	0.194169	3.84267	2314040		ERS3422174	B02218	infancy	Female	GCF_020541865	pseudocat	0.340629	27.6593	2203509
ERS3422271	B02448	infancy	Male	SRR13740051_Bifidobacterium_longum	longum	0.272297	5.72759	2177176		ERS3422178	B02243	infancy	Female	GCF_015667555	bifidum	0.173156	6.01599	2359653
ERS3422271	B02448	infancy	Male	SRR13740309_Bifidobacterium_longum	longum	0.249171	4.726	2414495		ERS3422178	B02243	infancy	Female	GCF_002838485	breve	0.17704	7.13916	2033014
ERS3422271	B02448	infancy	Male	SRR7217547_Bifidobacterium_longum	longum	0.152802	3.00381	2329593		ERS3422178	B02243	infancy	Female	GCF_002838345	breve	0.135126	5.07738	2181809
ERS3422285	B02528	infancy	Female	GCF_015551245	longum	1	5.96876	2336967		ERS3422178	B02243	infancy	Female	SRR13740147_Bifidobacterium_longum	longum	0.233658	8.6918	2203875
ERS3422286	B02528	7 days	Female	GCF_000568955	breve	0.322236	4.0601	2244624		ERS3422178	B02243	infancy	Female	GCF_004333845	longum	0.28102	10.1703	2265274
ERS3422286	B02528	7 days	Female	GCF_004333475	longum	0.357508	4.39655	2299748		ERS3422181	B02247	21 days	Male	SRR13740287_Bifidobacterium_longum	longum	0.338164	7.16683	2289892
ERS3422286	B02528	7 days	Female	GCF_015551245	longum	0.320256	3.87571	2336967		ERS3422181	B02247	21 days	Male	SRR8653276_Bifidobacterium_longum	longum	0.199012	4.49155	2150296
ERS3422295	B02562	infancy	Male	GCF_001405355	bifidum	0.264469	4.71376	2157157		ERS3422181	B02247	21 days	Male	SRR8653287_Bifidobacterium_longum	longum	0.462824	9.69862	2315904
ERS3422295	B02562	infancy	Male	GCF_011029205	bifidum	0.285706	5.08135	2161794		ERS3422182	B02247	infancy	Male	GCF_001281425	breve	0.620435	23.373	2435083
ERS3422295	B02562	infancy	Male	SRR8090696_Bifidobacterium_longum	longum	0.260747	4.35032	2304477		ERS3422182	B02247	infancy	Male	GCF_001990225	breve	0.183901	7.3192	2304912
ERS3422295	B02562	infancy	Male	GCF_004333475	longum	0.189078	3.16107	2299748		ERS3422182	B02247	infancy	Male	GCF_900157195	longum	0.0673269	3.68219	1677321
ERS3422299	B02607	7 days	Male	GCF_009077955	bifidum	0.514251	3.77158	2179265		ERS3422182	B02247	infancy	Male	SRR13740008_Bifidobacterium_longum	longum	0.128337	5.05821	2327492
ERS3422299	B02607	7 days	Male	GCF_004334745	longum	0.485749	3.37308	2301675		ERS3422192	B02254	infancy	Male	GCF_003436135	bifidum	0.311113	7.29347	2304912
ERS3422300	B02607	infancy	Male	GCF_016069985	bifidum	0.134311	5.88324	2231702		ERS3422192	B02254	infancy	Male	GCF_000569055	breve	0.328697	8.03284	2211039
ERS3422300	B02607	infancy	Male	B.bifidum_I4-6M	bifidum	0.0601382	2.77556	2118078		ERS3422192	B02254	infancy	Male	GCF_002838645	breve	0.17549	4.28751	2211648
ERS3422300	B02607	infancy	Male	SRR13773651_Bifidobacterium_longum	longum	0.100519	4.16388	2359889		ERS3422192	B02254	infancy	Male	GCF_004334165	longum	0.1847	4.33251	2303552
ERS3422300	B02607	infancy	Male	SRR13740029_Bifidobacterium_longum	longum	0.113153	4.72474	2341153		ERS3422200	B02257	infancy	Male	GCF_016070035	bifidum	0.0664611	5.04959	2304912
ERS3422300	B02607	infancy	Male	ERR4794311_Bifidobacterium_longum	longum	0.256612	10.0529	2495329		ERS3422200	B02257	infancy	Male	GCF_019041375	bifidum	0.0824447	6.73102	2144986
ERS3422300	B02607	infancy	Male	GCF_001025215	pseudocat	0.122655	5.18216	2313752		ERS3422200	B02257	infancy	Male	GCF_902167875	breve	0.109962	8.83796	2178877
ERS3422300	B02607	infancy	Male	B.pseudocat_I8-1M	pseudocat	0.0691665	3.09058	2187753		ERS3422200	B02257	infancy	Male	GCF_002838445	breve	0.52447	38.7561	2369863
ERS3422300	B02607	infancy	Male	B.pseudocat_I34-6M	pseudocat	0.143445	6.64605	2109918		ERS3422200	B02257	infancy	Male	SRR13773647_Bifidobacterium_longum	longum	0.037112	4.77189	1361969
ERS3422301	B02610	7 days	Male	GCF_002276185	longum	1	3.91655	2374227		ERS3422200	B02257	infancy	Male	GCF_018141585	longum	0.0668266	5.21053	2245999
ERS3422310	B02639	infancy	Female	GCF_001546225	bifidum	0.111696	2.42392	2262348		ERS3422200	B02257	infancy	Male	GCF_021484885	pseudocat	0.112723	7.72042	2556908
ERS3422310	B02639	infancy	Female	GCF_003390735	bifidum	0.220657	4.68697	2311342		ERS3422201	B02258	4 days	Female	GCF_001020335	bifidum	0.456936	3.83923	2172992
ERS3422310	B02639	infancy	Female	GCF_000568955	breve	0.208882	4.56873	2244624		ERS3422201	B02258	4 days	Female	GCF_019041665	longum	0.543064	3.87778	2556908
ERS3422310	B02639	infancy	Female	ERR4794311_Bifidobacterium_longum	longum	0.157581	3.10037	2495329		ERS3422202	B02258	7 days	Female	GCF_001020325	bifidum	1	22.9444	2292936
ERS3422310	B02639	infancy	Female	GCF_004333475	longum	0.301184	6.4297	2299748		ERS3422203	B02258	21 days	Female	GCF_001025135	bifidum	0.157845	6.82383	2192395
ERS3422312	B02657	7 days	Female	GCF_015549425	bifidum	0.300472	3.18821	2174938		ERS3422203	B02258	21 days	Female	GCF_018785645	longum	0.221004	8.63425	2426006
ERS3422312	B02657	7 days	Female	GCF_901212485	bifidum	0.699528	6.73888	2395561		ERS3422203	B02258	21 days	Female	SRR7411374_Bifidobacterium_longum	longum	0.535238	24.2632	2090813
ERS3422315	B02685	7 days	Female	GCF_002838485	breve	0.791247	19.3671	2589602		ERS3422203	B02258	21 days	Female	SRR7280819_Bifidobacterium_longum	longum	0.0859122	3.59237	2266678
ERS3422315	B02685	7 days	Female	GCF_015551245	longum	0.10409	2.8232	2336967		ERS3422207	B02263	infancy	Female	SRR8090696_Bifidobacterium_longum	longum	0.224545	6.83157	2309446
ERS3422315	B02685	7 days	Female	GCF_004334695	longum	0.104663	2.7822	2384465		ERS3422207	B02263	infancy	Female	SRR13773651_Bifidobacterium_longum	longum	0.775455	24.0495	2265557
ERS3422318	B02693	7 days	Male	GCF_004334695	longum	1	4.81971	2384465		ERS3422217	B02274	infancy	Female	B.bifidum_I11-1M	bifidum	0.201941	6.83639	2589602
ERS3422320	B02697	7 days	Male	GCF_000220135	breve	0.297168	3.8117	2422684		ERS3422217	B02274	infancy	Female	GCF_902167875	breve	0.21966	8.83796	2178877
ERS3422320	B02697	7 days	Male	GCF_002838525	breve	0.381864	5.22024	2273173		ERS3422217	B02274	infancy	Female	GCF_018141585	longum	0.133493	5.21053	2245999
ERS3422320	B02697	7 days	Male	GCF_004334235	longum	0.320968	4.09249	2437180		ERS3422217	B02274	infancy	Female	GCF_000786175	longum	0.0918663	3.53905	2275646
ERS3422328	B02714	infancy	Male	GCF_002838445	breve	0.457358	7.17982	2435083		ERS3422217	B02274	infancy	Female	GCF_021484885	pseudocat	0.225175	7.72042	2556908
ERS3422328	B02714	infancy	Male	SRR8090696_Bifidobacterium_longum	longum	0.375266	6.22498	2304477		ERS3422217	B02274	infancy	Female	B.pseudocat_I4-6M	pseudocat	0.127865	4.86331	2304912
ERS3422328	B02714	infancy	Male	SRR13773651_Bifidobacterium_longum	longum	0.167376	2.71127	2359889		ERS3422227	B02313	infancy	Male	GCF_902167875	breve	0.106177	8.83796	2178877
ERS3422335	B02722	infancy	Female	GCF_000569015	breve	0.255449	2.42021	2359009		ERS3422227	B02313	infancy	Male	GCF_002838445	breve	0.506416	38.7561	2369863
ERS3422335	B02722	infancy	Female	SRR13773651_Bifidobacterium_longum	longum	0.511986	4.84893	2359889		ERS3422227	B02313	infancy	Male	SRR13773651_Bifidobacterium_longum	longum	0.300417	24.0495	2265557
ERS3422335	B02722	infancy	Female	SRR8090696_Bifidobacterium_longum	longum	0.232565	2.25554	2304477		ERS3422227	B02313	infancy	Male	SRR8090696_Bifidobacterium_longum	longum	0.0869906	6.83157	2309446
ERS3422337	B02724	4 days	Female	GCF_015667555	bifidum	0.482661	6.31691	2144986		ERS3422254	B02317	7 days	Female	GCF_015551245	longum	1	5.04097	2204341
ERS3422337	B02724	4 days	Female	GCF_000220135	breve	0.290775	3.36935	2422684		ERS3422255	B02317	infancy	Female	SRR13773651_Bifidobacterium_longum	longum	0.775455	24.0495	2265557
ERS3422337	B02724	4 days	Female	SRR13773662_Bifidobacterium_longum	longum	0.226564	2.78536	2283476		ERS3422255	B02317	infancy	Female	SRR8090696_Bifidobacterium_longum	longum	0.224545	6.83157	2309446
ERS3422338	B02724	7 days	Female	GCF_011029205	bifidum	0.163466	3.47431	2161794		ERS3422236	B02320	Infancy	Male	SRR8090696_Bifidobacterium_longum	longum	0.224545	6.83157	2309446
ERS3422338	B02724	7 days	Female	GCF_000265095	bifidum	0.167867	3.46858	2223664		ERS3422236	B02320	Infancy	Male	SRR13773651_Bifidobacterium_longum	longum	0.775455	24.0495	2265557
ERS3422338	B02724	7 days	Female	GCF_002838485	breve	0.216186	3.83574	2589602		ERS3422237	B02322	infancy	Female	GCF_001281345	bifidum	0.116512	4.6645	2315904
ERS3422338	B02724	7 days	Female	SRR13740053_Bifidobacterium_longum	longum	0.273103	5.56754	2253812		ERS3422237	B02322	infancy	Female	GCF_015667555	bifidum	0.153109	6.01599	2359653
ERS3422338	B02724	7 days	Female	GCF_021484885	pseudocat	0.179377	3.47775	2369863		ERS3422237	B02322	infancy	Female	GCF_002838505	breve	0.142719	5.57505	2373495
ERS3422340	B02739	7 days	Male	GCF_015667555	bifidum	0.102207	3.20905	2144986		ERS3422237	B02322	infancy	Female	SRR13773651_Bifidobacterium_longum	longum	0.58766	24.0495	2265557
ERS3422340	B02739	7 days	Male	GCF_011029205	bifidum	0.125241	3.90167	2161794		ERS3422238	B02322	7 days	Female	GCF_000568975	breve	0.325926	7.04742	2402272
ERS3422340	B02739	7 days	Male	SRR13740053_Bifidobacterium_longum	longum	0.200427	5.98904	2253812		ERS3422238	B02322	7 days	Female	GCF_002838385	breve	0.319449	7.24637	2289892
ERS3422340	B02739	7 days	Male	GCF_015551245	longum	0.294458	8.48574	2336967		ERS3422238	B02322	7 days	Female	GCF_015551245	longum	0.213924	5.04097	2204341
ERS3422340	B02739	7 days	Male	GCF_002832985	longum	0.277667	7.297	2562703		ERS3422238	B02322	7 days	Female	SRR7281029_Bifidobacterium_longum	longum	0.140701	3.03097	2411276
ERS3422342	B02741	7 days	Female	GCF_003390735	bifidum	0.156759	4.26269	2311342		ERS3422243	B02329	7 days	Male	GCF_000213865	breve	0.4914	5.12946	2204341
ERS3422342	B02741	7 days	Female	GCF_902167875	breve	0.196128	5.22403	2359653		ERS3422243	B02329	7 days	Male	GCF_018141585	longum	0.5086	5.21053	2245999
ERS3422342	B02741	7 days	Female	GCF_002838445	breve	0.11845	3.0573	2435083		ERS3422245	B02358	7 days	Female	GCF_004333845	longum	1	10.1703	2265274
ERS3422342	B02741	7 days	Female	GCF_004334045	longum	0.234461	5.93094	2484629		ERS3422247	B02358	4 days	Female	GCF_004333845	longum	1	10.1703	2265274
ERS3422342	B02741	7 days	Female	SRR7411307_Bifidobacterium_longum	longum	0.053899	1.48019	2288644		ERS3422256	B02369	infancy	Female	GCF_002838565	breve	0.154345	3.87539	2266678
ERS3422342	B02741	7 days	Female	GCF_021484885	pseudocat	0.240303	6.37311	2369863		ERS3422256	B02369	infancy	Female	SRR7351630_Bifidobacterium_longum	longum	0.510159	12.2329	2373495
ERS3422343	B02741	infancy	Female	GCF_003390735	bifidum	0.379858	5.38963	2311342		ERS3422256	B02369	infancy	Female	SRR8086002_Bifidobacterium_longum	longum	0.335496	8.77916	2174938
ERS3422343	B02741	infancy	Female	GCF_902167875	breve	0.237281	3.29774	2359653		ERS3422270	B02448	7 days	Male	GCF_001020375	bifidum	0.519873	3.33412	2164212
ERS3422343	B02741	infancy	Female	GCF_002838445	breve	0.382861	5.15619	2435083		ERS3422270	B02448	7 days	Male	SRR13740051_Bifidobacterium_longum	longum	0.480127	2.96709	2245999
ERS3422344	B02752	7 days	Male	GCF_002276185	longum	1	4.4361	2374227		ERS3422271	B02448	infancy	Male	GCF_001020375	bifidum	0.178824	3.33412	2164212
ERS3422345	B02752	infancy	Male	GCF_015667555	bifidum	0.196923	3.65088	2144986		ERS3422271	B02448	infancy	Male	GCF_003436575	bifidum	0.3416	5.91152	2331707
ERS3422345	B02752	infancy	Male	GCF_000569015	breve	0.234081	3.94605	2359009		ERS3422271	B02448	infancy	Male	SRR13740051_Bifidobacterium_longum	longum	0.165152	2.96709	2245999
ERS3422345	B02752	infancy	Male	GCF_902167875	breve	0.231076	3.89433	2359653		ERS3422271	B02448	infancy	Male	SRR13740309_Bifidobacterium_longum	longum	0.163038	2.66903	2464852
ERS3422345	B02752	infancy	Male	SRR13773651_Bifidobacterium_longum	longum	0.187943	3.16709	2359889		ERS3422271	B02448	infancy	Male	SRR7217547_Bifidobacterium_longum	longum	0.151385	2.762	2211648
ERS3422345	B02752	infancy	Male	SRR8090696_Bifidobacterium_longum	longum	0.149977	2.58808	2304477		ERS3422285	B02528	infancy	Female	GCF_015551245	longum	1	5.04097	2204341
ERS3422347	B02765	infancy	Female	GCF_000569015	breve	0.280829	4.27964	2359009		ERS3422286	B02528	7 days	Female	GCF_000568955	breve	0.303682	5.54927	2292936
ERS3422347	B02765	infancy	Female	SRR8090696_Bifidobacterium_longum	longum	0.363064	5.66377	2304477		ERS3422286	B02528	7 days	Female	GCF_004333475	longum	0.431111	7.45592	2422684
ERS3422347	B02765	infancy	Female	SRR13773651_Bifidobacterium_longum	longum	0.356108	5.42481	2359889		ERS3422286	B02528	7 days	Female	GCF_015551245	longum	0.265207	5.04097	2204341
ERS3422351	B02780	infancy	Female	GCF_009160945	bifidum	1	2.31931	2551214		ERS3422295	B02562	infancy	Male	GCF_001405355	bifidum	0.206722	6.94021	2360966
ERS3422352	B02785	7 days	Male	GCF_004333845	longum	1	4.7827	2408845		ERS3422295	B02562	infancy	Male	GCF_011029205	bifidum	0.13432	4.59722	2315904
ERS3422354	B02813	7 days	Female	GCF_001025135	bifidum	0.368188	4.76368	2211039		ERS3422295	B02562	infancy	Male	GCF_003860285	breve	0.232023	8.50446	2162519
ERS3422354	B02813	7 days	Female	SRR7411307_Bifidobacterium_longum	longum	0.199777	2.49711	2288644		ERS3422295	B02562	infancy	Male	SRR8090696_Bifidobacterium_longum	longum	0.199046	6.83157	2309446
ERS3422354	B02813	7 days	Female	SRR7411307_Bifidobacterium_longum	longum	0.432035	5.40021	2288644		ERS3422295	B02562	infancy	Male	GCF_004333475	longum	0.227889	7.45592	2422684
ERS3422355	B02813	infancy	Female	B.breve_I34-6M	breve	0.10182	2.62614	2173833		ERS3422299	B02607	7 days	Male	GCF_009077955	bifidum	0.454115	3.64534	2176937
ERS3422355	B02813	infancy	Female	B.breve_I40-1M	breve	0.201614	5.22725	2162519		ERS3422299	B02607	7 days	Male	GCF_004334745	longum	0.545885	4.2293	2255543
ERS3422355	B02813	infancy	Female	B.pseudocat_I34-6M	pseudocat	0.197477	5.24762	2109918		ERS3422300	B02607	infancy	Male	GCF_016069985	bifidum	0.0800332	5.00507	2187753
ERS3422355	B02813	infancy	Female	GCF_020541885	pseudocat	0.499088	12.4589	2245999		ERS3422300	B02607	infancy	Male	B.bifidum_I4-6M	bifidum	0.0492477	2.96282	2274146
ERS3422356	B02816	7 days	Male	GCF_003813065	breve	0.59248	5.10958	2275646		ERS3422300	B02607	infancy	Male	SRR13773651_Bifidobacterium_longum	longum	0.398238	24.0495	2265557
ERS3422356	B02816	7 days	Male	GCF_004333475	longum	0.40752	3.47765	2299748		ERS3422300	B02607	infancy	Male	SRR13740029_Bifidobacterium_longum	longum	0.0547571	3.44139	2176937
ERS3422357	B02816	infancy	Male	B.breve_I8_1M	breve	0.146861	3.56917	2289885		ERS3422300	B02607	infancy	Male	ERR4794311_Bifidobacterium_longum	longum	0.112173	6.66852	2301422
ERS3422357	B02816	infancy	Male	GCF_002838565	breve	0.29974	6.91786	2411276		ERS3422300	B02607	infancy	Male	GCF_001025215	pseudocat	0.0621277	3.45228	2462170
ERS3422357	B02816	infancy	Male	SRR8090696_Bifidobacterium_longum	longum	0.235584	5.68915	2304477		ERS3422300	B02607	infancy	Male	B.pseudocat_I8-1M	pseudocat	0.109416	6.29077	2379672
ERS3422357	B02816	infancy	Male	SRR13773651_Bifidobacterium_longum	longum	0.113376	2.67363	2359889		ERS3422300	B02607	infancy	Male	B.pseudocat_I34-6M	pseudocat	0.134007	7.70459	2379672
ERS3422357	B02816	infancy	Male	GCF_004333475	longum	0.204439	4.94718	2299748		ERS3422301	B02610	7 days	Male	GCF_002276185	longum	1	6.38702	2161794
ERS3422360	B02821	7 days	Male	GCF_004334235	longum	1	5.2932	2437180		ERS3422310	B02639	infancy	Female	GCF_001546225	bifidum	0.239229	8.02105	2286339
ERS3422368	B02842	7 days	Female	GCF_000786175	longum	0.696997	13.0758	2501933		ERS3422310	B02639	infancy	Female	GCF_003390735	bifidum	0.158948	5.32104	2289892
ERS3422368	B02842	7 days	Female	GCF_018141585	longum	0.303003	5.55263	2561293		ERS3422310	B02639	infancy	Female	GCF_000568955	breve	0.165986	5.54927	2292936
ERS3422375	B02909	infancy	Female	GCF_004334065	longum	0.378277	5.25551	2551732		ERS3422310	B02639	infancy	Female	ERR4794311_Bifidobacterium_longum	longum	0.200202	6.66852	2301422
ERS3422375	B02909	infancy	Female	SRR13740147_Bifidobacterium_longum	longum	0.621723	9.1769	2401823		ERS3422310	B02639	infancy	Female	GCF_004333475	longum	0.235636	7.45592	2422684
ERS3422446	C01202	infancy	Female	ERR4794337_Bifidobacterium_longum	longum	0.558735	13.968	2264833		ERS3422312	B02657	7 days	Female	GCF_901212485	bifidum	1	5.35287	2234035
ERS3422446	C01202	infancy	Female	GCF_004333845	longum	0.243015	5.712	2408845		ERS3422315	B02685	7 days	Female	GCF_002838485	breve	0.570576	7.13916	2033014
ERS3422446	C01202	infancy	Female	GCF_004334035	longum	0.19825	4.41281	2543674		ERS3422315	B02685	7 days	Female	GCF_004334695	longum	0.429424	4.95913	2202695
ERS3422447	C01204	4 days	Male	GCF_902167875	breve	0.520758	5.56488	2359653		ERS3422318	B02693	7 days	Male	GCF_004334695	longum	1	4.95913	2202695
ERS3422447	C01204	4 days	Male	SRR13740008_Bifidobacterium_longum	longum	0.479242	5.49231	2200233		ERS3422320	B02697	7 days	Male	GCF_000220135	breve	0.259466	4.50669	2100835
ERS3422448	C01204	7 days	Male	GCF_902167875	breve	0.385622	2.34597	2359653		ERS3422320	B02697	7 days	Male	GCF_002838525	breve	0.486759	7.4948	2369863
ERS3422448	C01204	7 days	Male	SRR13740008_Bifidobacterium_longum	longum	0.614378	4.00846	2200233		ERS3422320	B02697	7 days	Male	GCF_004334235	longum	0.253775	4.42898	2090813
ERS3422451	C01204	infancy	Male	GCF_009160945	bifidum	1	4.0519	2551214		ERS3422328	B02714	infancy	Male	GCF_002838445	breve	0.566572	38.7561	2369863
ERS3422453	C01288	infancy	Male	GCF_000265095	bifidum	0.182254	5.32093	2223664		ERS3422328	B02714	infancy	Male	SRR8090696_Bifidobacterium_longum	longum	0.0973241	6.83157	2309446
ERS3422453	C01288	infancy	Male	GCF_015549425	bifidum	0.0903962	2.69825	2174938		ERS3422328	B02714	infancy	Male	SRR13773651_Bifidobacterium_longum	longum	0.336103	24.0495	2265557
ERS3422453	C01288	infancy	Male	GCF_001990225	breve	0.163934	4.42814	2403402		ERS3422335	B02722	infancy	Female	GCF_000569015	breve	0.175523	6.88104	2173833
ERS3422453	C01288	infancy	Male	GCF_902167875	breve	0.19998	5.50195	2359653		ERS3422335	B02722	infancy	Female	SRR13773651_Bifidobacterium_longum	longum	0.639345	24.0495	2265557
ERS3422453	C01288	infancy	Male	SRR13740008_Bifidobacterium_longum	longum	0.148217	4.3733	2200233		ERS3422335	B02722	infancy	Female	SRR8090696_Bifidobacterium_longum	longum	0.185132	6.83157	2309446
ERS3422453	C01288	infancy	Male	SRR13773662_Bifidobacterium_longum	longum	0.112687	3.20372	2283476		ERS3422337	B02724	4 days	Female	GCF_015667555	bifidum	0.252018	6.01599	2359653
ERS3422453	C01288	infancy	Male	SRR7411307_Bifidobacterium_longum	longum	0.102533	2.90847	2288644		ERS3422337	B02724	4 days	Female	GCF_021484885	pseudocat	0.350456	7.72042	2556908
ERS3422469	C01382	infancy	Female	GCF_002838305	breve	0.448833	9.88121	2377562		ERS3422337	B02724	4 days	Female	GCF_000220135	breve	0.168084	4.50669	2100835
ERS3422469	C01382	infancy	Female	GCF_002838485	breve	0.237926	4.80911	2589602		ERS3422337	B02724	4 days	Female	SRR13773662_Bifidobacterium_longum	longum	0.229442	5.812	2223664
ERS3422469	C01382	infancy	Female	GCF_004334695	longum	0.0706463	1.5508	2384465		ERS3422338	B02724	7 days	Female	GCF_000265095	bifidum	0.587988	16.2028	2304912
ERS3422469	C01382	infancy	Female	SRR13773662_Bifidobacterium_longum	longum	0.242595	5.56086	2283476		ERS3422338	B02724	7 days	Female	GCF_002838485	breve	0.228514	7.13916	2033014
ERS3422502	C01429	infancy	Male	GCF_001546225	bifidum	0.15785	6.80213	2262348		ERS3422338	B02724	7 days	Female	SRR13740053_Bifidobacterium_longum	longum	0.183498	4.91042	2373495
ERS3422502	C01429	infancy	Male	GCF_015549425	bifidum	0.137951	6.18354	2174938		ERS3422340	B02739	7 days	Male	GCF_011029205	bifidum	0.420649	4.59722	2315904
ERS3422502	C01429	infancy	Male	GCF_002838485	breve	0.0848989	3.19615	2589602		ERS3422340	B02739	7 days	Male	GCF_002832985	longum	0.579351	6.70253	2187753
ERS3422502	C01429	infancy	Male	SRR8090696_Bifidobacterium_longum	longum	0.184314	7.79732	2304477		ERS3422342	B02741	7 days	Female	GCF_003390735	bifidum	0.386591	45.321	2289892
ERS3422502	C01429	infancy	Male	ERR4794311_Bifidobacterium_longum	longum	0.279291	10.9116	2495329		ERS3422342	B02741	7 days	Female	GCF_902167875	breve	0.0717335	8.83796	2178877
ERS3422502	C01429	infancy	Male	GCF_021484885	pseudocat	0.155695	6.40486	2369863		ERS3422342	B02741	7 days	Female	GCF_002838445	breve	0.342137	38.7561	2369863
ERS3422489	C01443	infancy	Male	GCF_002838465	breve	0.36523	5.45915	2301422		ERS3422342	B02741	7 days	Female	GCF_004334045	longum	0.068888	8.05984	2294458
ERS3422489	C01443	infancy	Male	GCF_017312645	longum	0.229224	3.3135	2379733		ERS3422342	B02741	7 days	Female	SRR7411307_Bifidobacterium_longum	longum	0.0571151	5.99651	2556908
ERS3422489	C01443	infancy	Male	GCF_017312645	longum	0.405547	5.8623	2379733		ERS3422342	B02741	7 days	Female	GCF_021484885	pseudocat	0.0735348	7.72042	2556908
ERS3422508	C01478	infancy	Male	GCF_000213865	breve	0.190681	3.30362	2327492		ERS3422343	B02741	infancy	Female	GCF_003390735	bifidum	0.0988303	5.32104	2289892
ERS3422508	C01478	infancy	Male	SRR13773651_Bifidobacterium_longum	longum	0.292061	4.9906	2359889		ERS3422343	B02741	infancy	Female	GCF_902167875	breve	0.156194	8.83796	2178877
ERS3422508	C01478	infancy	Male	SRR8090696_Bifidobacterium_longum	longum	0.517259	9.05121	2304477		ERS3422343	B02741	infancy	Female	GCF_002838445	breve	0.744976	38.7561	2369863
ERS3422515	C01512	infancy	Male	GCF_004333845	longum	0.677205	8.51929	2408845		ERS3422344	B02752	7 days	Male	GCF_003860285	breve	0.281737	2.50446	2162519
ERS3422515	C01512	infancy	Male	GCF_004334035	longum	0.322795	3.84554	2543674		ERS3422344	B02752	7 days	Male	GCF_002276185	longum	0.718263	6.38702	2161794
ERS3422523	C01530	7 days	Female	GCF_004334235	longum	0.336969	6.10237	2437180		ERS3422345	B02752	infancy	Male	GCF_015667555	bifidum	0.0606274	6.01599	2359653
ERS3422523	C01530	7 days	Female	SRR13773647_Bifidobacterium_longum	longum	0.663031	11.6029	2522100		ERS3422345	B02752	infancy	Male	GCF_000569015	breve	0.0638843	6.88104	2173833
ERS3422525	C01530	infancy	Female	GCF_000786175	longum	0.510141	6.68186	2501933		ERS3422345	B02752	infancy	Male	GCF_902167875	breve	0.082243	8.83796	2178877
ERS3422525	C01530	infancy	Female	GCF_004334235	longum	0.222695	2.99437	2437180		ERS3422345	B02752	infancy	Male	SRR13773651_Bifidobacterium_longum	longum	0.232699	24.0495	2265557
ERS3422525	C01530	infancy	Female	SRR13773647_Bifidobacterium_longum	longum	0.267164	3.47135	2522100		ERS3422345	B02752	infancy	Male	SRR8090696_Bifidobacterium_longum	longum	0.560546	56.8316	2309446
ERS3422526	C01531	7 days	Female	GCF_004334035	longum	1	6.51079	2543674		ERS3422347	B02765	infancy	Female	GCF_000569015	breve	0.175523	6.88104	2173833
ERS3422527	C01531	4 days	Female	GCF_004334035	longum	1	5.30856	2543674		ERS3422347	B02765	infancy	Female	SRR8090696_Bifidobacterium_longum	longum	0.185132	6.83157	2309446
ERS3422528	C01531	infancy	Female	GCF_000786175	longum	0.391469	7.21845	2501933		ERS3422347	B02765	infancy	Female	SRR13773651_Bifidobacterium_longum	longum	0.639345	24.0495	2265557
ERS3422528	C01531	infancy	Female	GCF_004334035	longum	0.313347	5.68313	2543674		ERS3422351	B02780	infancy	Female	GCF_009160945	bifidum	1	5.2863	2315904
ERS3422528	C01531	infancy	Female	GCF_018141585	longum	0.295184	5.31688	2561293		ERS3422352	B02785	7 days	Male	GCF_004333845	longum	1	10.1703	2265274
ERS3422535	C01658	infancy	Male	B.bifidum_I4-6M	bifidum	0.340838	12.0005	2118078		ERS3422354	B02813	7 days	Female	GCF_001025135	bifidum	0.386897	6.82383	2192395
ERS3422535	C01658	infancy	Male	GCF_001020335	bifidum	0.0538052	1.79248	2238534		ERS3422354	B02813	7 days	Female	SRR7411307_Bifidobacterium_longum	longum	0.396517	5.99651	2556908
ERS3422535	C01658	infancy	Male	GCF_001281425	breve	0.359295	11.0447	2426006		ERS3422354	B02813	7 days	Female	GCF_016759705	longum	0.216586	3.45455	2424328
ERS3422535	C01658	infancy	Male	GCF_018141585	longum	0.246062	7.16437	2561293		ERS3422355	B02813	infancy	Female	B.breve_I34-6M	breve	0.23304	16.0452	2315904
ERS3422537	C01660	infancy	Male	GCF_000786175	longum	0.387071	6.91638	2501933		ERS3422355	B02813	infancy	Female	B.breve_I40-1M	breve	0.651977	45.3093	2294458
ERS3422537	C01660	infancy	Male	GCF_004334695	longum	0.612929	11.4917	2384465		ERS3422355	B02813	infancy	Female	B.pseudocat_I34-6M	pseudocat	0.114983	7.70459	2379672
ERS3422539	C01661	infancy	Male	SRR8090696_Bifidobacterium_longum	longum	0.478944	13.2761	2304477		ERS3422356	B02816	7 days	Male	GCF_003813065	breve	0.828841	36.9103	2369863
ERS3422539	C01661	infancy	Male	SRR13773651_Bifidobacterium_longum	longum	0.245526	6.64603	2359889		ERS3422356	B02816	7 days	Male	GCF_004333475	longum	0.171159	7.45592	2422684
ERS3422539	C01661	infancy	Male	ERR4794311_Bifidobacterium_longum	longum	0.27553	7.05338	2495329		ERS3422357	B02816	infancy	Male	B.breve_I8_1M	breve	0.145178	15.3687	2359653
ERS3422551	C01690	infancy	Male	GCF_001020255	bifidum	0.457681	5.56389	2191816		ERS3422357	B02816	infancy	Male	GCF_002838565	breve	0.0351658	3.87539	2266678
ERS3422551	C01690	infancy	Male	GCF_001020355	bifidum	0.542319	6.12048	2360966		ERS3422357	B02816	infancy	Male	SRR8090696_Bifidobacterium_longum	longum	0.0631603	6.83157	2309446
ERS3422559	C01696	infancy	Male	GCF_000155395	bifidum	0.080759	2.96344	2202695		ERS3422357	B02816	infancy	Male	SRR13773651_Bifidobacterium_longum	longum	0.49021	54.0495	2265557
ERS3422559	C01696	infancy	Male	GCF_015667555	bifidum	0.18206	6.8604	2144986		ERS3422357	B02816	infancy	Male	GCF_004333475	longum	0.266286	27.4559	2422684
ERS3422559	C01696	infancy	Male	GCF_002838305	breve	0.192826	6.55529	2377562		ERS3422360	B02821	7 days	Male	GCF_004334235	longum	1	4.42898	2090813
ERS3422559	C01696	infancy	Male	GCF_002833175	longum	0.203368	6.70324	2452211		ERS3422368	B02842	7 days	Female	GCF_000786175	longum	0.690794	33.539	2275646
ERS3422559	C01696	infancy	Male	GCF_002833265	longum	0.156895	5.00739	2532540		ERS3422368	B02842	7 days	Female	GCF_018141585	longum	0.309206	15.2105	2245999
ERS3422559	C01696	infancy	Male	GCF_018785645	longum	0.184093	6.18869	2404349		ERS3422375	B02909	infancy	Female	GCF_004334065	longum	0.257146	3.95328	1677321
ERS3422569	C01748	infancy	Male	GCF_004333845	longum	0.230807	6.24566	2408845		ERS3422375	B02909	infancy	Female	SRR13740147_Bifidobacterium_longum	longum	0.742854	8.6918	2203875
ERS3422569	C01748	infancy	Male	GCF_013393765	longum	0.534868	13.8297	2520995		ERS3422446	C01202	infancy	Female	GCF_001020265	bifidum	0.310378	9.08676	2331707
ERS3422569	C01748	infancy	Male	GCF_015671085	longum	0.234325	6.35484	2403549		ERS3422446	C01202	infancy	Female	ERR4794337_Bifidobacterium_longum	longum	0.184405	5.50586	2286339
ERS3422574	C01750	7 days	Female	SRR13740053_Bifidobacterium_longum	longum	1	3.36587	2253812		ERS3422446	C01202	infancy	Female	GCF_004333845	longum	0.337489	10.1703	2265274
ERS3422575	C01750	infancy	Female	GCF_002838565	breve	0.429438	6.51814	2411276		ERS3422446	C01202	infancy	Female	GCF_004334035	longum	0.167728	5.03692	2273173
ERS3422575	C01750	infancy	Female	GCF_002838445	breve	0.190428	2.86211	2435083		ERS3422447	C01204	4 days	Male	GCF_902167875	breve	0.468739	8.83796	2178877
ERS3422575	C01750	infancy	Female	SRR8090696_Bifidobacterium_longum	longum	0.380135	6.0372	2304477		ERS3422447	C01204	4 days	Male	GCF_020541885	pseudocat	0.244691	4.64485	2164212
ERS3422585	C01753	infancy	Female	GCF_000213865	breve	0.298723	7.94962	2327492		ERS3422447	C01204	4 days	Male	SRR13740008_Bifidobacterium_longum	longum	0.28657	5.05821	2327492
ERS3422585	C01753	infancy	Female	GCF_000568975	breve	0.115925	3.13698	2288919		ERS3422448	C01204	7 days	Male	GCF_902167875	breve	0.620592	8.83796	2178877
ERS3422585	C01753	infancy	Female	GCF_004334045	longum	0.247466	6.16906	2484629		ERS3422448	C01204	7 days	Male	SRR13740008_Bifidobacterium_longum	longum	0.379408	5.05821	2327492
ERS3422585	C01753	infancy	Female	GCF_004334695	longum	0.236277	6.13758	2384465		ERS3422451	C01204	infancy	Male	GCF_009160945	bifidum	0.443738	5.2863	2315904
ERS3422585	C01753	infancy	Female	SRR13740008_Bifidobacterium_longum	longum	0.101609	2.86042	2200233		ERS3422451	C01204	infancy	Male	ERR4794311_Bifidobacterium_longum	longum	0.556262	6.66852	2301422
ERS3422590	C01756	infancy	Female	GCF_000569015	breve	0.255911	4.42038	2359009		ERS3422453	C01288	infancy	Male	GCF_000265095	bifidum	0.295162	16.2028	2304912
ERS3422590	C01756	infancy	Female	SRR13773651_Bifidobacterium_longum	longum	0.327465	5.65425	2359889		ERS3422453	C01288	infancy	Male	GCF_015549425	bifidum	0.10294	5.67661	2294458
ERS3422590	C01756	infancy	Female	SRR8090696_Bifidobacterium_longum	longum	0.416624	7.36671	2304477		ERS3422453	C01288	infancy	Male	GCF_001990225	breve	0.133332	7.3192	2304912
ERS3422594	C01757	infancy	Male	GCF_001020325	bifidum	0.345799	9.58401	2176035		ERS3422453	C01288	infancy	Male	GCF_902167875	breve	0.152195	8.83796	2178877
ERS3422594	C01757	infancy	Male	GCF_002838305	breve	0.282436	7.16437	2377562		ERS3422453	C01288	infancy	Male	SRR13740008_Bifidobacterium_longum	longum	0.0930468	5.05821	2327492
ERS3422594	C01757	infancy	Male	GCF_002838485	breve	0.371765	8.65815	2589602		ERS3422453	C01288	infancy	Male	SRR13773662_Bifidobacterium_longum	longum	0.102144	5.812	2223664
ERS3422595	C01758	21 days	Female	GCF_002838465	breve	0.478017	12.1571	2301422		ERS3422453	C01288	infancy	Male	SRR7411307_Bifidobacterium_longum	longum	0.12118	5.99651	2556908
ERS3422595	C01758	21 days	Female	B.pseudocat_I8-1M	pseudocat	0.521983	13.965	2187753		ERS3422469	C01382	infancy	Female	GCF_002838305	breve	0.307077	20.1332	2303552
ERS3422599	C01758	infancy	Female	GCF_002838325	breve	0.399039	5.95891	2265557		ERS3422469	C01382	infancy	Female	GCF_002838485	breve	0.0961004	7.13916	2033014
ERS3422599	C01758	infancy	Female	GCF_004333475	longum	0.233176	3.43028	2299748		ERS3422469	C01382	infancy	Female	GCF_004334695	longum	0.364017	24.9591	2202695
ERS3422599	C01758	infancy	Female	SRR13740029_Bifidobacterium_longum	longum	0.367785	5.31485	2341153		ERS3422469	C01382	infancy	Female	SRR13773662_Bifidobacterium_longum	longum	0.232806	15.812	2223664
ERS3422607	C01832	infancy	Male	ERR4794311_Bifidobacterium_longum	longum	0.373348	7.46714	2495329		ERS3422502	C01429	infancy	Male	GCF_001546225	bifidum	0.130836	8.02105	2286339
ERS3422607	C01832	infancy	Male	GCF_004334045	longum	0.284865	5.72197	2484629		ERS3422502	C01429	infancy	Male	GCF_015549425	bifidum	0.0929232	5.67661	2294458
ERS3422607	C01832	infancy	Male	GCF_004334235	longum	0.341787	6.99899	2437180		ERS3422502	C01429	infancy	Male	GCF_002838485	breve	0.248591	17.1392	2033014
ERS3422609	C01834	infancy	Male	GCF_004334045	longum	1	14.6146	2484629		ERS3422502	C01429	infancy	Male	SRR8090696_Bifidobacterium_longum	longum	0.277324	16.8316	2309446
ERS3422628	C01841	infancy	Female	GCF_000155395	bifidum	0.207547	7.49107	2202695		ERS3422502	C01429	infancy	Male	ERR4794311_Bifidobacterium_longum	longum	0.109491	6.66852	2301422
ERS3422628	C01841	infancy	Female	GCF_015667555	bifidum	0.230912	8.55864	2144986		ERS3422502	C01429	infancy	Male	GCF_021484885	pseudocat	0.140835	7.72042	2556908
ERS3422628	C01841	infancy	Female	GCF_002838645	breve	0.186586	6.4781	2289892		ERS3422489	C01443	infancy	Male	GCF_002838465	breve	0.264885	5.32784	2201171
ERS3422628	C01841	infancy	Female	GCF_009498435	breve	0.189968	6.64118	2274146		ERS3422489	C01443	infancy	Male	GCF_017312645	longum	0.367557	7.21899	2254218
ERS3422628	C01841	infancy	Female	SRR7411307_Bifidobacterium_longum	longum	0.184987	6.42608	2288644		ERS3422489	C01443	infancy	Male	GCF_017312645	longum	0.367557	7.21899	2254218
ERS3422630	C01843	7 days	Male	GCF_004334695	longum	1	7.01965	2384465		ERS3422508	C01478	infancy	Male	GCF_000213865	breve	0.138619	5.12946	2204341
ERS3422631	C01844	21 days	Male	B.bifidum_BB21-6M	bifidum	0.235397	7.93087	2043157		ERS3422508	C01478	infancy	Male	SRR13773651_Bifidobacterium_longum	longum	0.667962	24.0495	2265557
ERS3422631	C01844	21 days	Male	GCF_002838325	breve	0.137636	4.18194	2265557		ERS3422508	C01478	infancy	Male	SRR8090696_Bifidobacterium_longum	longum	0.193419	6.83157	2309446
ERS3422631	C01844	21 days	Male	GCF_002838305	breve	0.197853	5.72837	2377562		ERS3422515	C01512	infancy	Male	GCF_004333845	longum	0.668009	10.1703	2265274
ERS3422631	C01844	21 days	Male	GCF_004334695	longum	0.218257	6.30083	2384465		ERS3422515	C01512	infancy	Male	GCF_004334035	longum	0.331991	5.03692	2273173
ERS3422631	C01844	21 days	Male	SRR13773662_Bifidobacterium_longum	longum	0.210857	6.35641	2283476		ERS3422523	C01530	7 days	Female	GCF_004334235	longum	0.587599	4.42898	2090813
ERS3422632	C01844	4 days	Male	GCF_001020335	bifidum	0.518461	22.3289	2238534		ERS3422523	C01530	7 days	Female	SRR13773647_Bifidobacterium_longum	longum	0.412401	4.77189	1361969
ERS3422632	C01844	4 days	Male	GCF_002838465	breve	0.145865	6.11042	2301422		ERS3422525	C01530	infancy	Female	GCF_004334235	longum	0.587599	4.42898	2090813
ERS3422632	C01844	4 days	Male	GCF_000786175	longum	0.174382	6.71957	2501933		ERS3422525	C01530	infancy	Female	SRR13773647_Bifidobacterium_longum	longum	0.412401	4.77189	1361969
ERS3422632	C01844	4 days	Male	SRR7281029_Bifidobacterium_longum	longum	0.161291	6.75205	2302980		ERS3422526	C01531	7 days	Female	GCF_004334035	longum	1	5.03692	2273173
ERS3422633	C01844	7 days	Male	GCF_016069985	bifidum	0.229733	4.36599	2231702		ERS3422527	C01531	4 days	Female	GCF_004334035	longum	1	25.0369	2273173
ERS3422633	C01844	7 days	Male	GCF_000569075	breve	0.435672	8.05332	2294458		ERS3422528	C01531	infancy	Female	GCF_000786175	longum	0.258077	3.53905	2275646
ERS3422633	C01844	7 days	Male	SRR13773647_Bifidobacterium_longum	longum	0.334595	5.62669	2522100		ERS3422528	C01531	infancy	Female	GCF_004334035	longum	0.366907	5.03692	2273173
ERS3422643	C01873	21 days	Male	SRR13740053_Bifidobacterium_longum	longum	1	7.40281	2253812		ERS3422528	C01531	infancy	Female	GCF_018141585	longum	0.375016	5.21053	2245999
ERS3422645	C01873	infancy	Male	GCF_001686145	longum	0.589541	9.49141	2437471		ERS3422535	C01658	infancy	Male	B.bifidum_I4-6M	bifidum	0.0445986	2.96282	2274146
ERS3422645	C01873	infancy	Male	GCF_015671085	longum	0.410459	6.7015	2403549		ERS3422535	C01658	infancy	Male	GCF_001020335	bifidum	0.0552204	3.83923	2172992
ERS3422649	C01913	21 days	Male	B.breve_I40-1M	breve	0.54675	8.84498	2162519		ERS3422535	C01658	infancy	Male	GCF_001281425	breve	0.376726	23.373	2435083
ERS3422649	C01913	21 days	Male	B.breve_I34-6M	breve	0.45325	7.29422	2173833		ERS3422535	C01658	infancy	Male	GCF_018141585	longum	0.523455	35.2105	2245999
ERS3422651	C01913	7 days	Male	GCF_004333515	longum	1	7.0637	2425822		ERS3422537	C01660	infancy	Male	GCF_000786175	longum	0.709458	23.539	2275646
ERS3422652	C01913	infancy	Male	GCF_901212485	bifidum	0.161968	6.65661	2395561		ERS3422537	C01660	infancy	Male	GCF_004334695	longum	0.290542	9.95913	2202695
ERS3422652	C01913	infancy	Male	GCF_002838445	breve	0.238162	9.6292	2435083		ERS3422539	C01661	infancy	Male	SRR8090696_Bifidobacterium_longum	longum	0.184292	6.83157	2309446
ERS3422652	C01913	infancy	Male	GCF_002838585	breve	0.257466	10.284	2464852		ERS3422539	C01661	infancy	Male	SRR13773651_Bifidobacterium_longum	longum	0.636441	24.0495	2265557
ERS3422652	C01913	infancy	Male	SRR8090696_Bifidobacterium_longum	longum	0.182952	7.81622	2304477		ERS3422539	C01661	infancy	Male	ERR4794311_Bifidobacterium_longum	longum	0.179268	6.66852	2301422
ERS3422652	C01913	infancy	Male	SRR13773651_Bifidobacterium_longum	longum	0.159452	6.6523	2359889		ERS3422551	C01690	infancy	Male	GCF_001020255	bifidum	0.706999	12.921	2289892
ERS3422656	C01915	21 days	Male	GCF_001719085	longum	1	7.07718	2264056		ERS3422551	C01690	infancy	Male	GCF_001020355	bifidum	0.293001	5.59297	2192395
ERS3422657	C01915	4 days	Male	SRR13740287_Bifidobacterium_longum	longum	1	7.77472	2548743		ERS3422559	C01696	infancy	Male	GCF_000155395	bifidum	0.1309	9.28573	2422684
ERS3422663	C01917	21 days	Female	SRR13773662_Bifidobacterium_longum	longum	0.265586	5.72392	2283476		ERS3422559	C01696	infancy	Male	GCF_015667555	bifidum	0.0826003	6.01599	2359653
ERS3422663	C01917	21 days	Female	GCF_001025215	pseudocat	0.273388	5.81497	2313752		ERS3422559	C01696	infancy	Male	GCF_002838305	breve	0.269859	20.1332	2303552
ERS3422663	C01917	21 days	Female	GCF_021484885	pseudocat	0.461026	9.57385	2369863		ERS3422559	C01696	infancy	Male	GCF_002833175	longum	0.0570246	4.54312	2157157
ERS3422664	C01917	4 days	Female	GCF_004334045	longum	0.668495	9.49992	2484629		ERS3422559	C01696	infancy	Male	GCF_002833265	longum	0.337733	27.5094	2109918
ERS3422664	C01917	4 days	Female	SRR13740029_Bifidobacterium_longum	longum	0.331505	4.99969	2341153		ERS3422559	C01696	infancy	Male	GCF_018785645	longum	0.121883	8.63425	2426006
ERS3422665	C01917	7 days	Female	GCF_004334045	longum	0.617147	7.92298	2484629		ERS3422569	C01748	infancy	Male	GCF_004333845	longum	0.404066	10.1703	2265274
ERS3422665	C01917	7 days	Female	SRR13740029_Bifidobacterium_longum	longum	0.382853	5.21633	2341153		ERS3422569	C01748	infancy	Male	GCF_013393765	longum	0.351381	9.20308	2176937
ERS3422667	C01917	infancy	Female	SRR13773662_Bifidobacterium_longum	longum	0.320127	10.5909	2283476		ERS3422569	C01748	infancy	Male	GCF_015671085	longum	0.244553	5.97996	2331707
ERS3422667	C01917	infancy	Female	SRR13740008_Bifidobacterium_longum	longum	0.198815	6.82633	2200233		ERS3422574	C01750	7 days	Female	SRR13740053_Bifidobacterium_longum	longum	1	54.9104	2373495
ERS3422667	C01917	infancy	Female	B.pseudocat_I34-6M	pseudocat	0.481058	17.2241	2109918		ERS3422575	C01750	infancy	Female	GCF_002838565	breve	0.0683121	3.87539	2266678
ERS3422671	C01919	21 days	Male	B.bifidum_I11-1M	bifidum	0.378459	9.02409	2100835		ERS3422575	C01750	infancy	Female	GCF_002838445	breve	0.71426	38.7561	2369863
ERS3422671	C01919	21 days	Male	GCF_000155395	bifidum	0.319578	7.26773	2202695		ERS3422575	C01750	infancy	Female	B.breve_I40-1M	breve	0.094735	5.30931	2294458
ERS3422671	C01919	21 days	Male	GCF_003390735	bifidum	0.301963	6.54435	2311342		ERS3422575	C01750	infancy	Female	SRR8090696_Bifidobacterium_longum	longum	0.122693	6.83157	2309446
ERS3422677	C01930	21 days	Male	GCF_015549125	bifidum	0.220583	8.21956	2211648		ERS3422585	C01753	infancy	Female	GCF_000213865	breve	0.0705428	5.12946	2204341
ERS3422677	C01930	21 days	Male	GCF_002838485	breve	0.56934	18.1189	2589602		ERS3422585	C01753	infancy	Female	GCF_000568975	breve	0.105622	7.04742	2402272
ERS3422677	C01930	21 days	Male	GCF_002838465	breve	0.210077	7.52273	2301422		ERS3422585	C01753	infancy	Female	GCF_004334045	longum	0.544815	38.0598	2294458
ERS3422681	C01930	infancy	Male	GCF_015667555	bifidum	0.230004	7.52136	2144986		ERS3422585	C01753	infancy	Female	GCF_004334695	longum	0.205571	14.9591	2202695
ERS3422681	C01930	infancy	Male	GCF_002838405	breve	0.244614	7.14243	2402272		ERS3422585	C01753	infancy	Female	SRR13740008_Bifidobacterium_longum	longum	0.0734491	5.05821	2327492
ERS3422681	C01930	infancy	Male	SRR8090696_Bifidobacterium_longum	longum	0.252943	7.69905	2304477		ERS3422590	C01756	infancy	Female	GCF_000569015	breve	0.175523	6.88104	2173833
ERS3422681	C01930	infancy	Male	SRR13773651_Bifidobacterium_longum	longum	0.272439	8.09774	2359889		ERS3422590	C01756	infancy	Female	SRR13773651_Bifidobacterium_longum	longum	0.639345	24.0495	2265557
ERS3422683	C01931	infancy	Female	GCF_003813065	breve	0.33635	11.003	2275646		ERS3422590	C01756	infancy	Female	SRR8090696_Bifidobacterium_longum	longum	0.185132	6.83157	2309446
ERS3422683	C01931	infancy	Female	GCF_002838525	breve	0.231334	7.57587	2273173		ERS3422594	C01757	infancy	Male	GCF_001020325	bifidum	0.463517	22.9444	2292936
ERS3422683	C01931	infancy	Female	SRR8090696_Bifidobacterium_longum	longum	0.162226	5.24052	2304477		ERS3422594	C01757	infancy	Male	GCF_002838305	breve	0.408608	20.1332	2303552
ERS3422683	C01931	infancy	Female	SRR13773651_Bifidobacterium_longum	longum	0.27009	8.52006	2359889		ERS3422594	C01757	infancy	Male	GCF_002838485	breve	0.127875	7.13916	2033014
ERS3422684	C01959	21 days	Male	GCF_002838485	breve	0.445656	10.685	2589602		ERS3422595	C01758	21 days	Female	GCF_002838465	breve	0.692666	15.3278	2201171
ERS3422684	C01959	21 days	Male	SRR7411307_Bifidobacterium_longum	longum	0.252586	6.85232	2288644		ERS3422595	C01758	21 days	Female	B.pseudocat_I8-1M	pseudocat	0.307334	6.29077	2379672
ERS3422684	C01959	21 days	Male	GCF_004334695	longum	0.301758	7.85731	2384465		ERS3422599	C01758	infancy	Female	GCF_002838325	breve	0.265401	4.17573	2211039
ERS3422686	C01959	infancy	Male	GCF_002838485	breve	0.719847	14.0404	2589602		ERS3422599	C01758	infancy	Female	GCF_004333475	longum	0.519245	7.45592	2422684
ERS3422686	C01959	infancy	Male	SRR13773651_Bifidobacterium_longum	longum	0.280153	5.99619	2359889		ERS3422599	C01758	infancy	Female	SRR13740029_Bifidobacterium_longum	longum	0.215354	3.44139	2176937
ERS3422688	C01960	infancy	Male	GCF_000569035	breve	0.262511	5.95833	2315904		ERS3422607	C01832	infancy	Male	ERR4794311_Bifidobacterium_longum	longum	0.356079	6.66852	2301422
ERS3422688	C01960	infancy	Male	SRR8090696_Bifidobacterium_longum	longum	0.367039	8.37215	2304477		ERS3422607	C01832	infancy	Male	GCF_004334045	longum	0.429069	8.05984	2294458
ERS3422688	C01960	infancy	Male	SRR13773651_Bifidobacterium_longum	longum	0.37045	8.25153	2359889		ERS3422607	C01832	infancy	Male	GCF_004334235	longum	0.214852	4.42898	2090813
ERS3422690	C01962	21 days	Male	GCF_002838305	breve	1	6.6985	2377562		ERS3422609	C01834	infancy	Male	GCF_004334045	longum	1	8.05984	2294458
ERS3422694	C01962	infancy	Male	GCF_015551545	bifidum	0.208307	7.78	2155890		ERS3422628	C01841	infancy	Female	GCF_000155395	bifidum	0.12273	9.28573	2422684
ERS3422694	C01962	infancy	Male	GCF_003390735	bifidum	0.209619	7.30248	2311342		ERS3422628	C01841	infancy	Female	GCF_015667555	bifidum	0.0774452	6.01599	2359653
ERS3422694	C01962	infancy	Male	GCF_002838305	breve	0.183246	6.2059	2377562		ERS3422628	C01841	infancy	Female	GCF_002838645	breve	0.0517322	4.28751	2211648
ERS3422694	C01962	infancy	Male	GCF_002838485	breve	0.398829	12.401	2589602		ERS3422628	C01841	infancy	Female	GCF_009498435	breve	0.245964	19.6888	2289885
ERS3422703	C01994	21 days	Female	GCF_017312645	longum	1	32.3032	2379733		ERS3422628	C01841	infancy	Female	SRR7411307_Bifidobacterium_longum	longum	0.502128	35.9965	2556908
ERS3422704	C01994	4 days	Female	SRR13740008_Bifidobacterium_longum	longum	0.630998	14.0023	2200233		ERS3422630	C01843	7 days	Male	GCF_004334695	longum	1	4.95913	2202695
ERS3422704	C01994	4 days	Female	SRR13773651_Bifidobacterium_longum	longum	0.369002	7.63445	2359889		ERS3422631	C01844	21 days	Male	B.bifidum_BB21-6M	bifidum	0.420553	24.7774	2327492
ERS3422707	C01994	infancy	Female	SRR13740008_Bifidobacterium_longum	longum	0.531529	8.09558	2200233		ERS3422631	C01844	21 days	Male	GCF_002838325	breve	0.0673295	4.17573	2211039
ERS3422707	C01994	infancy	Female	SRR13773647_Bifidobacterium_longum	longum	0.468471	6.22459	2522100		ERS3422631	C01844	21 days	Male	GCF_002838305	breve	0.33821	20.1332	2303552
ERS3422722	C02056	infancy	NA	GCF_001685685	bifidum	0.154872	6.4399	2184434		ERS3422631	C01844	21 days	Male	GCF_004334695	longum	0.0796593	4.95913	2202695
ERS3422722	C02056	infancy	NA	GCF_000569015	breve	0.512142	19.7199	2359009		ERS3422631	C01844	21 days	Male	SRR13773662_Bifidobacterium_longum	longum	0.0942479	5.812	2223664
ERS3422722	C02056	infancy	NA	SRR8090696_Bifidobacterium_longum	longum	0.163175	6.43172	2304477		ERS3422632	C01844	4 days	Male	GCF_001020335	bifidum	0.47805	63.8392	2172992
ERS3422722	C02056	infancy	NA	ERR4794311_Bifidobacterium_longum	longum	0.16981	6.18132	2495329		ERS3422632	C01844	4 days	Male	GCF_002838465	breve	0.0404141	5.32784	2201171
ERS3422740	C02061	infancy	Male	GCF_005844365	bifidum	0.225756	14.6614	2265274		ERS3422632	C01844	4 days	Male	GCF_002838325	breve	0.0318168	4.17573	2211039
ERS3422740	C02061	infancy	Male	GCF_002838405	breve	0.166481	10.1953	2402272		ERS3422632	C01844	4 days	Male	GCF_000786175	longum	0.341438	43.539	2275646
ERS3422740	C02061	infancy	Male	GCF_002838305	breve	0.129017	7.98309	2377562		ERS3422632	C01844	4 days	Male	SRR7281029_Bifidobacterium_longum	longum	0.108281	13.031	2411276
ERS3422740	C02061	infancy	Male	ERR4794337_Bifidobacterium_longum	longum	0.245511	15.9475	2264833		ERS3422633	C01844	7 days	Male	GCF_016069985	bifidum	0.265877	15.0051	2187753
ERS3422740	C02061	infancy	Male	GCF_001025215	pseudocat	0.129202	8.21506	2313752		ERS3422633	C01844	7 days	Male	GCF_000569075	breve	0.571175	29.6351	2379672
ERS3422740	C02061	infancy	Male	GCF_021484885	pseudocat	0.104033	6.45814	2369863		ERS3422633	C01844	7 days	Male	SRR13773647_Bifidobacterium_longum	longum	0.162948	14.7719	1361969
ERS3422741	C02061	4 days	Male	B.bifidum_I8-24M	bifidum	0.340912	5.50875	1361969		ERS3422643	C01873	21 days	Male	SRR13740053_Bifidobacterium_longum	longum	1	4.91042	2373495
ERS3422741	C02061	4 days	Male	SRR13740053_Bifidobacterium_longum	longum	0.659088	6.43582	2253812		ERS3422645	C01873	infancy	Male	GCF_001686145	longum	0.666905	25.9878	2331707
ERS3422749	C02130	7 days	Male	GCF_015551245	longum	1	8.21052	2336967		ERS3422645	C01873	infancy	Male	GCF_015671085	longum	0.333095	12.98	2331707
ERS3422734	C02131	infancy	Male	GCF_019041375	bifidum	0.0948881	4.54853	2148608		ERS3422649	C01913	21 days	Male	B.breve_I40-1M	breve	0.341853	15.3093	2294458
ERS3422734	C02131	infancy	Male	B.bifidum_I11-1M	bifidum	0.100284	4.91649	2100835		ERS3422649	C01913	21 days	Male	B.breve_I34-6M	breve	0.58702	26.0452	2315904
ERS3422734	C02131	infancy	Male	GCF_902167875	breve	0.15478	6.75592	2359653		ERS3422649	C01913	21 days	Male	SRR7281029_Bifidobacterium_longum	longum	0.0711268	3.03097	2411276
ERS3422734	C02131	infancy	Male	GCF_002838445	breve	0.370897	15.6876	2435083		ERS3422651	C01913	7 days	Male	GCF_004333515	longum	1	6.06818	2289885
ERS3422734	C02131	infancy	Male	GCF_004333475	longum	0.13318	5.96454	2299748		ERS3422652	C01913	infancy	Male	GCF_901212485	bifidum	0.0587085	5.35287	2234035
ERS3422734	C02131	infancy	Male	GCF_004334045	longum	0.14597	6.05088	2484629		ERS3422652	C01913	infancy	Male	GCF_002838445	breve	0.450908	38.7561	2369863
ERS3422751	C02131	7 days	Male	B.bifidum_I8-24M	bifidum	1	6.50179	1361969		ERS3422652	C01913	infancy	Male	GCF_002838585	breve	0.0320604	2.97869	2192395
ERS3422737	C02143	7 days	Female	GCF_000164965	bifidum	0.28498	7.1619	2186882		ERS3422652	C01913	infancy	Male	SRR8090696_Bifidobacterium_longum	longum	0.190834	16.8316	2309446
ERS3422737	C02143	7 days	Female	GCF_003860285	breve	0.396047	9.40975	2313172		ERS3422652	C01913	infancy	Male	SRR13773651_Bifidobacterium_longum	longum	0.267489	24.0495	2265557
ERS3422737	C02143	7 days	Female	GCF_004334235	longum	0.318973	7.19292	2437180		ERS3422656	C01915	21 days	Male	GCF_001719085	longum	1	5.95064	2288919
ERS3422754	C02143	infancy	Female	GCF_000164965	bifidum	0.281192	20.904	2186882		ERS3422657	C01915	4 days	Male	SRR13740287_Bifidobacterium_longum	longum	1	7.16683	2289892
ERS3422754	C02143	infancy	Female	GCF_000265095	bifidum	0.0846142	6.18623	2223664		ERS3422663	C01917	21 days	Female	SRR13773662_Bifidobacterium_longum	longum	0.100263	5.812	2223664
ERS3422754	C02143	infancy	Female	GCF_000569015	breve	0.0912714	6.2901	2359009		ERS3422663	C01917	21 days	Female	SRR13773662_Bifidobacterium_longum	longum	0.100263	5.812	2223664
ERS3422754	C02143	infancy	Female	GCF_003860285	breve	0.0890068	6.25557	2313172		ERS3422663	C01917	21 days	Female	GCF_001025215	pseudocat	0.447968	23.4523	2462170
ERS3422754	C02143	infancy	Female	GCF_002076095	longum	0.125731	8.26303	2473746		ERS3422663	C01917	21 days	Female	GCF_021484885	pseudocat	0.351506	17.7204	2556908
ERS3422754	C02143	infancy	Female	GCF_004334235	longum	0.086389	5.76266	2437180		ERS3422664	C01917	4 days	Female	GCF_021484885	pseudocat	0.626524	18.1455	2402272
ERS3422754	C02143	infancy	Female	GCF_018141585	longum	0.241795	15.3476	2561293		ERS3422664	C01917	4 days	Female	GCF_004334045	longum	0.265798	8.05984	2294458
ERS3422759	C02190	7 days	Female	GCF_002833255	longum	0.523845	6.86087	2330371		ERS3422664	C01917	4 days	Female	SRR13740029_Bifidobacterium_longum	longum	0.107677	3.44139	2176937
ERS3422759	C02190	7 days	Female	GCF_004333475	longum	0.476155	6.3193	2299748		ERS3422665	C01917	7 days	Female	GCF_001025215	pseudocat	0.443885	9.45455	2193720
ERS3422762	C02223	7 days	Male	SRR13773651_Bifidobacterium_longum	longum	1	7.14675	2359889		ERS3422665	C01917	7 days	Female	GCF_004334045	longum	0.395781	8.05984	2294458
ERS3422765	C02223	infancy	Male	GCF_015667555	bifidum	0.0985067	6.77361	2144986		ERS3422665	C01917	7 days	Female	SRR13740029_Bifidobacterium_longum	longum	0.160335	3.44139	2176937
ERS3422765	C02223	infancy	Male	B.breve_I34-6M	breve	0.147358	9.9983	2173833		ERS3422667	C01917	infancy	Female	SRR13773662_Bifidobacterium_longum	longum	0.245936	5.812	2223664
ERS3422765	C02223	infancy	Male	GCF_002838385	breve	0.0988554	6.1272	2379672		ERS3422667	C01917	infancy	Female	SRR13740008_Bifidobacterium_longum	longum	0.224033	5.05821	2327492
ERS3422765	C02223	infancy	Male	GCF_004334065	longum	0.126988	7.34017	2551732		ERS3422667	C01917	infancy	Female	B.pseudocat_I34-6M	pseudocat	0.530031	11.7046	2379672
ERS3422765	C02223	infancy	Male	GCF_015551245	longum	0.394416	24.8932	2336967		ERS3422671	C01919	21 days	Male	GCF_000155395	bifidum	0.543834	69.2857	2422684
ERS3422765	C02223	infancy	Male	GCF_018141585	longum	0.133876	7.70945	2561293		ERS3422671	C01919	21 days	Male	GCF_003390735	bifidum	0.336233	45.321	2289892
ERS3422774	C02295	infancy	Female	GCF_004333695	longum	0.336692	9.67654	2370638		ERS3422671	C01919	21 days	Male	GCF_902167875	breve	0.0623894	8.83796	2178877
ERS3422774	C02295	infancy	Female	GCF_004334695	longum	0.226685	6.47715	2384465		ERS3422671	C01919	21 days	Male	GCF_000569055	breve	0.0575429	8.03284	2211039
ERS3422774	C02295	infancy	Female	SRR13740147_Bifidobacterium_longum	longum	0.436623	12.3856	2401823		ERS3422677	C01930	21 days	Male	GCF_015549125	bifidum	0.352456	17.4117	2176035
ERS3422776	C02323	infancy	Female	B.bifidum_I11-1M	bifidum	0.0662962	6.81175	2100835		ERS3422677	C01930	21 days	Male	GCF_002838485	breve	0.324136	17.1392	2033014
ERS3422776	C02323	infancy	Female	GCF_000155395	bifidum	0.106767	10.4627	2202695		ERS3422677	C01930	21 days	Male	GCF_002838465	breve	0.109094	5.32784	2201171
ERS3422776	C02323	infancy	Female	GCF_002838445	breve	0.111853	9.91509	2435083		ERS3422677	C01930	21 days	Male	GCF_004333845	longum	0.214314	10.1703	2265274
ERS3422776	C02323	infancy	Female	GCF_002838585	breve	0.103623	9.07463	2464852		ERS3422681	C01930	infancy	Male	GCF_015667555	bifidum	0.0688926	6.01599	2359653
ERS3422776	C02323	infancy	Female	SRR8090696_Bifidobacterium_longum	longum	0.113936	10.6721	2304477		ERS3422681	C01930	infancy	Male	GCF_002838405	breve	0.25388	23.9949	2180174
ERS3422776	C02323	infancy	Female	SRR13773651_Bifidobacterium_longum	longum	0.156227	14.2898	2359889		ERS3422681	C01930	infancy	Male	SRR8090696_Bifidobacterium_longum	longum	0.412805	36.8316	2309446
ERS3422776	C02323	infancy	Female	ERR4794311_Bifidobacterium_longum	longum	0.120557	10.4286	2495329		ERS3422681	C01930	infancy	Male	SRR13773651_Bifidobacterium_longum	longum	0.264422	24.0495	2265557
ERS3422776	C02323	infancy	Female	B.pseudocat_I8-1M	pseudocat	0.220741	21.7794	2187753		ERS3422683	C01931	infancy	Female	GCF_003813065	breve	0.156862	6.91031	2369863
ERS3422780	C02345	infancy	Female	GCF_015549125	bifidum	0.442583	12.8552	2211648		ERS3422683	C01931	infancy	Female	GCF_002838525	breve	0.170129	7.4948	2369863
ERS3422780	C02345	infancy	Female	GCF_009160945	bifidum	0.229122	5.76924	2551214		ERS3422683	C01931	infancy	Female	SRR8090696_Bifidobacterium_longum	longum	0.151121	6.83157	2309446
ERS3422780	C02345	infancy	Female	GCF_004334695	longum	0.328295	8.84449	2384465		ERS3422683	C01931	infancy	Female	SRR13773651_Bifidobacterium_longum	longum	0.521888	24.0495	2265557
ERS3422783	C02377	7 days	Female	GCF_001020405	bifidum	0.34464	10.6495	2172992		ERS3422684	C01959	21 days	Male	GCF_002838485	breve	0.677565	27.1392	2033014
ERS3422783	C02377	7 days	Female	SRR13773662_Bifidobacterium_longum	longum	0.484004	14.2323	2283476		ERS3422684	C01959	21 days	Male	SRR7411307_Bifidobacterium_longum	longum	0.18829	5.99651	2556908
ERS3422783	C02377	7 days	Female	GCF_020541925	pseudocat	0.171355	4.49992	2556908		ERS3422684	C01959	21 days	Male	GCF_004334695	longum	0.134145	4.95913	2202695
ERS3422790	C02411	infancy	Female	GCF_001020325	bifidum	0.60347	22.684	2176035		ERS3422686	C01959	infancy	Male	GCF_002838485	breve	0.21035	7.13916	2033014
ERS3422790	C02411	infancy	Female	GCF_902167875	breve	0.156274	5.41711	2359653		ERS3422686	C01959	infancy	Male	SRR13773651_Bifidobacterium_longum	longum	0.78965	24.0495	2265557
ERS3422790	C02411	infancy	Female	GCF_002838445	breve	0.240257	8.07032	2435083		ERS3422688	C01960	infancy	Male	GCF_000569035	breve	0.158498	6.07273	2179265
ERS3422804	C02526	7 days	Female	GCF_902167875	breve	0.70693	13.5672	2359653		ERS3422688	C01960	infancy	Male	SRR8090696_Bifidobacterium_longum	longum	0.188955	6.83157	2309446
ERS3422804	C02526	7 days	Female	GCF_003952825	pseudocat	0.29307	6.05359	2192395		ERS3422688	C01960	infancy	Male	SRR13773651_Bifidobacterium_longum	longum	0.652547	24.0495	2265557
ERS3422805	C02526	infancy	Female	GCF_002838325	breve	0.302631	5.83171	2265557		ERS3422690	C01962	21 days	Male	GCF_002838305	breve	0.884696	20.1332	2303552
ERS3422805	C02526	infancy	Female	GCF_902167875	breve	0.179069	3.31306	2359653		ERS3422690	C01962	21 days	Male	SRR8086002_Bifidobacterium_longum	longum	0.115304	2.77916	2174938
ERS3422805	C02526	infancy	Female	GCF_004333475	longum	0.215977	4.1	2299748		ERS3422694	C01962	infancy	Male	GCF_015551545	bifidum	0.291714	13.805	2180174
ERS3422805	C02526	infancy	Female	SRR13773670_Bifidobacterium_longum	longum	0.302323	6.40336	2061199		ERS3422694	C01962	infancy	Male	GCF_003390735	bifidum	0.118098	5.32104	2289892
										ERS3422694	C01962	infancy	Male	GCF_002838305	breve	0.449512	20.1332	2303552
										ERS3422694	C01962	infancy	Male	GCF_002838485	breve	0.140676	7.13916	2033014
										ERS3422703	C01994	21 days	Female	GCF_017312645	longum	1	7.21899	2254218
										ERS3422704	C01994	4 days	Female	SRR13740008_Bifidobacterium_longum	longum	0.177682	5.05821	2327492
										ERS3422704	C01994	4 days	Female	SRR13773651_Bifidobacterium_longum	longum	0.822318	24.0495	2265557
										ERS3422707	C01994	infancy	Female	SRR13740008_Bifidobacterium_longum	longum	0.843571	15.0582	2327492
										ERS3422707	C01994	infancy	Female	SRR13773647_Bifidobacterium_longum	longum	0.156429	4.77189	1361969
										ERS3422722	C02056	infancy	NA	GCF_001685685	bifidum	0.11249	6.43259	2273173
										ERS3422722	C02056	infancy	NA	GCF_000569015	breve	0.115074	6.88104	2173833
										ERS3422722	C02056	infancy	NA	SRR8090696_Bifidobacterium_longum	longum	0.654371	36.8316	2309446
										ERS3422722	C02056	infancy	NA	ERR4794311_Bifidobacterium_longum	longum	0.118065	6.66852	2301422
										ERS3422740	C02061	infancy	Male	GCF_005844365	bifidum	0.0573259	4.55015	2178877
										ERS3422740	C02061	infancy	Male	B.bifidum_BB46-6M	bifidum	0.135946	11.5647	2033014
										ERS3422740	C02061	infancy	Male	GCF_002838405	breve	0.302484	23.9949	2180174
										ERS3422740	C02061	infancy	Male	GCF_002838305	breve	0.268165	20.1332	2303552
										ERS3422740	C02061	infancy	Male	ERR4794337_Bifidobacterium_longum	longum	0.0727877	5.50586	2286339
										ERS3422740	C02061	infancy	Male	GCF_001025215	pseudocat	0.0491491	3.45228	2462170
										ERS3422740	C02061	infancy	Male	GCF_021484885	pseudocat	0.114143	7.72042	2556908
										ERS3422741	C02061	4 days	Male	B.bifidum_I8-24M	bifidum	0.770285	16.7608	2331707
										ERS3422741	C02061	4 days	Male	SRR13740053_Bifidobacterium_longum	longum	0.229715	4.91042	2373495
										ERS3422749	C02130	7 days	Male	GCF_015551245	longum	1	5.04097	2204341
										ERS3422734	C02131	infancy	Male	GCF_019041375	bifidum	0.257465	26.731	2144986
										ERS3422734	C02131	infancy	Male	B.bifidum_I11-1M	bifidum	0.0794946	6.83639	2589602
										ERS3422734	C02131	infancy	Male	GCF_902167875	breve	0.0864694	8.83796	2178877
										ERS3422734	C02131	infancy	Male	GCF_002838445	breve	0.412422	38.7561	2369863
										ERS3422734	C02131	infancy	Male	GCF_004333475	longum	0.0811103	7.45592	2422684
										ERS3422734	C02131	infancy	Male	GCF_004334045	longum	0.0830394	8.05984	2294458
										ERS3422751	C02131	7 days	Male	B.bifidum_I8-24M	bifidum	0.826248	46.7608	2331707
										ERS3422751	C02131	7 days	Male	GCF_000569075	breve	0.173752	9.63515	2379672
										ERS3422737	C02143	7 days	Female	GCF_000164965	bifidum	0.135929	6.00201	2425122
										ERS3422737	C02143	7 days	Female	GCF_003860285	breve	0.777594	38.5045	2162519
										ERS3422737	C02143	7 days	Female	GCF_004334235	longum	0.086477	4.42898	2090813
										ERS3422754	C02143	infancy	Female	GCF_000164965	bifidum	0.0822095	6.00201	2425122
										ERS3422754	C02143	infancy	Female	GCF_000265095	bifidum	0.210928	16.2028	2304912
										ERS3422754	C02143	infancy	Female	GCF_000569015	breve	0.0844836	6.88104	2173833
										ERS3422754	C02143	infancy	Female	GCF_003860285	breve	0.103872	8.50446	2162519
										ERS3422754	C02143	infancy	Female	GCF_002076095	longum	0.163932	12.6949	2286339
										ERS3422754	C02143	infancy	Female	GCF_004334235	longum	0.288478	24.429	2090813
										ERS3422754	C02143	infancy	Female	GCF_018141585	longum	0.0660973	5.21053	2245999
										ERS3422759	C02190	7 days	Female	GCF_004333475	longum	1	57.4559	2422684
										ERS3422762	C02223	7 days	Male	SRR13773651_Bifidobacterium_longum	longum	1	24.0495	2265557
										ERS3422765	C02223	infancy	Male	GCF_015667555	bifidum	0.224067	16.016	2359653
										ERS3422765	C02223	infancy	Male	GCF_001020355	bifidum	0.0986975	7.59297	2192395
										ERS3422765	C02223	infancy	Male	B.breve_I34-6M	breve	0.220314	16.0452	2315904
										ERS3422765	C02223	infancy	Male	GCF_002838385	breve	0.098381	7.24637	2289892
										ERS3422765	C02223	infancy	Male	GCF_004334065	longum	0.0393142	3.95328	1677321
										ERS3422765	C02223	infancy	Male	GCF_015551245	longum	0.196576	15.041	2204341
										ERS3422765	C02223	infancy	Male	GCF_018141585	longum	0.122651	9.21053	2245999
										ERS3422774	C02295	infancy	Female	GCF_004333695	longum	0.276739	5.20686	2210370
										ERS3422774	C02295	infancy	Female	GCF_004334695	longum	0.262658	4.95913	2202695
										ERS3422774	C02295	infancy	Female	SRR13740147_Bifidobacterium_longum	longum	0.460603	8.6918	2203875
										ERS3422776	C02323	infancy	Female	B.bifidum_I11-1M	bifidum	0.0675267	6.83639	2589602
										ERS3422776	C02323	infancy	Female	GCF_000155395	bifidum	0.0858081	9.28573	2422684
										ERS3422776	C02323	infancy	Female	GCF_002838445	breve	0.350331	38.7561	2369863
										ERS3422776	C02323	infancy	Female	GCF_002838585	breve	0.0249092	2.97869	2192395
										ERS3422776	C02323	infancy	Female	SRR8090696_Bifidobacterium_longum	longum	0.0601788	6.83157	2309446
										ERS3422776	C02323	infancy	Female	SRR13773651_Bifidobacterium_longum	longum	0.207824	24.0495	2265557
										ERS3422776	C02323	infancy	Female	ERR4794311_Bifidobacterium_longum	longum	0.146322	16.6685	2301422
										ERS3422776	C02323	infancy	Female	B.pseudocat_I8-1M	pseudocat	0.0571	6.29077	2379672
										ERS3422780	C02345	infancy	Female	GCF_015549125	bifidum	0.297281	7.41174	2176035
										ERS3422780	C02345	infancy	Female	GCF_009160945	bifidum	0.225659	5.2863	2315904
										ERS3422780	C02345	infancy	Female	GCF_000569015	breve	0.275715	6.88104	2173833
										ERS3422780	C02345	infancy	Female	GCF_004334695	longum	0.201345	4.95913	2202695
										ERS3422783	C02377	7 days	Female	GCF_001020405	bifidum	0.556275	14.3917	2286339
										ERS3422783	C02377	7 days	Female	SRR13773662_Bifidobacterium_longum	longum	0.218491	5.812	2223664
										ERS3422783	C02377	7 days	Female	GCF_020541925	pseudocat	0.225235	6.02395	2211648
										ERS3422790	C02411	infancy	Female	GCF_902167875	breve	0.763359	18.838	2178877
										ERS3422790	C02411	infancy	Female	GCF_000568955	breve	0.236641	5.54927	2292936
										ERS3422804	C02526	7 days	Female	GCF_016070035	bifidum	0.102324	5.04959	2304912
										ERS3422804	C02526	7 days	Female	GCF_902167875	breve	0.169298	8.83796	2178877
										ERS3422804	C02526	7 days	Female	SRR7411307_Bifidobacterium_longum	longum	0.584382	25.9965	2556908
										ERS3422804	C02526	7 days	Female	GCF_003952825	pseudocat	0.143996	7.36573	2223664
										ERS3422805	C02526	infancy	Female	GCF_002838325	breve	0.0607053	4.17573	2211039
										ERS3422805	C02526	infancy	Female	GCF_902167875	breve	0.126614	8.83796	2178877
										ERS3422805	C02526	infancy	Female	GCF_002838405	breve	0.343961	23.9949	2180174
										ERS3422805	C02526	infancy	Female	GCF_004333475	longum	0.118767	7.45592	2422684
										ERS3422805	C02526	infancy	Female	SRR13773670_Bifidobacterium_longum	longum	0.349952	23.0917	2304912
