# Supplementary material for: Genetic strategies for sex-biased persistence of gut microbes across human life
Source: Nat Commun. 2023 Jul 14;14:4220. doi: 10.1038/s41467-023-39931-2 (PMC10349097; doi:10.1038/s41467-023-39931-2)
Supplement: Supplementary file 12 — Supplementary Data 9 [file 41467_2023_39931_MOESM12_ESM.xlsx]

## Sheet: strain-level tracking
Gender	Sample Name	Feeding stage	Detected B. bifidum strain	post-waning persistence								PERMANOVA (effect on B. bifidum strain persistence)
Female	7	pre-weaning	GCA_001020335.1			Crosstabulation							Df	SumOfSqs	R2	F	Pr(>F)
Female	7	post-weaning	GCF_001020415.1	0				Non-persistence	Persistence	Total		Ethnicity	2	0.0196283	0.0168803	0.385741	0.594059
Female	181	pre-weaning	GCA_003094715.1			sex	Female	12	24	36		Sex	1	0.191469	0.164663	7.52559	0.00990099
Female	181	post-weaning	GCA_003094715.1	1			Male	29	15	44		Ethnicity:sex	2	0.0103278	0.00888193	0.202965	0.871287
Female	184	pre-weaning	GCA_001020335.1			Total		41	39	80		Residual	37	0.941366	0.809575	NA	NA
Female	184	post-weaning	GCA_001020335.1	1								Total	42	1.16279	1	NA	NA
Female	201	pre-weaning	GCA_000164965.1
Female	201	post-weaning	GCF_000155395.1	0
Female	240	pre-weaning							Asymptotic Significance (2-sided)	Exact Sig. (2-sided)
Female	240	post-weaning		1			Value	df
Female	265	pre-weaning	GCF_001020255.1			Pearson Chi-Square	8.410a	1	0.00373203	0.0066136
Female	265	post-weaning	GCF_001020255.1	1		Continuity Correction	7.15649	1	0.00746931
Female	282	pre-weaning	GCF_003390735.1			Likelihood Ratio	8.5605	1	0.00343535	0.0066136
Female	282	post-weaning	GCF_019734315.1	0		Fisher's Exact Test				0.0066136
Female	367	pre-weaning	GCF_000155395.1			N of Valid Cases	80
Female	367	post-weaning	GCF_000155395.1	1
Female	377	pre-weaning	GCF_002076105.1
Female	377	post-weaning	GCF_002076105.1	1
Female	527	pre-weaning	GCF_003094755.1
Female	527	post-weaning	GCF_003094755.1	1
Female	572	pre-weaning	GCF_009160945.1
Female	572	post-weaning	GCF_009160945.1	1
Female	622	pre-weaning	MAG8
Female	622	post-weaning	MAG8	1
Female	A01805	pre-weaning
Female	A01805	post-weaning		0
Female	B01417	pre-weaning
Female	B01417	post-weaning		1
Female	B01799	pre-weaning
Female	B01799	post-weaning		1
Female	B02741	pre-weaning
Female	B02741	post-weaning		1
Female	C02143	pre-weaning
Female	C02143	post-weaning		0
Female	Infant_2	pre-weaning	MAG3
Female	Infant_2	post-weaning	MAG3	1
Female	Infant_3	pre-weaning	MAG5
Female	Infant_3	post-weaning	MAG5	1
Female	P007	pre-weaning	GCF_001020335.1
Female	P007	post-weaning	GCF_001020335.1	1
Female	P020	pre-weaning	GCF_016069985.1
Female	P020	post-weaning	GCF_016069985.1	1
Female	P093	pre-weaning	GCF_019734315.1
Female	P093	post-weaning	GCF_019734315.1	1
Female	P120	pre-weaning	GCF_003470585.1
Female	P120	post-weaning	GCF_003470585.1	1
Female	P175	pre-weaning	GCF_001020335.1
Female	P175	post-weaning	GCF_001020335.1	1
Female	P185	pre-weaning	GCF_000155395.1
Female	P185	post-weaning	GCF_001020375.1	0
Female	P200	pre-weaning
Female	P200	post-weaning		0
Female	P219	pre-weaning
Female	P219	post-weaning		1
Female	P528	pre-weaning	MAG8
Female	P528	post-weaning	MAG8	1
Female	P555	pre-weaning
Female	P555	post-weaning		1
Female	P603	pre-weaning
Female	P603	post-weaning		1
Female	P608	pre-weaning
Female	P608	post-weaning		0
Female	P612	pre-weaning
Female	P612	post-weaning		1
Female	P631	pre-weaning
Female	P631	post-weaning		1
Female	P654	pre-weaning
Female	P654	post-weaning		0
Female	P664	pre-weaning
Female	P664	post-weaning		1
Female	P719	pre-weaning
Female	P719	post-weaning		0
Male	10	pre-weaning	GCF_003466365.1
Male	10	post-weaning	GCF_003470585.1	0
Male	78	pre-weaning	GCF_003466365.1
Male	78	post-weaning	GCF_019734315.1	0
Male	105	pre-weaning	GCF_000155395.1
Male	105	post-weaning	GCF_000155395.1	1
Male	133	pre-weaning	GCF_019734315.1
Male	133	post-weaning	GCF_001020375.1	0
Male	137	pre-weaning	GCF_009160945.1
Male	137	post-weaning	GCF_009160945.1	1
Male	195	pre-weaning	GCF_001020375.1
Male	195	post-weaning	GCF_009160945.1	0
Male	256	pre-weaning	GCF_009160945.1
Male	256	post-weaning	GCF_000155395.1	0
Male	263	pre-weaning
Male	263	post-weaning		1
Male	268	pre-weaning	GCF_019734315.1
Male	268	post-weaning	GCF_001020375.1	0
Male	276	pre-weaning	GCF_003470585.1
Male	276	post-weaning	GCF_003470585.1	1
Male	341	pre-weaning	GCF_019734315.1
Male	341	post-weaning	GCF_003470585.1	0
Male	565	pre-weaning	GCF_019734315.1
Male	565	post-weaning	GCF_019734315.1	1
Male	587	pre-weaning	GCF_001020375.1
Male	587	post-weaning	GCF_000155395.1	0
Male	589	pre-weaning	GCF_001020375.1
Male	589	post-weaning	GCF_003094755.1	0
Male	633	pre-weaning	GCF_003466365.1
Male	633	post-weaning	GCF_003466365.1	1
Male	637	pre-weaning	GCF_019734315.1
Male	637	post-weaning	GCF_019734315.1	1
Male	A01678	pre-weaning
Male	A01678	post-weaning		0
Male	A01763	pre-weaning
Male	A01763	post-weaning		0
Male	B01194	pre-weaning
Male	B01194	post-weaning		0
Male	B01364	pre-weaning
Male	B01364	post-weaning		0
Male	B01497	pre-weaning
Male	B01497	post-weaning		0
Male	B01791	pre-weaning
Male	B01791	post-weaning		1
Male	B01798	pre-weaning
Male	B01798	post-weaning		0
Male	B01956	pre-weaning
Male	B01956	post-weaning		1
Male	B02448	pre-weaning
Male	B02448	post-weaning		0
Male	B02607	pre-weaning
Male	B02607	post-weaning		0
Male	C02061	pre-weaning
Male	C02061	post-weaning		0
Male	C02131	pre-weaning
Male	C02131	post-weaning		0
Male	Infant_1	pre-weaning	GCF_003466365.1
Male	Infant_1	post-weaning	GCF_003466365.1	1
Male	Infant_4	pre-weaning	MAG6
Male	Infant_4	post-weaning	MAG7	0
Male	P055	pre-weaning
Male	P055	post-weaning		0
Male	P064	pre-weaning
Male	P064	post-weaning		0
Male	P128	pre-weaning	GCF_003094755.1
Male	P128	post-weaning	GCF_001020375.1	0
Male	P148	pre-weaning	GCF_003094755.1
Male	P148	post-weaning	GCF_009160945.1	0
Male	P171	pre-weaning	GCF_000155395.1
Male	P171	post-weaning	GCF_001020375.1	0
Male	P177	pre-weaning	GCF_011029205.1
Male	P177	post-weaning	GCF_003466365.1	0
Male	P238	pre-weaning	GCF_019734315.1
Male	P238	post-weaning	GCF_019734315.1	1
Male	P254	pre-weaning	GCF_001020375.1
Male	P254	post-weaning	GCF_001020375.1	1
Male	P538	pre-weaning
Male	P538	post-weaning		1
Male	P591	pre-weaning
Male	P591	post-weaning		1
Male	P620	pre-weaning
Male	P620	post-weaning		0
Male	P688	pre-weaning
Male	P688	post-weaning		0
Male	P747	pre-weaning
Male	P747	post-weaning		1
Male	P752	pre-weaning
Male	P752	post-weaning		0
Gender	Sample Name	Feeding stage	Detected B. longum subsp. longum strain	Persistence		Crosstabulation						PERMANOVA (effect on B. longum subsp. longum strain persistence)
Female	7	pre-weaning	GCF_002833055.1										Df	SumOfSqs	R2	F	Pr(>F)
Female	7	post-weaning	GCF_001940535.1	0				Non_persistence	Persistence	Total		Ethnicity	2	0.0265907	0.0187699	0.690631	0.514851
Female	12	pre-weaning	GCF_002833125.1			Sex	Female	37	30	67		Sex	1	0.156196	0.110256	8.11365	0.019802
Female	12	post-weaning	GCF_002833125.1	1			Male	48	13	61		Ethnicity:sex	2	0.0403173	0.0284593	1.04715	0.39604
Female	51	pre-weaning	GCF_016648975.1			Total		85	43	128		Residual	62	1.19356	0.842515	NA	NA
Female	51	post-weaning	GCF_016648975.1	1								Total	67	1.41667	1	NA	NA
Female	87	pre-weaning	GCF_000730045.1
Female	87	post-weaning	GCF_000730045.1	1					Asymptotic Significance (2-sided)	Exact Sig. (2-sided)
Female	180	pre-weaning	GCF_016648975.1				Value	df
Female	180	post-weaning	GCF_016648975.1	1		Pearson Chi-Square	7.881a	1	0.005	0.008
Female	181	pre-weaning	GCF_002833055.1			Continuity Correction	6.864	1	0.009
Female	181	post-weaning	GCF_002833055.1	1		Likelihood Ratio	8.054	1	0.005	0.005
Female	184	pre-weaning	GCF_902505435.1			Fisher's Exact Test				0.005
Female	184	post-weaning	GCF_001686185.1	0		N of Valid Cases	128
Female	201	pre-weaning	GCF_016648975.1
Female	201	post-weaning	GCF_016648975.1	1
Female	240	pre-weaning	GCF_000730105.1
Female	240	post-weaning	GCF_902505435.1	0
Female	265	pre-weaning	GCF_002833115.1
Female	265	post-weaning	GCF_001447955.1	0
Female	282	pre-weaning	GCF_004332745.1
Female	282	post-weaning	GCF_004334105.1	0
Female	332	pre-weaning	GCF_902505435.1
Female	332	post-weaning	GCF_001686185.1	0
Female	338	pre-weaning	GCF_009896525.1
Female	338	post-weaning	GCF_001686145.1	0
Female	367	pre-weaning	GCF_019041555.1
Female	367	post-weaning	GCF_001686145.1	0
Female	377	pre-weaning	GCF_004333995.1
Female	377	post-weaning	GCF_001446255.1	0
Female	385	pre-weaning	GCF_004333995.1
Female	385	post-weaning	GCF_900519135.1	0
Female	527	pre-weaning	GCF_902505475.1
Female	527	post-weaning	GCF_001447955.1	0
Female	549	pre-weaning
Female	549	post-weaning		0
Female	570	pre-weaning
Female	570	post-weaning		1
Female	572	pre-weaning
Female	572	post-weaning		1
Female	624	pre-weaning	GCF_016648975.1
Female	624	post-weaning	GCF_016648975.1	1
Female	A01805	pre-weaning
Female	A01805	post-weaning		0
Female	A01812	pre-weaning
Female	A01812	post-weaning		0
Female	B00509	pre-weaning
Female	B00509	post-weaning		1
Female	B01265	pre-weaning
Female	B01265	post-weaning		0
Female	B01406	pre-weaning
Female	B01406	post-weaning		0
Female	B01423	pre-weaning
Female	B01423	post-weaning		1
Female	B01626	pre-weaning
Female	B01626	post-weaning		0
Female	B01799	pre-weaning
Female	B01799	post-weaning		1
Female	B01813	pre-weaning
Female	B01813	post-weaning		1
Female	B01948	pre-weaning
Female	B01948	post-weaning		0
Female	B02147	pre-weaning
Female	B02147	post-weaning		1
Female	B02317	pre-weaning
Female	B02317	post-weaning		0
Female	B02322	pre-weaning
Female	B02322	post-weaning		1
Female	B02528	pre-weaning
Female	B02528	post-weaning		0
Female	C01531	pre-weaning
Female	C01531	post-weaning		0
Female	C01750	pre-weaning
Female	C01750	post-weaning		1
Female	C01917	pre-weaning
Female	C01917	post-weaning		0
Female	C02143	pre-weaning
Female	C02143	post-weaning		1
Female	Infant_11	pre-weaning	MAG11
Female	Infant_11	post-weaning	MAG11	1
Female	Infant_3	pre-weaning	MAG14
Female	Infant_3	post-weaning	MAG14	1
Female	Infant_6	pre-weaning	MAG19
Female	Infant_6	post-weaning	MAG18	0
Female	Infant_8	pre-weaning	MAG17
Female	Infant_8	post-weaning	GCF_009896525.1	0
Female	P007	pre-weaning	GCF_003094635.1
Female	P007	post-weaning	GCF_002833215.1	0
Female	P020	pre-weaning	GCF_000730045.1
Female	P020	post-weaning	GCF_000730045.1	1
Female	P093	pre-weaning	GCF_000210755.1
Female	P093	post-weaning	GCF_004332745.1	0
Female	P120	pre-weaning	GCF_002833055.1
Female	P120	post-weaning	GCF_002833115.1	1
Female	P143	pre-weaning	GCF_016648975.1
Female	P143	post-weaning	GCF_016648975.1	1
Female	P175	pre-weaning	GCF_000196575.1
Female	P175	post-weaning	GCF_002833035.1	1
Female	P219	pre-weaning	GCF_001686225.1
Female	P219	post-weaning	GCF_002833035.1	0
Female	P512	pre-weaning	GCF_016648975.1
Female	P512	post-weaning	GCF_016648975.1	1
Female	P514	pre-weaning	GCF_004334105.1
Female	P514	post-weaning	GCF_003369995.1	0
Female	P528	pre-weaning	GCF_000166315.1
Female	P528	post-weaning	GCF_009896525.1	0
Female	P577	pre-weaning
Female	P577	post-weaning		0
Female	P603	pre-weaning
Female	P603	post-weaning		0
Female	P608	pre-weaning
Female	P608	post-weaning		1
Female	P612	pre-weaning
Female	P612	post-weaning		0
Female	P628	pre-weaning
Female	P628	post-weaning		0
Female	P631	pre-weaning
Female	P631	post-weaning		1
Female	P650	pre-weaning
Female	P650	post-weaning		1
Female	P654	pre-weaning
Female	P654	post-weaning		0
Female	P664	pre-weaning
Female	P664	post-weaning		1
Female	P670	pre-weaning
Female	P670	post-weaning		1
Female	P702	pre-weaning
Female	P702	post-weaning		0
Female	P709	pre-weaning
Female	P709	post-weaning		1
Female	P719	pre-weaning
Female	P719	post-weaning		0
Female	P726	pre-weaning
Female	P726	post-weaning		0
Male	10	pre-weaning	GCF_000261225.1
Male	10	post-weaning	GCF_015670535.1	0
Male	39	pre-weaning	GCF_004333465.1
Male	39	post-weaning	GCF_016759745.1	0
Male	45	pre-weaning	GCF_004334105.1
Male	45	post-weaning	GCF_002833055.1	0
Male	78	pre-weaning	GCF_004333995.1
Male	78	post-weaning	GCF_000730105.1	0
Male	105	pre-weaning	GCF_004333065.1
Male	105	post-weaning	GCF_016759745.1	0
Male	128	pre-weaning	GCF_002833115.1
Male	128	post-weaning	GCF_009896525.1	0
Male	133	pre-weaning	GCF_015560585.1
Male	133	post-weaning	GCF_019041555.1	0
Male	137	pre-weaning	GCF_005844115.1
Male	137	post-weaning	GCF_004333995.1	0
Male	256	pre-weaning	GCF_000166315.1
Male	256	post-weaning	GCF_002833055.1	0
Male	263	pre-weaning	GCF_900519135.1
Male	263	post-weaning	GCF_002833115.1	0
Male	268	pre-weaning	GCF_000730105.1
Male	268	post-weaning	GCF_019041555.1	0
Male	275	pre-weaning	GCF_000261225.1
Male	275	post-weaning	GCF_002833255.1	0
Male	276	pre-weaning	GCF_004334215.1
Male	276	post-weaning	GCF_004334105.1	0
Male	536	pre-weaning
Male	536	post-weaning		1
Male	565	pre-weaning	GCF_016759745.1
Male	565	post-weaning	GCF_002833255.1	0
Male	587	pre-weaning
Male	587	post-weaning		0
Male	589	pre-weaning	GCF_004333065.1
Male	589	post-weaning	GCF_002833115.1	0
Male	599	pre-weaning	GCF_000166315.1
Male	599	post-weaning	GCF_002833055.1	0
Male	633	pre-weaning	GCF_016759745.1
Male	633	post-weaning	GCF_003369995.1	0
Male	637	pre-weaning	GCF_001516925.1
Male	637	post-weaning	GCF_002833055.1	0
Male	A01678	pre-weaning
Male	A01678	post-weaning		0
Male	A01761	pre-weaning
Male	A01761	post-weaning		0
Male	A01763	pre-weaning
Male	A01763	post-weaning		1
Male	B01194	pre-weaning
Male	B01194	post-weaning		0
Male	B01284	pre-weaning
Male	B01284	post-weaning		0
Male	B01299	pre-weaning
Male	B01299	post-weaning		0
Male	B01364	pre-weaning
Male	B01364	post-weaning		1
Male	B01497	pre-weaning
Male	B01497	post-weaning		0
Male	B01543	pre-weaning
Male	B01543	post-weaning		0
Male	B01616	pre-weaning
Male	B01616	post-weaning		0
Male	B01791	pre-weaning
Male	B01791	post-weaning		0
Male	B01798	pre-weaning
Male	B01798	post-weaning		1
Male	B01829	pre-weaning
Male	B01829	post-weaning		0
Male	B01830	pre-weaning
Male	B01830	post-weaning		0
Male	B01956	pre-weaning
Male	B01956	post-weaning		0
Male	B02448	pre-weaning
Male	B02448	post-weaning		1
Male	B02607	pre-weaning
Male	B02607	post-weaning		0
Male	B02752	pre-weaning
Male	B02752	post-weaning		0
Male	C01873	pre-weaning
Male	C01873	post-weaning		1
Male	C02061	pre-weaning
Male	C02061	post-weaning		0
Male	Infant_4	pre-weaning	MAG12
Male	Infant_4	post-weaning	MAG11	0
Male	Infant_9	pre-weaning	MAG9
Male	Infant_9	post-weaning	GCF_016759755.1	0
Male	P006	pre-weaning	GCF_002833215.1
Male	P006	post-weaning	GCF_002833035.1	0
Male	P055	pre-weaning	GCF_002833035.1
Male	P055	post-weaning	GCF_002833035.1	1
Male	P067	pre-weaning	GCF_000166315.1
Male	P067	post-weaning	GCF_002833055.1	0
Male	P082	pre-weaning	GCF_000261225.1
Male	P082	post-weaning	GCF_003369995.1	0
Male	P087	pre-weaning
Male	P087	post-weaning		1
Male	P103	pre-weaning	GCF_016648975.1
Male	P103	post-weaning	GCF_016648975.1	1
Male	P123	pre-weaning
Male	P123	post-weaning		0
Male	P148	pre-weaning	GCF_019041555.1
Male	P148	post-weaning	GCF_002833115.1	0
Male	P171	pre-weaning	GCF_016759745.1
Male	P171	post-weaning	GCF_001686145.1	0
Male	P177	pre-weaning	GCF_015670535.1
Male	P177	post-weaning	GCF_009896525.1	0
Male	P193	pre-weaning	GCF_002833115.1
Male	P193	post-weaning	GCF_002833115.1	1
Male	P214	pre-weaning
Male	P214	post-weaning		0
Male	P238	pre-weaning
Male	P238	post-weaning		1
Male	P254	pre-weaning	GCF_004333065.1
Male	P254	post-weaning	GCF_016759745.1	0
Male	P531	pre-weaning
Male	P531	post-weaning		1
Male	P538	pre-weaning
Male	P538	post-weaning		0
Male	P552	pre-weaning
Male	P552	post-weaning		1
Male	P580	pre-weaning
Male	P580	post-weaning		0
Male	P620	pre-weaning
Male	P620	post-weaning		0
