# Supplementary material for: Genetic strategies for sex-biased persistence of gut microbes across human life
Source: Nat Commun. 2023 Jul 14;14:4220. doi: 10.1038/s41467-023-39931-2 (PMC10349097; doi:10.1038/s41467-023-39931-2)
Supplement: Supplementary file 13 — Supplementary Data 10 [file 41467_2023_39931_MOESM13_ESM.xlsx]

## Sheet: 14 PDC
								Prevalence of B. bifidum homologous genes								Prevalence of B. bifidum species
COG family			Signal Peptide	Transmembrane region(s)	Localization	Pervalence in complete publicly available B. bifidum genomes	References	Infant population		Child population		Adult population		Elderly population		Infant population		Child population		Adult population		Elderly population
								Females	Males	Females	Males	Females	Males	Females	Males	Females	Males	Females	Males	Females	Males	Females	Males
COG_1307		4'-phosphopantetheinyl transferase superfamily protein	NO	NO	-	1		1	1	1	1	1	1	1	1	0.404762	0.425466	0.322468	0.26	0.283859	0.113113	0.0714286	0.114644
COG_1299		ABC transporter ATP-binding protein	NO	NO	Cytoplasmic membrane	1		1	1	1	1	1	1	1	1
COG_1302		Aminotransferase class I/II-fold pyridoxal phosphate-dependent enzyme	NO	NO	Cytoplasmic	1		1	1	1	1	1	1	1	1
COG_1300		FHA domain-containing protein	NO	NO	-	1		1	1	1	1	1	1	1	1
COG_1374		Zincin-like metalloprotease	NO	NO	Cytoplasmic	1		1	1	1	1	1	1	1	1
COG_1417		Pyridoxal phosphate-dependent aminotransferase	NO	NO	Cytoplasmic	1		1	1	1	1	1	1	1	1
COG_1442		Hypothetical protein	NO	NO	Cytoplasmic	1		1	1	1	1	1	1	1	1
COG_1440	GH101	Endo-alpha-N-acetylgalactosaminidase	YES	2	Extracellular	1	DOI:10.1074/jbc.M115.680470	1	1	1	1	1	1	1	1
COG_1461		Acetyltransferase	NO	6	Cytoplasmic membrane	1		1	1	1	1	1	1	1	1
COG_2243	GH136	YPDG domain-containing protein	YES	1	Cellwall	1	DOI: 10.1016/j.chembiol.2017.03.012	1	1	1	1	1	1	1	1
COG_1315		YihY/virulence factor BrkB family protein	NO	6	Cytoplasmic membrane	0.82		0.9	0.9	0.99	1	0.95	1	0.84	0.92
COG_1751		GCN5-related N-acetyltransferase	NO	NO	Cytoplasmic	0.82		0.84	0.86	0.86	0.84	0.85	0.86	0.84	0.84
COG_1326		Serine/threonine-protein kinase PknA	NO	1	Cytoplasmic membrane	0.64		1	1	1	1	1	1	1	1
COG_1601		DUF1846 domain-containing protein	NO	NO	Cytoplasmic	0.64		0.58	0.55	0.59	0.57	0.58	0.52	0.61	0.57
								Prevalence of B. longum homologous genes								Prevalence of B. longum species
COG family			Signal Peptide	Transmembrane region(s)	Localization	Prevalence in complete publicly available B. longum subsp. longum genomes	References	Infant population		Child population		Adult population		Elderly population		Infant population		Child population		Adult population		Elderly population
								Females	Males	Females	Males	Females	Males	Females	Males	Females	Males	Females	Males	Females	Males	Females	Males
COG_1307		4'-phosphopantetheinyl transferase superfamily protein	NO	NO	-	1		1	1	1	1	1	1	1	1	0.72449	0.733954	0.521245	0.454544	0.414401	0.26	0.252747	0.262712
COG_1299		ABC transporter ATP-binding protein	NO	NO	Cytoplasmic membrane	1		1	1	1	1	1	1	1	1
COG_1302		Aminotransferase class I/II-fold pyridoxal phosphate-dependent enzyme	NO	NO	Cytoplasmic	1		1	1	1	1	1	1	1	1
COG_1300		FHA domain-containing protein	NO	NO	-	0.96		1	1	1	1	0.98	0.98	1	1
COG_1374		Zincin-like metalloprotease	NO	NO	Cytoplasmic	0.84		0.9	0.88	0.91	0.88	0.89	0.78	0.93	0.9
COG_1417		Pyridoxal phosphate-dependent aminotransferase	NO	NO	Cytoplasmic	0.81		0.92	0.9	0.98	0.98	1	0.98	1	1
COG_1442		Hypothetical protein	NO	NO	Cytoplasmic	0.79		0.89	0.87	0.92	0.98	0.96	1	1	1
COG_1440	GH101	Endo-alpha-N-acetylgalactosaminidase	YES	2	Extracellular	0.89	DOI:10.1074/jbc.M115.680470	0.91	0.88	0.94	0.95	0.97	1	1	1
COG_1461		Acetyltransferase	NO	6	Cytoplasmic membrane	0.79		0.83	0.8	0.87	0.9	0.88	0.91	0.85	0.87
COG_2243	GH136	YPDG domain-containing protein	YES	1	Cellwall	0.38	DOI: 10.1016/j.chembiol.2017.03.012	0.42	0.39	0.49	0.37	0.63	0.42	0.42	0.43
COG_1315		YihY/virulence factor BrkB family protein	NO	6	Cytoplasmic membrane	0.97		0.97	0.98	1	1	0.97	1	1	0.97
COG_1751		GCN5-related N-acetyltransferase	NO	NO	Cytoplasmic	0.56		0.47	0.46	0.47	0.45	0.45	0.42	0.42	0.46
COG_1326		Serine/threonine-protein kinase PknA	NO	1	Cytoplasmic membrane	1		1	1	1	1	0.99	0.98	1	1
COG_1601		DUF1846 domain-containing protein	NO	NO	Cytoplasmic	0.7		0.89	0.94	0.92	0.95	0.91	0.98	0.96	0.93
