# Supplementary material for: Genetic strategies for sex-biased persistence of gut microbes across human life
Source: Nat Commun. 2023 Jul 14;14:4220. doi: 10.1038/s41467-023-39931-2 (PMC10349097; doi:10.1038/s41467-023-39931-2)
Supplement: Supplementary file 14 — Supplementary Data 11 [file 41467_2023_39931_MOESM14_ESM.xlsx]

## Sheet: RNA-Seq B.bifidum
			Average (RPKM)			StDev
COG family		Annotation	Mucin	MRS (glusose)		Mucin	MRS (glucose)
COG_2243	GH136	YPDG domain-containing protein	1408.19	329		808.978	28.2613
COG_1440	GH101	endo-alpha-N-acetylgalactosaminidase, cellwall anchor protein family	4535.81	952		955.332	65
COG_1299		ABC transporter ATP-binding protein	1177.84	229		51.2721	23.0327
COG_1300		FHA domain-containing protein	225.206	882		150.111	59.3594
COG_1302		aminotransferase	71.2937	61		25.8263	12.5367
COG_1307		4'-phosphopantetheinyl transferase superfamily protein	98.7547	53		36.3598	18.0081
COG_1315		YihY/virulence factor BrkB family protein	37.1627	16		38.4297	3.61926
COG_1374		Zincin-like metalloprotease	84.479	113		47.2249	23.9131
COG_1417		Pyridoxal phosphate-dependent aminotransferase	70.62	101		9.74754	20.5698
COG_1442		hypothetical protein	46.2207	23		42.939	3.13344
COG_1461		Acetyltransferase	65.014	53		8.22317	11.1612
COG_1751		GCN5-related N-acetyltransferase	283.556	98		136.449	11.2847
COG_1326		Serine/threonine-protein kinase PknA	144.629	150		9.14442	23.4348
COG_1601		DUF1846 domain-containing protein	66.09	172		2.05525	35.407
