# Supplementary material for: Genetic strategies for sex-biased persistence of gut microbes across human life
Source: Nat Commun. 2023 Jul 14;14:4220. doi: 10.1038/s41467-023-39931-2 (PMC10349097; doi:10.1038/s41467-023-39931-2)
Supplement: Supplementary file 15 — Supplementary Data 12 [file 41467_2023_39931_MOESM15_ESM.xlsx]

## Sheet: PERMANOVA
Number of subjects by sex
Female	6545
Male	5870
Number of subjects (female/males) by age group
		Female	Male
0-4 years (A)	2997	1456	1541
5-18 years (B)	918	434	484
19-55 years (C)	6147	3379	2768
56-90 years (D)	2353	1276	1077
PERMANOVA (effects on B. longum subsp. longum strain prevalence)								PERMANOVA (effects on B. bifidum strain prevalence)
All samples	Df	SumOfSqs	R2	F	Pr(>F)				Df	SumOfSqs	R2	F	Pr(>F)
Ethnicity	46	14.8126	0.043	13.7877	0.00990099			Ethnicity	46	13.6882	0.0600699	18.1698	0.00990099
Age (all age groups)	3	16.9606	0.049	242.067	0.00990099			Age (all age groups)	3	4.50568	0.0197729	91.7067	0.00990099
Sex	1	9.75196	0.028	417.549	0.00990099			Sex	1	3.95131	0.0173401	241.27	0.00990099
Ethnicity:Age	68	4.72045	0.014	2.97229	0.00990099			Ethnicity:Age	68	1.7001	0.00746079	1.52661	0.019802
Ethnicity:Sex	45	7.69025	0.022	7.31718	0.00990099			Ethnicity:Sex	45	1.41885	0.00622655	1.92525	0.00990099
Age:Sex	3	2.6613	0.008	37.983	0.00990099			Age:Sex	3	1.90642	0.0083662	38.8024	0.00990099
Ethnicity:Age:Sex	53	2.74267	0.008	2.21572	0.00990099			Ethnicity:Age:Sex	53	0.981457	0.00430706	1.13072	0.227723
Residual	12195	284.817	0.828	NA	NA			Residual	12195	199.719	0.876456	NA	NA
Total	12414	344.157	1	NA	NA			Total	12414	227.871	1	NA	NA
PERMANOVA (effects on B. longum subsp. longum strain prevalence)								PERMANOVA (effects on B. bifidum strain prevalence)
5-55 years old population	Df	SumOfSqs	R2	F	Pr(>F)			5-55 years old population	Df	SumOfSqs	R2	F	Pr(>F)
Ethnicity	41	2.29651	0.0117587	2.26208	0.00990099			Ethnicity	41	0.566215	0.005181	0.951809	0.594059
Sex	1	12.2365	0.0626541	494.175	0.00990099			Age	1	0.0374848	0.000342994	2.58349	0.158416
Age	1	0.106121	0.000543367	4.28573	0.049505			Sex	1	6.09441	0.0557652	420.034	0.00990099
Ethnicity:Sex	37	5.56964	0.0285181	6.07925	0.00990099			Ethnicity:Age	22	1.01899	0.00932396	3.19226	0.00990099
Ethnicity:Age	22	1.9561	0.0100158	3.59082	0.00990099			Ethnicity:Sex	37	0.165353	0.00151302	0.308009	1
Age:Sex	1	0.0870557	0.000445749	3.51578	0.039604			Age:Sex	1	0.299313	0.00273879	20.629	0.00990099
Ethnicity:Age:Sex	17	1.10696	0.00566795	2.62972	0.00990099			Ethnicity:Age:Sex	17	0.352313	0.00322375	1.42834	0.148515
Residual	6944	171.943	0.880396	NA	NA			Residual	6944	100.753	0.921911	NA	NA
Total	7064	195.302	1	NA	NA			Total	7064	109.287	1	NA	NA
