# Supplementary material for: Genetic strategies for sex-biased persistence of gut microbes across human life
Source: Nat Commun. 2023 Jul 14;14:4220. doi: 10.1038/s41467-023-39931-2 (PMC10349097; doi:10.1038/s41467-023-39931-2)
Supplement: Supplementary file 16 — Supplementary Data 13 [file 41467_2023_39931_MOESM16_ESM.xlsx]

## Sheet: Confounding variable test
Geographical origin	Total samples	Total females	Total males	Prevalence of B. bifidum in females	Prevalence of B. bifidum in males	Prevalence of B. longum in females	Prevalence of B. longum in males
CHINA	831	418	413	77	35	81	47	dairy food consumption
EUROPE	830	427	403	78	21	120	59
SOUTH EUROPE	417	200	217	52	13	67	34	lactase persistence
NORTH EUROPE	413	227	186	26	8	53	25
Crosstabulation B. bifidum	females	males						Crosstabulation B. longum	females	males
SOUTHeu	52	13						SOUTHeu	67	34
NORTHeu	26	8						NORTHeu	53	25
Chi-Square Tests SOUTHeu vs. NORTHeu	Value	df	Asymptotic Significance (2-sided)	Exact Sig. (2-sided)	Exact Sig. (1-sided)			Chi-Square Tests SOUTHeu vs. NORTHeu	Value	df	Asymptotic Significance (2-sided)	Exact Sig. (2-sided)	Exact Sig. (1-sided)
Pearson Chi-Square	0.166	1	0.683	0.797	0.435			Pearson Chi-Square	0.052	1	0.82	0.873	0.474
Continuity Correction	0.022	1	0.882					Continuity Correction	0.005	1	0.946
Likelihood Ratio	0.164	1	0.685	0.797	0.435			Likelihood Ratio	0.052	1	0.82	0.873	0.474
Fisher's Exact Test				0.797	0.435			Fisher's Exact Test				0.873	0.474
N of Valid Cases	99							N of Valid Cases	179
Crosstabulation B. bifidum	females	males						Crosstabulation B. longum	females	males
EUROPE	78	21						EUROPE	120	59
CHINA	77	35						CHINA	81	47
Chi-Square Tests EUROPE vs. CHINA	Value	df	Asymptotic Significance (2-sided)	Exact Sig. (2-sided)	Exact Sig. (1-sided)			Chi-Square Tests EUROPE vs. CHINA	Value	df	Asymptotic Significance (2-sided)	Exact Sig. (2-sided)	Exact Sig. (1-sided)
Pearson Chi-Square	2.716	1	0.099	0.119	0.067			Pearson Chi-Square	0.466	1	0.495	0.543	0.287
Continuity Correction	2.225	1	0.136					Continuity Correction	0.315	1	0.575
Likelihood Ratio	2.742	1	0.098	0.119	0.067			Likelihood Ratio	0.465	1	0.495	0.543	0.287
Fisher's Exact Test				0.119	0.067			Fisher's Exact Test				0.543	0.287
N of Valid Cases	211							N of Valid Cases	307
