# Supplementary material for: Genetic strategies for sex-biased persistence of gut microbes across human life
Source: Nat Commun. 2023 Jul 14;14:4220. doi: 10.1038/s41467-023-39931-2 (PMC10349097; doi:10.1038/s41467-023-39931-2)
Supplement: Supplementary file 17 — Supplementary Data 14 [file 41467_2023_39931_MOESM17_ESM.xlsx]

## Sheet: mother-infant pairs
Vertical	Non vertical	GH136	Non GH136		Vertical	Vertical		Non vertical	Non vertical
					GH136	No GH136		GH136	No GH136
0.363636	0.636364	0.44697	0.55303		0.729167	0.270833	of total Vertically transmitted strains	0.285714	0.714286	of total Non Vertically transmitted strains
					0.59322	0.178082	of total strains with and without GH136, respectively	0.40678	0.821918	of total strains with and without GH136, respectively
							0.265152	0.0984848	of Total sample pairs	0.181818	0.454545	of Total sample pairs
Public metagenomic samples of healthy mothers used in mother-infant pairs
Bioproject	SRA run accession number	Subject ID
PRJEB6456	ERR525758	1	baby
PRJEB6456	ERR525759	1	mamy
PRJEB6456	ERR525698	10	baby
PRJEB6456	ERR525699	10	mamy
PRJEB6456	ERR525691	103	baby
PRJEB6456	ERR525692	103	mamy
PRJEB6456	ERR525696	105	baby
PRJEB6456	ERR525697	105	mamy
PRJEB6456	ERR525707	12	baby
PRJEB6456	ERR525708	12	mamy
PRJEB6456	ERR525705	128	baby
PRJEB6456	ERR525706	128	mamy
PRJEB6456	ERR525711	130	baby
PRJEB6456	ERR525712	130	mamy
PRJEB6456	ERR525715	133	baby
PRJEB6456	ERR525716	133	mamy
PRJEB6456	ERR525719	137	baby
PRJEB6456	ERR525720	137	mamy
PRJEB6456	ERR525724	150	baby
PRJEB6456	ERR525725	150	mamy
PRJEB6456	ERR525728	157	baby
PRJEB6456	ERR525729	157	mamy
PRJEB6456	ERR525732	172	baby
PRJEB6456	ERR525733	172	mamy
PRJEB6456	ERR525736	179	baby
PRJEB6456	ERR525737	179	mamy
PRJEB6456	ERR525752	18	baby
PRJEB6456	ERR525753	18	mamy
PRJEB6456	ERR525740	180	baby
PRJEB6456	ERR525741	180	mamy
PRJEB6456	ERR525745	181	baby
PRJEB6456	ERR525746	181	mamy
PRJEB6456	ERR525749	184	baby
PRJEB6456	ERR525751	184	mamy
PRJEB6456	ERR525756	195	baby
PRJEB6456	ERR525757	195	mamy
PRJEB6456	ERR525762	201	baby
PRJEB6456	ERR525763	201	mamy
PRJEB6456	ERR525766	203	baby
PRJEB6456	ERR525767	203	mamy
PRJEB6456	ERR525770	224	baby
PRJEB6456	ERR525771	224	mamy
PRJEB6456	ERR525774	229	baby
PRJEB6456	ERR525775	229	mamy
PRJEB6456	ERR525778	238	baby
PRJEB6456	ERR525779	238	mamy
PRJEB6456	ERR525782	240	baby
PRJEB6456	ERR525783	240	mamy
PRJEB6456	ERR525786	241	baby
PRJEB6456	ERR525787	241	mamy
PRJEB6456	ERR525790	244	baby
PRJEB6456	ERR525791	244	mamy
PRJEB6456	ERR525794	256	baby
PRJEB6456	ERR525795	256	mamy
PRJEB6456	ERR525798	258	baby
PRJEB6456	ERR525799	258	mamy
PRJEB6456	ERR525814	26	baby
PRJEB6456	ERR525815	26	mamy
PRJEB6456	ERR525803	263	baby
PRJEB6456	ERR525804	263	mamy
PRJEB6456	ERR525808	265	baby
PRJEB6456	ERR525809	265	mamy
PRJEB6456	ERR525812	268	baby
PRJEB6456	ERR525813	268	mamy
PRJEB6456	ERR525818	272	baby
PRJEB6456	ERR525819	272	mamy
PRJEB6456	ERR525822	274	baby
PRJEB6456	ERR525823	274	mamy
PRJEB6456	ERR525826	275	baby
PRJEB6456	ERR525827	275	mamy
PRJEB6456	ERR525830	276	baby
PRJEB6456	ERR525831	276	mamy
PRJEB6456	ERR525834	281	baby
PRJEB6456	ERR525835	281	mamy
PRJEB6456	ERR525838	282	baby
PRJEB6456	ERR525839	282	mamy
PRJEB6456	ERR525842	326	baby
PRJEB6456	ERR525843	326	mamy
PRJEB6456	ERR525846	332	baby
PRJEB6456	ERR525847	332	mamy
PRJEB6456	ERR525850	335	baby
PRJEB6456	ERR525851	335	mamy
PRJEB6456	ERR525854	338	baby
PRJEB6456	ERR525855	338	mamy
PRJEB6456	ERR525858	341	baby
PRJEB6456	ERR525859	341	mamy
PRJEB6456	ERR525862	343	baby
PRJEB6456	ERR525863	343	mamy
PRJEB6456	ERR525866	345	baby
PRJEB6456	ERR525867	345	mamy
PRJEB6456	ERR525870	350	baby
PRJEB6456	ERR525871	350	mamy
PRJEB6456	ERR525874	367	baby
PRJEB6456	ERR525875	367	mamy
PRJEB6456	ERR525878	377	baby
PRJEB6456	ERR525879	377	mamy
PRJEB6456	ERR525894	38	baby
PRJEB6456	ERR525895	38	mamy
PRJEB6456	ERR525883	383	baby
PRJEB6456	ERR525884	383	mamy
PRJEB6456	ERR525888	385	baby
PRJEB6456	ERR525889	385	mamy
PRJEB6456	ERR525892	387	baby
PRJEB6456	ERR525893	387	mamy
PRJEB6456	ERR525902	39	baby
PRJEB6456	ERR525903	39	mamy
PRJEB6456	ERR525900	397	baby
PRJEB6456	ERR525901	397	mamy
PRJEB6456	ERR525906	42	baby
PRJEB6456	ERR525907	42	mamy
PRJEB6456	ERR525910	45	baby
PRJEB6456	ERR525911	45	mamy
PRJEB6456	ERR525914	503	baby
PRJEB6456	ERR525915	503	mamy
PRJEB6456	ERR525918	504	baby
PRJEB6456	ERR525919	504	mamy
PRJEB6456	ERR525922	507	baby
PRJEB6456	ERR525923	507	mamy
PRJEB6456	ERR525930	51	baby
PRJEB6456	ERR525931	51	mamy
PRJEB6456	ERR525927	511	baby
PRJEB6456	ERR525928	511	mamy
PRJEB6456	ERR525934	521	baby
PRJEB6456	ERR525935	521	mamy
PRJEB6456	ERR525938	526	baby
PRJEB6456	ERR525939	526	mamy
PRJEB6456	ERR525942	527	baby
PRJEB6456	ERR525943	527	mamy
PRJEB6456	ERR525954	53	baby
PRJEB6456	ERR525955	53	mamy
PRJEB6456	ERR525947	532	baby
PRJEB6456	ERR525948	532	mamy
PRJEB6456	ERR525952	536	baby
PRJEB6456	ERR525953	536	mamy
PRJEB6456	ERR525958	544	baby
PRJEB6456	ERR525959	544	mamy
PRJEB6456	ERR525962	546	baby
PRJEB6456	ERR525963	546	mamy
PRJEB6456	ERR525966	549	baby
PRJEB6456	ERR525967	549	mamy
PRJEB6456	ERR525970	560	baby
PRJEB6456	ERR525971	560	mamy
PRJEB6456	ERR525974	565	baby
PRJEB6456	ERR525975	565	mamy
PRJEB6456	ERR525978	566	baby
PRJEB6456	ERR525979	566	mamy
PRJEB6456	ERR525982	567	baby
PRJEB6456	ERR525983	567	mamy
PRJEB6456	ERR525986	570	baby
PRJEB6456	ERR525987	570	mamy
PRJEB6456	ERR525990	572	baby
PRJEB6456	ERR525991	572	mamy
PRJEB6456	ERR525994	577	baby
PRJEB6456	ERR525995	577	mamy
PRJEB6456	ERR525998	582	baby
PRJEB6456	ERR525999	582	mamy
PRJEB6456	ERR526002	585	baby
PRJEB6456	ERR526003	585	mamy
PRJEB6456	ERR526006	587	baby
PRJEB6456	ERR526007	587	mamy
PRJEB6456	ERR526010	589	baby
PRJEB6456	ERR526011	589	mamy
PRJEB6456	ERR526014	590	baby
PRJEB6456	ERR526015	590	mamy
PRJEB6456	ERR526018	591	baby
PRJEB6456	ERR526019	591	mamy
PRJEB6456	ERR526022	598	baby
PRJEB6456	ERR526023	598	mamy
PRJEB6456	ERR526026	599	baby
PRJEB6456	ERR526027	599	mamy
PRJEB6456	ERR526030	608	baby
PRJEB6456	ERR526031	608	mamy
PRJEB6456	ERR526034	615	baby
PRJEB6456	ERR526035	615	mamy
PRJEB6456	ERR526038	622	baby
PRJEB6456	ERR526039	622	mamy
PRJEB6456	ERR526042	624	baby
PRJEB6456	ERR526043	624	mamy
PRJEB6456	ERR526046	626	baby
PRJEB6456	ERR526047	626	mamy
PRJEB6456	ERR526050	633	baby
PRJEB6456	ERR526051	633	mamy
PRJEB6456	ERR526054	635	baby
PRJEB6456	ERR526055	635	mamy
PRJEB6456	ERR526058	637	baby
PRJEB6456	ERR526059	637	mamy
PRJEB6456	ERR526062	640	baby
PRJEB6456	ERR526063	640	mamy
PRJEB6456	ERR526074	7	baby
PRJEB6456	ERR526075	7	mamy
PRJEB6456	ERR526066	70	baby
PRJEB6456	ERR526067	70	mamy
PRJEB6456	ERR526072	78	baby
PRJEB6456	ERR526073	78	mamy
PRJEB6456	ERR526078	82	baby
PRJEB6456	ERR526079	82	mamy
PRJEB6456	ERR526082	87	baby
PRJEB6456	ERR526083	87	mamy
PRJEB6456	ERR526086	9	baby
PRJEB6456	ERR526087	9	mamy
PRJNA475246	SRR7281058	M0018C	baby
PRJNA475246	SRR7280884	M0018M	mamy
PRJNA475246	SRR7281045	M0038C	baby
PRJNA475246	SRR7281041	M0038M	mamy
PRJNA475246	SRR7280798	M0059C	baby
PRJNA475246	SRR7280792	M0059M	mamy
PRJNA475246	SRR7280842	M0072C	baby
PRJNA475246	SRR7280846	M0072M	mamy
PRJNA475246	SRR7280811	M0073C	baby
PRJNA475246	SRR7280808	M0073M	mamy
PRJNA475246	SRR7280805	M0074C	baby
PRJNA475246	SRR7280854	M0074M	mamy
PRJNA475246	SRR7280857	M0084C	baby
PRJNA475246	SRR7280851	M0084M	mamy
PRJNA475246	SRR7280996	M0201C	baby
PRJNA475246	SRR7281000	M0201M	mamy
PRJNA475246	SRR7280970	M0226C	baby
PRJNA475246	SRR7280951	M0226M	mamy
PRJNA475246	SRR7280832	M0259C	baby
PRJNA475246	SRR7280836	M0259M	mamy
PRJNA475246	SRR7281074	M0261C	baby
PRJNA475246	SRR7281070	M0261M	mamy
PRJNA475246	SRR7280903	M0297C	baby
PRJNA475246	SRR7280899	M0297M	mamy
PRJNA475246	SRR7280911	M0305C	baby
PRJNA475246	SRR7280875	M0305M	mamy
PRJNA475246	SRR7280871	M0327C	baby
PRJNA475246	SRR7280961	M0327M	mamy
PRJNA475246	SRR7280957	M0333C	baby
PRJNA475246	SRR7280953	M0333M	mamy
PRJNA475246	SRR7280932	M0346C	baby
PRJNA475246	SRR7280936	M0346M	mamy
PRJNA475246	SRR7281014	M0353C	baby
PRJNA475246	SRR7281018	M0353M	mamy
PRJNA475246	SRR7281011	M0369C	baby
PRJNA475246	SRR7280978	M0369M	mamy
PRJNA475246	SRR7280982	M0388C	baby
PRJNA475246	SRR7280816	M0388M	mamy
PRJNA475246	SRR7280820	M0399C	baby
PRJNA475246	SRR7280824	M0399M	mamy
PRJNA475246	SRR7281055	M0402C	baby
PRJNA475246	SRR7281051	M0402M	mamy
PRJNA475246	SRR7281021	M0427C	baby
PRJNA475246	SRR7281025	M0427M	mamy
PRJNA475246	SRR7281029	M0450C	baby
PRJNA475246	SRR7280880	M0450M	mamy
PRJNA475246	SRR7280865	M0487C	baby
PRJNA475246	SRR7281065	M0487M	mamy
PRJNA475246	SRR7280825	M0744C	baby
PRJNA475246	SRR7280866	M0744M	mamy
PRJNA475246	SRR7280868	M0764C	baby
PRJNA475246	SRR7280860	M0764M	mamy
PRJNA475246	SRR7280974	M0792C	baby
PRJNA475246	SRR7280909	M0792M	mamy
PRJNA475246	SRR7280975	M0806C	baby
PRJNA475246	SRR7280945	M0806M	mamy
PRJNA475246	SRR7280943	M0808C	baby
PRJNA475246	SRR7280966	M0808M	mamy
PRJNA475246	SRR7280896	M0901C	baby
PRJNA475246	SRR7280991	M0901M	mamy
PRJNA475246	SRR7280993	M1098C	baby
PRJNA475246	SRR7280999	M1098M	mamy
PRJNA475246	SRR7281004	M1172C	baby
PRJNA475246	SRR7281008	M1172M	mamy
