# Supplementary material for: Genetic strategies for sex-biased persistence of gut microbes across human life
Source: Nat Commun. 2023 Jul 14;14:4220. doi: 10.1038/s41467-023-39931-2 (PMC10349097; doi:10.1038/s41467-023-39931-2)
Supplement: Supplementary file 18 — Supplementary Data 15 [file 41467_2023_39931_MOESM18_ESM.xlsx]

## Sheet: AH1206, AG1 mapped reads
Project	Run	Gender	Sample ID	Probiotic	Collection Time	Days of clinical study	Mapped reads count	Relative abundance mapped reads
PRJNA324129	SRR3736984	female	A	AH1206	baseline	0	0	0
PRJNA324129	SRR3737000	female	A	AH1206	treatment	28	100191	0.0409151
PRJNA324129	SRR3917562	female	A	AH1206	persistence	200	80444	0.0261513
PRJNA324129	SRR3736985	male	B	AH1206	baseline	0	0	2.38274e-06
PRJNA324129	SRR3737001	male	B	AH1206	treatment	28	92242	0.0284213
PRJNA324129	SRR3917563	male	B	AH1206	persistence	200	35840	0.0122311
PRJNA324129	SRR3736997	male	C	AH1206	baseline	0	953	0.000316621
PRJNA324129	SRR3737002	male	C	AH1206	treatment	28	112776	0.037256
PRJNA324129	SRR3917690	male	C	AH1206	persistence	200	31744	0.00963709
PRJNA324129	SRR3737021	female	E	AH1206	baseline	0	28818	0.0103659
PRJNA324129	SRR3737004	female	E	AH1206	treatment	28	77398	0.0321337
PRJNA324129	SRR3917692	female	E	AH1206	persistence	200	83614	0.0252239
PRJNA324129	SRR3737026	male	F	AH1206	baseline	0	28058	0.00954758
PRJNA324129	SRR3737005	male	F	AH1206	treatment	28	66249	0.0235874
PRJNA324129	SRR3917693	male	F	AH1206	persistence	200	41132	0.0154914
PRJNA324129	SRR3737028	male	G	AH1206	baseline	0	239	8.57619e-05
PRJNA324129	SRR3737006	male	G	AH1206	treatment	28	111971	0.0382101
PRJNA324129	SRR3917694	male	G	AH1206	persistence	200	843	0.00207996
PRJNA324129	SRR3737029	female	H	AH1206	baseline	0	520	0.000167417
PRJNA324129	SRR3737007	female	H	AH1206	treatment	28	108978	0.0390251
PRJNA324129	SRR3917695	female	H	AH1206	persistence	200	70643	0.0235767
PRJNA324129	SRR3737030	female	I	AH1206	baseline	0	4012	0.00124301
PRJNA324129	SRR3737010	female	I	AH1206	treatment	28	122329	0.0364022
PRJNA324129	SRR3917696	female	I	AH1206	persistence	200	83601	0.0250995
PRJNA324129	SRR3737031	female	J	AH1206	baseline	0	1721	0.000522228
PRJNA324129	SRR3737011	female	J	AH1206	treatment	28	114418	0.0335116
PRJNA324129	SRR3917697	female	J	AH1206	persistence	200	7	2.0945e-06
PRJNA324129	SRR3736986	female	K	AH1206	baseline	0	0	0
PRJNA324129	SRR3737012	female	K	AH1206	treatment	28	3936	0.00124732
PRJNA324129	SRR3917698	female	K	AH1206	persistence	200	-	-
PRJNA324129	SRR3736987	male	M	AH1206	baseline	0	14150	0.0042644
PRJNA324129	SRR3737013	male	M	AH1206	treatment	28	45399	0.0144737
PRJNA324129	SRR3917587	male	M	AH1206	persistence	200	1368	0.000423799
PRJNA324129	SRR3736988	male	O	AH1206	baseline	0	11248	0.00340015
PRJNA324129	SRR3737014	male	O	AH1206	treatment	28	71942	0.022492
PRJNA324129	SRR3917608	male	O	AH1206	persistence	200	262	0.000187392
PRJNA324129	SRR3736989	male	P	AH1206	baseline	0	5743	0.00166387
PRJNA324129	SRR3737015	male	P	AH1206	treatment	28	63999	0.0187223
PRJNA324129	SRR3917619	male	P	AH1206	persistence	200	9383	0.0027292
PRJNA324129	SRR3736990	male	Q	AH1206	baseline	0	304	9.06225e-05
PRJNA324129	SRR3737016	male	Q	AH1206	treatment	28	-	-
PRJNA324129	SRR3917627	male	Q	AH1206	persistence	200	41607	0.0123461
PRJNA324129	SRR3736991	female	R	AH1206	baseline	0	265	6.81023e-05
PRJNA324129	SRR3737017	female	R	AH1206	treatment	28	53305	0.0161877
PRJNA324129	SRR3917648	female	R	AH1206	persistence	200	9100	0.00226269
PRJNA324129	SRR3736993	male	S	AH1206	baseline	0	2833	0.000761048
PRJNA324129	SRR3737018	male	S	AH1206	treatment	28	64078	0.0177962
PRJNA324129	SRR3917665	male	S	AH1206	persistence	200	4649	0.00126695
PRJNA324129	SRR3736994	female	T	AH1206	baseline	0	3027	0.000790128
PRJNA324129	SRR3737020	female	T	AH1206	treatment	28	64398	0.0345186
PRJNA324129	SRR3917686	female	T	AH1206	persistence	200	123384	0.0203888
PRJNA324129	SRR3736995	female	U	AH1206	baseline	0	5500	0.00145761
PRJNA324129	SRR3737022	female	U	AH1206	treatment	28	131539	0.03404
PRJNA324129	SRR3917687	female	U	AH1206	persistence	200	5909	0.00176819
PRJNA324129	SRR3736996	male	V	AH1206	baseline	0	8	2.38274e-06
PRJNA324129	SRR3737023	male	V	AH1206	treatment	28	137783	0.0422592
PRJNA324129	SRR3917688	male	V	AH1206	persistence	200	7	1.99108e-06
PRJNA324129	SRR3736998	female	W	AH1206	baseline	0	10352	0.00336365
PRJNA324129	SRR3737024	female	W	AH1206	treatment	28	122159	0.0361776
PRJNA324129	SRR3917689	female	W	AH1206	persistence	200	57883	0.0195374
PRJNA324129	SRR3736999	female	X	AH1206	baseline	0	2484	0.000795284
PRJNA324129	SRR3737025	female	X	AH1206	treatment	28	123631	0.0394932
PRJNA324129	SRR3917691	female	X	AH1206	persistence	200	973	0.00292505
PRJEB28097	ERR2749221	male	411	AG1	baseline	3	0	0
PRJEB28097	ERR2749243	male	411	AG1	treatment	21	16705	0.00343646
PRJEB28097	ERR2749249	male	411	AG1	persistance	56		0
PRJEB28097	ERR2749253	female	412	AG1	baseline	3	0	0
PRJEB28097	ERR2749273	female	412	AG1	treatment	21	52756	0.0139003
PRJEB28097	ERR2749277	female	412	AG1	persistance	42	2781	0.000594576
PRJEB28097	ERR2749283	male	413	AG1	baseline	3	0	0
PRJEB28097	ERR2749301	male	413	AG1	treatment	21	13419	0.00275399
PRJEB28097	ERR2749304	male	413	AG1	persistance	42	2454	0.000528209
PRJEB28097	ERR2749310	female	414	AG1	baseline	3	0	0
PRJEB28097	ERR2749333	female	414	AG1	treatment	21	42038	0.0087844
PRJEB28097	ERR2749339	female	414	AG1	persistance	56	1816	0.000375112
PRJEB28097	ERR2749344	female	415	AG1	baseline	3	0	0
PRJEB28097	ERR2749365	female	415	AG1	treatment	21	62989	0.0180976
PRJEB28097	ERR2749371	female	415	AG1	persistance	56		0
PRJEB28097	ERR2749376	male	416	AG1	baseline	3	0	0
PRJEB28097	ERR2749399	male	416	AG1	treatment	21	22715	0.00972269
PRJEB28097	ERR2749405	male	416	AG1	persistance	56	1582	0.000371626
PRJEB28097	ERR2749410	male	417	AG1	baseline	4	0	0
PRJEB28097	ERR2749431	male	417	AG1	treatment	21	61953	0.0159619
PRJEB28097	ERR2749437	male	417	AG1	persistance	56	525	0.00010735
PRJEB28097	ERR2749442	female	418	AG1	baseline	3	0	0
PRJEB28097	ERR2749461	female	418	AG1	treatment	21	73257	0.019046
PRJEB28097	ERR2749467	female	418	AG1	persistance	56	28636	0.00588293
PRJEB28097	ERR2749471	male	419	AG1	baseline	3	0	0
PRJEB28097	ERR2749494	male	419	AG1	treatment	21	98239	0.0201865
PRJEB28097	ERR2749500	male	419	AG1	persistance	56	19989	0.00410248
PRJEB28097	ERR2749503	male	420	AG1	baseline	6	0	0
PRJEB28097	ERR2749521	male	420	AG1	treatment	21	60984	0.0212788
PRJEB28097	ERR2749525	male	420	AG1	persistance	56	136	2.80767e-05
