# Supplementary material for: Genetic strategies for sex-biased persistence of gut microbes across human life
Source: Nat Commun. 2023 Jul 14;14:4220. doi: 10.1038/s41467-023-39931-2 (PMC10349097; doi:10.1038/s41467-023-39931-2)
Supplement: Supplementary file 19 — Supplementary Data 16 [file 41467_2023_39931_MOESM19_ESM.xlsx]

## Sheet: bacterial DEGs
B. longum subsp. longum PRL2022 genes from Caco2-HT29/1898B co-culture which were differentially expressed compared to Control							B. longum subsp. longum 1898B genes from Caco2-HT29/1898B co-culture which were differentially expressed compared to Control
Gene_ID	logFC	logCPM	PValue	FDR	Annotation		Gene_ID	logFC	logCPM	PValue	FDR	Annotation
JL750_RS10140	5.79209	10.3163	3.12774e-133	6.30553e-130	MFS transporter		BLSL_RS02505	2.52228	9.1083	8.53497e-12	4.85022e-10	ABC transporter permease subunit
JL750_RS10130	5.41608	10.2085	9.56776e-122	6.42953e-119	amidohydrolase family protein		BLSL_RS02510	2.54063	10.0196	3.72853e-12	2.45785e-10	amino acid ABC transporter permease
JL750_RS06570	5.11377	12.7428	8.50959e-126	8.57767e-123	ammonium transporter		BLSL_RS02500	2.41941	9.97476	3.01625e-11	1.46199e-09	glutamate ABC transporter substrate-binding protein
JL750_RS10145	4.63578	9.30275	1.28698e-92	5.1891e-90	creatininase		BLSL_RS08475	2.53026	7.94547	1.68336e-11	8.94897e-10	putative ABC transporter permease
JL750_RS06565	4.32763	11.0494	2.39216e-93	1.20565e-90	P-II family nitrogen regulator		BLSL_RS06350	2.34444	8.88606	1.66633e-10	6.75405e-09	1,4-alpha-glucan branching protein GlgB
JL750_RS10190	4.00252	9.024	9.86575e-75	3.31489e-72	amino acid ABC transporter permease		BLSL_RS02495	2.21599	9.86308	8.79056e-10	2.58694e-08	amino acid ABC transporter ATP-binding protein
JL750_RS10185	3.53649	8.71133	1.99403e-60	5.02496e-58	ABC transporter permease subunit		BLSL_RS06110	2.27457	6.18153	1.20997e-08	2.69464e-07	hypothetical protein
JL750_RS03100	3.39774	8.03831	3.72036e-52	7.50024e-50	hypothetical protein		BLSL_RS0109555	2.20003	7.95091	2.90327e-09	7.59459e-08	pyruvate formate-lyase-activating protein
JL750_RS01300	3.24186	3.33106	1.7374e-09	1.71696e-08	hypothetical protein		BLSL_RS00765	2.32165	8.82771	2.45448e-10	9.40692e-09	23S rRNA (pseudouridine(1915)-N(3))-methyltransferase RlmH
JL750_RS10540	3.21138	8.32864	4.91717e-50	8.26084e-48	hypothetical protein		BLSL_RS01650	1.98862	10.1864	2.76179e-08	5.48366e-07	NlpC/P60 family protein
JL750_RS08940	3.16336	9.14965	6.69582e-53	1.49986e-50	circularly permuted type 2 ATP-grasp protein		BLSL_RS10325	2.52522	6.23415	4.69841e-10	1.5486e-08	helix-turn-helix domain-containing protein
JL750_RS10180	3.05425	9.04066	1.38407e-49	2.14637e-47	glutamate ABC transporter substrate-binding protein		BLSL_RS07420	1.8612	7.86872	3.85373e-07	5.42816e-06	galactokinase
JL750_RS03045	3.03945	8.27412	1.60434e-45	1.79687e-43	hypothetical protein		BLSL_RS06105	1.88788	12.4274	1.05989e-07	1.69752e-06	formate C-acetyltransferase
JL750_RS03020	3.03152	9.06949	5.14896e-49	6.92021e-47	major capsid protein		BLSL_RS08395	1.85436	6.03075	2.58559e-06	2.73144e-05	glutamine amidotransferase
JL750_RS03025	3.02891	7.89836	3.75517e-43	3.4411e-41	hypothetical protein		BLSL_RS01705	1.85054	6.74892	1.13756e-06	1.32958e-05	UDP-glucose 4-epimerase GalE
JL750_RS03080	3.01672	7.48921	1.4051e-40	1.08949e-38	PRTRC system protein E		BLSL_RS03135	1.86306	6.95856	7.45231e-07	9.3202e-06	bifunctional 1-(5-phosphoribosyl)-5-((5- phosphoribosylamino)methylideneamino)imidazole-4- carboxamide isomerase/phosphoribosylanthranilate isomerase PriA
JL750_RS03040	2.98684	8.98075	1.53739e-47	1.93712e-45	hypothetical protein		BLSL_RS02455	1.82	7.99075	6.23399e-07	7.99836e-06	PucR family transcriptional regulator
JL750_RS03105	2.9777	8.25537	5.10647e-44	4.90221e-42	glycoside hydrolase		BLSL_RS00200	1.89577	7.67231	2.83617e-07	4.13628e-06	FIVAR domain-containing protein
JL750_RS05230	2.97533	9.54701	4.17787e-49	6.01613e-47	amino acid ABC transporter permease		BLSL_RS03585	1.94009	9.24182	7.15967e-08	1.2255e-06	DUF262 domain-containing protein
JL750_RS01290	2.97332	4.17693	5.72036e-13	8.1789e-12	heavy metal transporter		BLSL_RS07255	1.80227	9.60102	4.43591e-07	6.09199e-06	amino acid ABC transporter permease
JL750_RS05225	2.97329	8.25981	3.95475e-44	3.98639e-42	amino acid ABC transporter ATP-binding protein		BLSL_RS02515	1.94295	5.86822	1.50109e-06	1.70607e-05	phosphatase PAP2 family protein
JL750_RS03010	2.927	8.09804	2.62981e-42	2.30509e-40	hypothetical protein		BLSL_RS07840	1.78273	8.95259	6.59379e-07	8.3589e-06	type 1 glutamine amidotransferase
JL750_RS00980	2.90086	10.9507	3.92672e-50	7.19661e-48	ABC transporter substrate-binding protein		BLSL_RS07675	1.72538	7.93181	2.14318e-06	2.35464e-05	gamma-glutamyl-gamma-aminobutyrate hydrolase family protein
JL750_RS10135	2.87376	8.05596	5.72981e-41	4.62052e-39	PucR family transcriptional regulator		BLSL_RS06535	2.15035	6.44518	3.74524e-08	6.935e-07	ABC-2 transporter permease
JL750_RS03055	2.85001	7.23503	2.29782e-35	1.21905e-33	hypothetical protein		BLSL_RS02575	1.98306	5.26146	3.10067e-06	3.19369e-05	D-2-hydroxyacid dehydrogenase
JL750_RS02950	2.83163	9.50637	3.55977e-45	3.77711e-43	helix-turn-helix domain-containing protein		BLSL_RS06260	1.71384	10.0069	1.37831e-06	1.5774e-05	glycogen debranching protein GlgX
JL750_RS03035	2.81915	7.3493	1.21537e-35	6.80606e-34	hypothetical protein		BLSL_RS03140	1.73186	6.32052	7.52546e-06	6.88998e-05	DUF2252 domain-containing protein
JL750_RS02555	2.791	7.8387	5.5719e-38	3.51029e-36	glutamate synthase subunit beta		BLSL_RS06530	1.69942	6.8922	5.98682e-06	5.63788e-05	ABC-2 transporter permease
JL750_RS03110	2.74244	6.61777	1.36112e-29	5.48804e-28	hypothetical protein		BLSL_RS01765	1.75663	7.06831	2.45059e-06	2.63959e-05	tRNA lysidine(34) synthetase TilS
JL750_RS08240	2.71999	8.46477	3.34896e-39	2.2505e-37	histidine ammonia-lyase		BLSL_RS07860	1.83952	6.94663	1.082e-06	1.28283e-05	endonuclease/exonuclease/phosphatase family protein
JL750_RS03050	2.71608	8.57217	1.52151e-39	1.05771e-37	hypothetical protein		BLSL_RS03145	1.63585	10.9457	3.6323e-06	3.65001e-05	type I glutamate--ammonia ligase
JL750_RS05645	2.66721	8.2655	2.1182e-37	1.29403e-35	gamma-glutamyl-gamma-aminobutyrate hydrolase family protein		BLSL_RS05725	1.62857	9.04222	4.97779e-06	4.7973e-05	L,D-transpeptidase
JL750_RS02945	2.65556	9.40324	1.58945e-40	1.18679e-38	hypothetical protein		BLSL_RS01615	1.94089	6.01205	1.1833e-06	1.3733e-05	1,4-dihydroxy-2-naphthoate octaprenyltransferase
JL750_RS10545	2.64537	8.06264	7.85826e-36	4.65949e-34	hypothetical protein		BLSL_RS08555	1.93942	8.88219	7.77473e-08	1.30742e-06	endo-alpha-N-acetylgalactosaminidase family protein
JL750_RS01330	2.6006	2.67969	6.21058e-05	0.000269839	hypothetical protein		BLSL_RS03105	1.80862	3.23911	0.00372416	0.0125767	acylphosphatase
JL750_RS02940	2.58831	9.21919	2.24312e-38	1.45875e-36	hypothetical protein		BLSL_RS07425	1.45192	7.50618	6.76372e-05	0.000456828	galactose-1-phosphate uridylyltransferase
JL750_RS04710	2.58558	11.7322	1.56255e-41	1.31254e-39	type I glutamate--ammonia ligase		BLSL_RS03270	1.55892	7.15833	2.46331e-05	0.000199977	FtsQ-type POTRA domain-containing protein
JL750_RS01375	2.579	4.44157	3.99063e-13	5.78785e-12	hypothetical protein		BLSL_RS0109480	1.87997	8.89795	1.75516e-07	2.65368e-06	UvrD-helicase domain-containing protein
JL750_RS01370	2.57727	4.05192	1.24027e-10	1.42879e-09	hypothetical protein		BLSL_RS05655	1.58755	7.74968	1.24072e-05	0.000107053	hemolysin family protein
JL750_RS03095	2.52432	7.15218	5.11422e-29	1.98274e-27	hypothetical protein		BLSL_RS06510	1.70162	7.84249	2.98239e-06	3.11074e-05	glutamate-5-semialdehyde dehydrogenase
JL750_RS10175	2.42493	9.00112	6.4233e-34	3.15838e-32	amino acid ABC transporter ATP-binding protein		BLSL_RS03350	1.43899	6.2599	0.000165406	0.000959567	NUDIX domain-containing protein
JL750_RS06155	2.41769	9.09676	5.68024e-34	2.86284e-32	ATP synthase F0 subunit C		BLSL_RS03120	1.71865	6.05303	1.19643e-05	0.000104323	imidazoleglycerol-phosphate dehydratase HisB
JL750_RS01295	2.38945	4.71605	7.53462e-13	1.06222e-11	phage major capsid protein		BLSL_RS03815	1.55983	11.1309	9.47232e-06	8.53026e-05	pyridoxamine 5'-phosphate oxidase family protein
JL750_RS00115	2.37011	7.08776	3.30844e-26	1.02613e-24	3-hydroxyacyl-CoA dehydrogenase family protein		BLSL_RS06000	1.72729	8.11314	1.91652e-06	2.16331e-05	response regulator transcription factor
JL750_RS06560	2.36281	7.71096	1.12146e-28	4.26579e-27	nucleotidyltransferase domain-containing protein		BLSL_RS07480	1.49788	7.06277	5.00816e-05	0.000348247	NAD(+) diphosphatase
JL750_RS00995	2.35422	8.43678	6.41791e-31	2.94057e-29	ABC transporter ATP-binding protein		BLSL_RS02045	1.35661	6.26251	0.000398738	0.00198526	WYL domain-containing transcriptional regulator
JL750_RS00785	2.31742	7.12133	2.68556e-25	7.84651e-24	ABC transporter permease		BLSL_RS00205	1.55209	7.55302	2.17752e-05	0.000178535	dCTP deaminase
JL750_RS07315	2.28812	11.0659	2.19932e-33	1.05568e-31	phosphoenolpyruvate carboxylase		BLSL_RS09020	1.91055	6.70257	5.65926e-07	7.40196e-06	aromatic amino acid DMT transporter YddG
JL750_RS01305	2.22166	3.70634	1.45525e-07	1.05532e-06	Gp19/Gp15/Gp42 family protein		BLSL_RS09080	1.63927	6.5462	1.53411e-05	0.00013032	serine/threonine protein kinase
JL750_RS00990	2.19461	7.95324	3.0013e-26	9.45408e-25	ABC transporter permease		BLSL_RS01585	1.51612	7.98297	2.57626e-05	0.000205105	hypothetical protein
JL750_RS03085	2.18932	7.50097	1.22483e-24	3.42951e-23	hypothetical protein		BLSL_RS03580	-	-	-	-	type II toxin-antitoxin system VapC family toxin
JL750_RS03090	2.16248	7.75348	1.17038e-24	3.32323e-23	hypothetical protein		BLSL_RS09110	1.5061	5.17657	0.000294016	0.00153335	rhomboid family intramembrane serine protease
JL750_RS02990	2.16197	8.51121	4.80066e-27	1.66864e-25	hypothetical protein		BLSL_RS09085	1.7195	8.13944	2.08405e-06	2.30505e-05	Stk1 family PASTA domain-containing Ser/Thr kinase
JL750_RS03000	2.15425	8.53021	7.99142e-27	2.73063e-25	hypothetical protein		BLSL_RS08850	1.5127	8.26949	2.54912e-05	0.00020393	MFS transporter
JL750_RS06130	2.13789	9.57365	2.55671e-28	9.20416e-27	F0F1 ATP synthase subunit beta		BLSL_RS07800	1.51149	7.28729	4.00212e-05	0.000296469	DUF177 domain-containing protein
JL750_RS06125	2.12731	7.82366	1.99829e-24	5.51857e-23	F0F1 ATP synthase subunit epsilon		BLSL_RS01755	1.5619	8.37181	1.39273e-05	0.000118923	hypothetical protein
JL750_RS04715	2.1166	5.02897	4.63589e-12	5.95283e-11	helix-turn-helix domain-containing protein		BLSL_RS11325	-	-	-	-	hypothetical protein
JL750_RS08495	2.1145	8.73442	1.72152e-26	5.50886e-25	DUF1729 domain-containing protein		BLSL_RS05650	1.43403	8.01353	6.82023e-05	0.000458765	GTPase Era
JL750_RS02560	2.09086	9.96353	6.31597e-28	2.23386e-26	glutamate synthase large subunit		BLSL_RS07430	1.38504	7.75592	0.000123183	0.000754665	DeoR/GlpR family DNA-binding transcription regulator
JL750_RS05625	2.08958	6.45431	1.31485e-18	2.81994e-17	ABC transporter ATP-binding protein		BLSL_RS05460	2.0088	7.49461	6.11557e-08	1.07218e-06	hypothetical protein
JL750_RS00780	2.0782	7.0672	4.12473e-21	9.7829e-20	ABC transporter permease		BLSL_RS01750	1.48769	9.04215	2.83302e-05	0.000221271	ABC transporter ATP-binding protein
JL750_RS07730	2.05144	9.34358	4.43338e-26	1.3542e-24	class 1b ribonucleoside-diphosphate reductase subunit beta		BLSL_RS03060	1.46377	9.30425	3.54176e-05	0.000268978	DNA polymerase III subunit alpha
JL750_RS00790	2.04169	8.10592	1.3089e-23	3.51834e-22	ABC transporter ATP-binding protein		BLSL_RS08255	1.38796	9.22838	8.61932e-05	0.000557044	Asp-tRNA(Asn)/Glu-tRNA(Gln) amidotransferase subunit GatB
JL750_RS06140	2.03555	9.98617	1.13345e-26	3.8084e-25	F0F1 ATP synthase subunit alpha		BLSL_RS08585	1.62905	4.81483	0.000195447	0.0010993	D-hexose-6-phosphate mutarotase
JL750_RS00590	2.01964	10.4681	1.28623e-26	4.25088e-25	type I glutamate--ammonia ligase		BLSL_RS07345	1.45191	9.13997	4.05951e-05	0.000296469	PD-(D/E)XK nuclease family protein
JL750_RS10535	2.00672	7.94689	1.18057e-22	3.01269e-21	hypothetical protein		BLSL_RS07475	1.22377	7.99104	0.000632243	0.00290233	glycine cleavage system protein GcvH
JL750_RS02995	1.99542	9.60542	1.77749e-25	5.26974e-24	hypothetical protein		BLSL_RS0109560	1.42761	6.98758	0.000108685	0.000676809	DUF3000 family protein
JL750_RS05630	1.94536	7.5878	1.95648e-20	4.58635e-19	FtsX family ABC transporter permease		BLSL_RS02590	1.40843	7.63208	0.000100231	0.000632878	phage holin family protein
JL750_RS00985	1.93297	9.44601	1.07375e-23	2.92523e-22	ABC transporter permease		BLSL_RS06505	1.36431	5.97607	0.000477082	0.00229892	hypothetical protein
JL750_RS04950	1.92643	7.25375	3.97416e-19	8.7086e-18	amino acid ABC transporter ATP-binding protein		BLSL_RS05815	1.30542	6.51602	0.000503835	0.00239285	xanthine phosphoribosyltransferase
JL750_RS06690	1.05165	7.89046	4.30137e-07	3.77711e-43	endo-alpha-N-acetylgalactosaminidase family protein		BLSL_RS03125	1.38664	6.2675	0.000300525	0.00155255	hypothetical protein
JL750_RS10350	1.87239	10.4014	2.60458e-23	6.73183e-22	polysaccharide pyruvyl transferase family protein		BLSL_RS03645	1.33708	7.87402	0.000200345	0.00111922	CDP-diacylglycerol--glycerol-3-phosphate 3-phosphatidyltransferase
JL750_RS06135	1.85298	9.0956	1.14548e-21	2.8162e-20	F0F1 ATP synthase subunit gamma		BLSL_RS06990	1.3369	8.25734	0.000187162	0.00105994	amino acid ABC transporter ATP-binding protein
JL750_RS02550	1.85049	9.59972	2.30255e-22	5.78862e-21	ABC transporter substrate-binding protein		BLSL_RS07795	1.27711	7.44837	0.00042901	0.00210419	cell division protein
JL750_RS10355	1.8497	9.58112	2.32578e-22	5.78862e-21	O-antigen ligase family protein		BLSL_RS07025	-	-	-	-	hypothetical protein
JL750_RS09345	1.84687	9.17333	1.21132e-21	2.9422e-20	thioesterase family protein		BLSL_RS08185	1.32403	9.80085	0.000165194	0.000959567	inorganic diphosphatase
JL750_RS06145	1.83434	9.10163	3.13725e-21	7.52941e-20	F0F1 ATP synthase subunit delta		BLSL_RS03225	1.41444	6.73768	0.000165981	0.000959567	hypothetical protein
JL750_RS07240	1.82777	6.71731	4.8076e-16	8.73164e-15	serine/threonine protein kinase		BLSL_RS01540	1.35507	7.31282	0.000198433	0.0011123	sugar ABC transporter permease
JL750_RS06400	1.8048	8.30808	1.33455e-19	3.02297e-18	Asp-tRNA(Asn)/Glu-tRNA(Gln) amidotransferase subunit GatB		BLSL_RS01105	-	-	-	-	hypothetical protein
JL750_RS06150	1.74222	9.24675	1.23998e-19	2.84067e-18	F0F1 ATP synthase subunit B		BLSL_RS01100	1.27248	9.43977	0.000298133	0.00154752	helicase
JL750_RS04720	1.73718	4.47403	3.77278e-07	2.52689e-06	hypothetical protein		BLSL_RS07275	1.29465	8.67901	0.000263453	0.00140055	CHAP domain-containing protein
JL750_RS01410	1.72259	3.47567	0.000150804	0.000613775	holin		BLSL_RS02860	1.27757	8.42093	0.000321411	0.0016298	DUF3052 domain-containing protein
JL750_RS07230	1.71445	7.51716	1.85925e-16	3.50304e-15	FtsW/RodA/SpoVE family cell cycle protein		BLSL_RS09075	1.39979	6.95641	0.000155342	0.000927547	serine hydrolase
JL750_RS02980	1.69834	7.58521	1.8996e-16	3.54593e-15	HNH endonuclease		BLSL_RS06500	1.55416	6.56694	4.16148e-05	0.000300727	nicotinate-nucleotide adenylyltransferase
JL750_RS03170	1.68363	6.06788	4.31279e-12	5.57345e-11	rRNA maturation RNase YbeY		BLSL_RS08120	-	-	-	-	endonuclease NucS
JL750_RS07270	1.66796	6.50297	3.87306e-13	5.65804e-12	rhomboid family intramembrane serine protease		BLSL_RS0109870	1.40901	6.20604	0.000224449	0.00123709	DUF6466 family protein
JL750_RS09775	1.66085	7.53556	1.98109e-15	3.47293e-14	hypothetical protein		BLSL_RS09070	1.31977	7.1609	0.000310929	0.00158641	FtsW/RodA/SpoVE family cell cycle protein
JL750_RS03070	1.64262	8.69259	3.70112e-17	7.31515e-16	hypothetical protein		BLSL_RS06715	1.24162	8.42967	0.000475502	0.00229803	DUF3043 domain-containing protein
JL750_RS01900	1.63265	7.68149	1.50982e-15	2.67001e-14	RNase adapter RapZ		BLSL_RS01505	1.18682	9.06166	0.000741221	0.00333752	sugar porter family MFS transporter
JL750_RS05635	1.62263	8.8599	5.10215e-17	9.89033e-16	ABC transporter permease		BLSL_RS03285	1.39455	6.25373	0.000277086	0.0014589	D-aminoacyl-tRNA deacylase
JL750_RS07245	1.61445	8.42519	2.00972e-16	3.71705e-15	Stk1 family PASTA domain-containing Ser/Thr kinase		BLSL_RS08180	1.23232	8.71615	0.000494337	0.00236136	alpha-1,4-glucan--maltose-1-phosphate maltosyltransferase
JL750_RS10345	1.60655	8.58301	1.80409e-16	3.43117e-15	glycosyl transferase		BLSL_RS02335	1.32546	7.65517	0.000246595	0.00133681	flippase-like domain-containing protein
JL750_RS07235	1.59071	6.93447	2.88327e-13	4.24283e-12	serine hydrolase		BLSL_RS01745	1.2912	8.80244	0.000268549	0.00141849	glycosyltransferase family 2 protein
JL750_RS05240	1.58668	9.49951	4.98246e-17	9.75208e-16	ABC transporter substrate-binding protein		BLSL_RS07360	1.60983	5.32472	8.94138e-05	0.000575602	MoxR family ATPase
JL750_RS03075	1.58413	7.81209	6.01198e-15	1.00167e-13	hypothetical protein		BLSL_RS06300	1.22913	8.72187	0.000517649	0.00243739	TerC family protein
JL750_RS00020	1.57977	7.94449	3.77056e-15	6.44191e-14	phage holin family protein		BLSL_RS01220	1.21485	9.54863	0.000536434	0.00251149	4-alpha-glucanotransferase
JL750_RS09045	1.55003	8.82481	1.06013e-15	1.89134e-14	sugar porter family MFS transporter		BLSL_RS00770	-	-	-	-	uracil phosphoribosyltransferase
JL750_RS00200	1.53853	7.05225	8.09029e-13	1.13264e-11	amino acid ABC transporter ATP-binding protein		BLSL_RS02980	1.24895	8.86812	0.00042031	0.00206767	cell division protein SepF
JL750_RS03675	1.5134	6.72216	8.08164e-12	1.02469e-10	hypothetical protein		BLSL_RS05730	1.2047	10.4007	0.000572723	0.00265126	CTP synthase
JL750_RS03005	1.49521	9.23317	3.37732e-15	5.81939e-14	hypothetical protein		BLSL_RS08265	1.20035	6.38107	0.00141402	0.00585504	Asp-tRNA(Asn)/Glu-tRNA(Gln) amidotransferase subunit GatC
JL750_RS00420	1.49295	7.75996	1.78237e-13	2.66168e-12	cell division protein SepF		BLSL_RS07660	1.83971	7.22836	8.4181e-07	1.0353e-05	FtsX family ABC transporter permease
JL750_RS01365	1.48361	4.42659	9.88931e-06	5.02187e-05	hypothetical protein		BLSL_RS11055	1.50758	5.20101	0.000279284	0.0014658	tRNA (adenosine(37)-N6)-threonylcarbamoyltransferase complex ATPase subunit type 1 TsaE
JL750_RS09130	1.47146	9.67596	4.8981e-15	8.22881e-14	hypothetical protein		BLSL_RS03335	1.21649	8.82451	0.000592043	0.00272538	ABC transporter permease
JL750_RS00595	1.43623	6.27274	6.50426e-10	6.7244e-09	MFS transporter		BLSL_RS01545	1.40029	6.14006	0.000256762	0.00137384	carbohydrate ABC transporter permease
JL750_RS09005	1.4243	10.4233	1.81598e-14	2.90556e-13	AURKAIP1/COX24 domain-containing protein		BLSL_RS03130	1.06816	5.60467	0.007556	0.0218845	imidazole glycerol phosphate synthase subunit HisH
JL750_RS03065	1.42371	9.64545	3.6117e-14	5.64433e-13	fibronectin type III domain-containing protein		BLSL_RS03010	1.22196	5.70721	0.00183415	0.00719687	YihY/virulence factor BrkB family protein
JL750_RS03115	1.3996	8.1145	1.92418e-12	2.56897e-11	hypothetical protein		BLSL_RS05465	1.27117	7.75219	0.000403476	0.0020028	TerB family tellurite resistance protein
JL750_RS09040	1.39927	9.22009	1.43928e-13	2.16536e-12	phosphoglucomutase (alpha-D-glucose-1,6-bisphosphate-dependent)		BLSL_RS04045	1.17293	8.33373	0.000951067	0.00417962	RNase adapter RapZ
JL750_RS10150	1.39491	6.03603	6.84306e-09	6.32826e-08	5'-nucleotidase C-terminal domain-containing protein		BLSL_RS07365	2.14895	4.77261	1.98044e-06	2.20525e-05	DUF58 domain-containing protein
JL750_RS05100	1.3891	5.78718	2.18219e-08	1.88811e-07	alanine racemase		BLSL_RS04060	1.28765	7.39383	0.000391461	0.00196087	triose-phosphate isomerase
JL750_RS04265	1.37966	8.35122	1.48045e-12	2.01661e-11	TerC family protein		BLSL_RS08225	1.36359	6.859	0.000220085	0.00121712	chorismate mutase
JL750_RS07775	1.36782	8.61057	1.50541e-12	2.03686e-11	dCTP deaminase		BLSL_RS07250	1.2544	8.80144	0.000404967	0.00200416	amino acid ABC transporter ATP-binding protein
JL750_RS05765	1.3665	7.08433	1.37213e-10	1.57172e-09	cell division protein		BLSL_RS06265	1.19688	7.21006	0.00103765	0.00448833	NUDIX hydrolase
JL750_RS01325	1.36518	3.90679	0.00036424	0.00133027	Ig domain-containing protein		BLSL_RS06540	1.21339	8.06855	0.000689976	0.00313245	ABC transporter ATP-binding protein
JL750_RS02925	1.35878	5.7783	8.5801e-08	6.45429e-07	hypothetical protein		BLSL_RS03345	1.1518	9.65263	0.00102448	0.00444301	ABC transporter ATP-binding protein
JL750_RS06780	1.35863	9.0167	1.10892e-12	1.5208e-11	type I DNA topoisomerase		BLSL_RS00045	1.89248	8.35602	1.84263e-07	2.7113e-06	murein biosynthesis integral membrane protein MurJ
JL750_RS02325	1.34714	7.81216	2.16479e-11	2.66111e-10	pyridoxal phosphate-dependent aminotransferase		BLSL_RS02055	1.79043	3.09252	0.00606669	0.0185835	hypothetical protein
JL750_RS07175	1.3468	6.67644	1.40387e-09	1.40806e-08	aromatic amino acid DMT transporter YddG		BLSL_RS03750	-	-	-	-	alkaline phosphatase family protein
JL750_RS02900	1.3296	6.79521	1.12781e-09	1.14831e-08	hypothetical protein		BLSL_RS07195	1.95416	7.39622	1.589e-07	2.44736e-06	sugar ABC transporter substrate-binding protein
JL750_RS01165	1.32408	6.54079	3.74585e-09	3.61322e-08	hypothetical protein		BLSL_RS01500	1.11456	9.72911	0.00145766	0.00597566	phosphoglucomutase (alpha-D-glucose-1,6-bisphosphate-dependent)
JL750_RS01660	1.30381	8.85618	9.68361e-12	1.22014e-10	NADP-dependent isocitrate dehydrogenase		BLSL_RS07665	1.46276	8.24404	4.62832e-05	0.00032877	ABC transporter permease
JL750_RS05770	1.29871	6.4829	8.09571e-09	7.41861e-08	DUF177 domain-containing protein		BLSL_RS06965	1.26887	6.96573	0.0005624	0.00261818	adenosylhomocysteinase
JL750_RS06405	1.28781	7.93651	9.4026e-11	1.0894e-09	Asp-tRNA(Asn)/Glu-tRNA(Gln) amidotransferase subunit GatA		BLSL_RS07790	1.09523	6.98806	0.00275216	0.00992463	pantetheine-phosphate adenylyltransferase
JL750_RS03570	1.2758	7.69609	2.84082e-10	3.09573e-09	pyridoxamine kinase		BLSL_RS08075	1.2026	7.52804	0.000876369	0.00386165	NAD(P)-dependent glycerol-3-phosphate dehydrogenase
JL750_RS00695	1.27265	7.55982	4.39024e-10	4.70784e-09	putative lipid II flippase FtsW		BLSL_RS04065	1.13324	10.526	0.00116844	0.00495008	preprotein translocase subunit SecG
JL750_RS03340	1.27259	7.21653	1.27211e-09	1.28228e-08	purine permease		BLSL_RS06975	1.14135	6.58355	0.00213689	0.00809563	cupin domain-containing protein
JL750_RS10105	1.26923	8.36961	7.60279e-11	8.91117e-10	HAMP domain-containing histidine kinase		BLSL_RS04230	1.50248	9.20697	2.28725e-05	0.000186604	UTP--glucose-1-phosphate uridylyltransferase
JL750_RS09995	1.26051	5.7467	4.36093e-07	2.86372e-06	ubiquitin-like protein Pup		BLSL_RS02585	1.08109	7.53857	0.00258968	0.00954762	TM2 domain-containing protein
JL750_RS01340	1.25519	5.22527	2.77916e-06	1.60079e-05	tape measure protein		BLSL_RS03340	-	-	-	-	ABC transporter permease
JL750_RS06755	1.24463	8.23747	2.15762e-10	2.37692e-09	formate--tetrahydrofolate ligase		BLSL_RS08115	1.11079	7.89849	0.00189931	0.00738775	FKBP-type peptidyl-prolyl cis-trans isomerase
JL750_RS05160	1.24445	9.51264	3.17786e-11	3.88277e-10	ABC transporter substrate-binding protein		BLSL_RS02290	1.10846	7.67941	0.00201514	0.00775126	HAD family phosphatase
JL750_RS02635	1.24264	9.43872	3.60721e-11	4.32865e-10	tyrosine-type recombinase/integrase		BLSL_RS03230	1.20258	8.07474	0.000766587	0.00343298	penicillin-binding protein 2
JL750_RS05480	1.21978	5.3612	5.30572e-06	2.89874e-05	alpha/beta hydrolase		BLSL_RS08635	1.19773	5.76087	0.00225453	0.00848281	dTMP kinase
JL750_RS04480	1.20851	6.64493	4.53168e-08	3.66903e-07	hypothetical protein		BLSL_RS02065	-	-	-	-	very short patch repair endonuclease
JL750_RS05475	1.20691	5.45863	5.35307e-06	2.9167e-05	NAD(+) diphosphatase		BLSL_RS03540	1.0405	6.07953	0.00671757	0.0199553	exodeoxyribonuclease III
JL750_RS02865	1.19855	8.62545	4.92011e-10	5.2205e-09	hypothetical protein		BLSL_RS07485	-	-	-	-	alpha/beta hydrolase
JL750_RS00580	1.19535	6.45031	9.86737e-08	7.34045e-07	bifunctional 1-(5-phosphoribosyl)-5-((5- phosphoribosylamino)methylideneamino)imidazole-4- carboxamide isomerase/phosphoribosylanthranilate isomerase PriA		BLSL_RS06545	1.13309	7.21956	0.0019125	0.00741601	GntR family transcriptional regulator
JL750_RS05000	1.18426	6.87753	3.66128e-08	3.01271e-07	5-(carboxyamino)imidazole ribonucleotide mutase		BLSL_RS03550	1.15891	7.57967	0.00131773	0.00551174	DUF3159 domain-containing protein
JL750_RS10620	1.18057	7.63685	4.39001e-09	4.19443e-08	NUDIX hydrolase		BLSL_RS07175	1.27987	5.37728	0.00161662	0.00645081	ABC transporter permease
JL750_RS07735	1.17965	8.95539	4.9163e-10	5.2205e-09	glycosyltransferase family 2 protein		BLSL_RS02945	-	-	-	-	thiamine-binding protein
JL750_RS10360	1.171	8.6923	9.84016e-10	1.00699e-08	glycosyltransferase		BLSL_RS0109475	1.04697	6.06332	0.00647503	0.0194504	tRNA (cytidine(34)-2'-O)-methyltransferase
JL750_RS08350	1.16524	7.04105	3.51761e-08	2.91439e-07	diaminopimelate decarboxylase		BLSL_RS03730	1.1685	6.88902	0.00153507	0.00621572	ribokinase
JL750_RS06760	1.15816	7.27821	2.34534e-08	2.01201e-07	C69 family dipeptidase		BLSL_RS03395	1.13279	7.6127	0.00161135	0.00644541	aldose 1-epimerase family protein
JL750_RS02500	1.1493	7.00929	6.33095e-08	4.90892e-07	helix-turn-helix domain-containing protein		BLSL_RS02820	1.17399	7.73579	0.00106416	0.00456702	diaminopimelate epimerase
JL750_RS05150	1.14607	6.04714	1.49082e-06	9.0255e-06	ABC transporter permease		BLSL_RS00015	1.14866	8.52299	0.00118816	0.00502076	KH domain-containing protein
JL750_RS00775	1.14381	10.3573	6.00375e-10	6.27128e-09	ABC transporter substrate-binding protein		BLSL_RS03755	1.05754	8.38083	0.00282364	0.0100776	DUF3071 domain-containing protein
JL750_RS03165	1.14329	6.93198	8.69391e-08	6.51559e-07	hemolysin family protein		BLSL_RS11170	1.08344	9.02704	0.00205059	0.00784077	hypothetical protein
JL750_RS02330	1.14326	6.44755	3.94048e-07	2.62179e-06	bifunctional ADP-dependent NAD(P)H-hydrate dehydratase/NAD(P)H-hydrate epimerase		BLSL_RS11415	1.03631	7.31215	0.00413885	0.0136965	NUDIX hydrolase
JL750_RS04510	1.14323	7.72135	1.06367e-08	9.573e-08	ABC-2 transporter permease		BLSL_RS02425	1.04786	9.30769	0.00280307	0.0100654	HAMP domain-containing histidine kinase
JL750_RS00190	1.14234	8.08009	6.55073e-09	6.11402e-08	amino acid ABC transporter permease		BLSL_RS08305	-	-	-	-	HPr family phosphocarrier protein
JL750_RS01395	1.14138	4.49067	0.00026906	0.00102344	site-specific integrase		BLSL_RS00820	1.92674	8.78509	9.27089e-08	1.52784e-06	FAD-dependent oxidoreductase
JL750_RS00730	1.1335	6.28597	7.77544e-07	4.94489e-06	D-aminoacyl-tRNA deacylase		BLSL_RS06985	-	-	-	-	amino acid ABC transporter permease
JL750_RS05415	1.13166	6.89271	1.39252e-07	1.01714e-06	galactokinase		BLSL_RS03260	-	-	-	-	UDP-N-acetylglucosamine--N-acetylmuramyl- (pentapeptide) pyrophosphoryl-undecaprenol N-acetylglucosamine transferase
JL750_RS06770	1.13137	6.11361	1.68712e-06	1.01529e-05	DNA polymerase III subunit delta'		BLSL_RS08710	1.30213	7.55177	0.00032071	0.0016298	hypothetical protein
JL750_RS01950	1.12995	9.54757	1.53431e-09	1.53127e-08	transaldolase		BLSL_RS05765	1.72353	6.40786	6.84295e-06	6.3355e-05	Holliday junction resolvase RuvX
JL750_RS01345	1.12967	3.90763	0.00318634	0.00903468	hypothetical protein		BLSL_RS09225	1.00967	7.74939	0.00471277	0.0151989	hemolysin family protein
JL750_RS03815	1.12744	7.07406	8.90459e-08	6.64876e-07	3-phosphoshikimate 1-carboxyvinyltransferase		BLSL_RS05340	-	-	-	-	pyridoxal phosphate-dependent aminotransferase
JL750_RS07750	1.12659	8.5319	5.19436e-09	4.91635e-08	23S rRNA (guanosine(2251)-2'-O)-methyltransferase RlmB		BLSL_RS08435	1.24275	5.80425	0.00152775	0.00620129	TetR/AcrR family transcriptional regulator
JL750_RS10515	1.12486	7.40543	4.97485e-08	3.99574e-07	hypothetical protein		BLSL_RS08615	1.05971	9.12061	0.00255218	0.00947294	formate--tetrahydrofolate ligase
JL750_RS02955	1.11943	4.83477	0.000192351	0.000755906	hypothetical protein		BLSL_RS01800	1.33931	8.8918	0.000157666	0.000931304	thioesterase family protein
JL750_RS07635	1.11239	8.46685	8.35661e-09	7.62304e-08	DUF6049 family protein		BLSL_RS00310	1.1715	7.09007	0.00135486	0.00565268	NAD-dependent protein deacetylase
JL750_RS06775	1.10872	6.47287	9.00416e-07	5.64714e-06	dTMP kinase		BLSL_RS02295	1.05774	8.16461	0.00286544	0.0101992	primosomal protein N'
JL750_RS04940	1.10854	9.70409	2.67797e-09	2.60811e-08	ABC transporter substrate-binding protein		BLSL_RS06720	1.04011	6.79786	0.0049682	0.0158062	FAD-dependent oxidoreductase
JL750_RS06325	1.10626	7.79136	3.16599e-08	2.67056e-07	alpha-1,4-glucan--maltose-1-phosphate maltosyltransferase		BLSL_RS02960	1.03295	8.10369	0.00352825	0.0120578	hydroxyethylthiazole kinase
JL750_RS05015	1.10573	8.40241	1.11688e-08	9.96295e-08	ABC transporter permease		BLSL_RS06115	1.10139	7.09686	0.00257087	0.0095209	NAD+ synthase
JL750_RS00425	1.10459	7.50376	4.9274e-08	3.97345e-07	YggT family protein		BLSL_RS02415	1.0506	7.43961	0.00356947	0.0121288	TPM domain-containing protein
JL750_RS08165	1.10227	8.84414	6.67038e-09	6.197e-08	glycosyltransferase family 2 protein		BLSL_RS03220	-	-	-	-	16S rRNA (cytosine(1402)-N(4))-methyltransferase RsmH
JL750_RS00205	1.10162	8.40783	1.19524e-08	1.05685e-07	cysteine ABC transporter substrate-binding protein		BLSL_RS05505	-	-	-	-	Cof-type HAD-IIB family hydrolase
JL750_RS00570	1.09198	6.43734	1.13286e-06	6.96292e-06	hypothetical protein		BLSL_RS01635	1.16965	6.35507	0.00200109	0.00772318	DUF2530 domain-containing protein
JL750_RS10195	1.09004	5.70742	9.2078e-06	4.72339e-05	phosphatase PAP2 family protein		BLSL_RS02390	1.25513	6.08477	0.00105344	0.00454469	uracil-DNA glycosylase
JL750_RS02800	1.08904	8.03271	3.52733e-08	2.91439e-07	hypothetical protein		BLSL_RS02035	1.03688	9.26917	0.00310863	0.0108354	citrate synthase
JL750_RS10480	1.08896	4.78959	0.000342154	0.00126334	hypothetical protein		BLSL_RS02050	1.22353	9.61988	0.000487145	0.00233377	DEAD/DEAH box helicase
JL750_RS09985	1.08213	7.14241	2.31581e-07	1.63813e-06	proteasome accessory factor PafA2		BLSL_RS03215	-	-	-	-	division/cell wall cluster transcriptional repressor MraZ
JL750_RS02715	1.08045	9.60746	6.91784e-09	6.3682e-08	hypothetical protein		BLSL_RS06810	1.15111	6.53349	0.00201777	0.00775126	ATP-binding cassette domain-containing protein
JL750_RS04415	1.07939	9.21647	9.43129e-09	8.52623e-08	hypothetical protein		BLSL_RS02365	1.03462	6.3841	0.00592097	0.0182048	VWA domain-containing protein
JL750_RS04945	1.07831	8.39746	2.38496e-08	2.03732e-07	amino acid ABC transporter permease		BLSL_RS07215	1.02047	7.00784	0.00505415	0.0160178	LacI family transcriptional regulator
JL750_RS06620	1.07706	8.39047	2.69758e-08	2.285e-07	putative ABC transporter permease		BLSL_RS06865	1.06954	6.67553	0.00388062	0.0129721	DUF4391 domain-containing protein
JL750_RS01350	1.07543	4.69497	0.000366736	0.00133696	siphovirus ReqiPepy6 Gp37-like family protein		BLSL_RS07655	1.92242	6.18401	1.07834e-06	1.28283e-05	ABC transporter ATP-binding protein
JL750_RS09800	1.1376	7.25201	1.00157e-07	7.09361e-07	right-handed parallel beta-helix repeat-containing protein		BLSL_RS02620	1.13081	8.07137	0.00146573	0.00599386	ROK family protein
JL750_RS05235	1.07077	8.82997	1.949e-08	1.70094e-07	ABC transporter substrate-binding protein		BLSL_RS03855	1.00427	6.22956	0.00803831	0.0229985	DNA polymerase III subunit delta
JL750_RS08260	1.06051	8.20253	5.593e-08	4.40449e-07	23S rRNA (pseudouridine(1915)-N(3))-methyltransferase RlmH		BLSL_RS01460	1.3235	8.91998	0.000182957	0.0010397	DNA repair protein RadA
JL750_RS00575	1.06043	5.62652	3.05074e-05	0.000141062	imidazole glycerol phosphate synthase subunit HisH		BLSL_RS06460	1.05026	6.5687	0.0046935	0.0151963	septum formation initiator family protein
JL750_RS00795	1.05945	6.01638	1.03409e-05	5.23801e-05	NUDIX domain-containing protein		BLSL_RS03650	-	-	-	-	nicotinamide-nucleotide amidohydrolase family protein
JL750_RS05525	1.05557	10.7436	9.23699e-09	8.38819e-08	hypothetical protein		BLSL_RS00555	1.12084	5.33034	0.00522212	0.0164867	AraC family transcriptional regulator
JL750_RS00295	1.05288	8.44912	5.10689e-08	4.06937e-07	DUF3052 domain-containing protein		BLSL_RS05660	-	-	-	-	rRNA maturation RNase YbeY
JL750_RS06540	1.04993	6.53604	2.29612e-06	1.3535e-05	glutamine amidotransferase		BLSL_RS06785	-	-	-	-	nodulation protein L
JL750_RS02095	1.04541	9.62744	1.97622e-08	1.71726e-07	UTP--glucose-1-phosphate uridylyltransferase		BLSL_RS00180	1.01183	8.64833	0.00410018	0.0136119	23S rRNA (guanosine(2251)-2'-O)-methyltransferase RlmB
JL750_RS06295	1.03873	4.42203	0.00152465	0.00473606	phage holin family protein		BLSL_RS08745	-	-	-	-	HAD family hydrolase
JL750_RS02810	1.03648	6.61816	2.95201e-06	1.68591e-05	hypothetical protein		BLSL_RS08260	-	-	-	-	Asp-tRNA(Asn)/Glu-tRNA(Gln) amidotransferase subunit GatA
JL750_RS08995	1.03631	8.68559	6.10361e-08	4.76072e-07	DNA repair protein RadA		BLSL_RS10600	-	-	-	-	AURKAIP1/COX24 domain-containing protein
JL750_RS08900	1.02987	8.12658	1.29656e-07	9.53962e-07	adenylate kinase		BLSL_RS08650	1.0542	8.64282	0.00281642	0.0100776	penicillin-binding protein
JL750_RS06795	1.02941	8.64628	7.59283e-08	5.77628e-07	penicillin-binding protein		BLSL_RS06245	-	-	-	-	3-phosphoshikimate 1-carboxyvinyltransferase
JL750_RS00195	1.02927	7.52525	4.09399e-07	2.71496e-06	amino acid ABC transporter permease		BLSL_RS01595	1.1385	6.97051	0.00190073	0.00738775	DUF4125 family protein
JL750_RS03875	1.02342	9.40261	4.4148e-08	3.5888e-07	glycogen debranching protein GlgX		BLSL_RS07170	-	-	-	-	ABC transporter ATP-binding protein
JL750_RS06575	1.02258	7.80126	2.96327e-07	2.03196e-06	signal recognition particle-docking protein FtsY		BLSL_RS08640	-	-	-	-	type I DNA topoisomerase
JL750_RS02765	1.02072	8.29511	1.47681e-07	1.06712e-06	hypothetical protein		BLSL_RS08405	-	-	-	-	replicative DNA helicase
JL750_RS07770	1.01938	8.06271	2.11205e-07	1.50456e-06	FIVAR domain-containing protein		BLSL_RS09050	-	-	-	-	prolyl oligopeptidase family serine peptidase
JL750_RS09680	1.01256	7.3669	8.23207e-07	5.20246e-06	2,3,4,5-tetrahydropyridine-2,6-dicarboxylate N-succinyltransferase		BLSL_RS07180	-	-	-	-	ABC transporter permease
JL750_RS07225	1.00472	8.22691	2.45808e-07	1.72665e-06	protein phosphatase 2C domain-containing protein		BLSL_RS04040	-	-	-	-	shikimate 5-dehydrogenase
JL750_RS00735	1.00275	5.36618	0.000166473	0.000672566	MFS transporter		BLSL_RS05645	-	-	-	-	long-chain fatty acid--CoA ligase
JL750_RS02530	1.00219	5.49642	0.000103204	0.000434363	ATP-binding cassette domain-containing protein		BLSL_RS02320	1.02241	6.40477	0.00630898	0.0191285	ubiquitin-like protein Pup
JL750_RS10340	1.00086	8.98884	1.10666e-07	8.17223e-07	flippase		BLSL_RS03095	-	-	-	-	aldo/keto reductase
JL750_RS00640	-1.00156	11.9962	3.83281e-08	3.14104e-07	transcriptional regulator NrdR		BLSL_RS02595	-	-	-	-	YhbY family RNA-binding protein
JL750_RS08915	-1.00686	11.7207	3.47243e-08	2.89274e-07	30S ribosomal protein S13		BLSL_RS00855	-	-	-	-	diaminopimelate decarboxylase
JL750_RS09030	-1.00749	11.8372	3.30014e-08	2.76062e-07	Rrf2 family transcriptional regulator		BLSL_RS00870	-	-	-	-	Maf family protein
JL750_RS01935	-1.01112	8.50586	1.42109e-07	1.03426e-06	aminotransferase class I/II-fold pyridoxal phosphate-dependent enzyme		BLSL_RS05345	-	-	-	-	bifunctional ADP-dependent NAD(P)H-hydrate dehydratase/NAD(P)H-hydrate epimerase
JL750_RS04240	-1.01524	7.64622	5.26706e-07	3.41427e-06	hypothetical protein		BLSL_RS05785	1.00532	7.03694	0.00602894	0.0185022	phosphoglycerate mutase family protein
JL750_RS05205	-1.01653	9.78877	4.37921e-08	3.57428e-07	sugar ABC transporter permease		BLSL_RS08020	-1.3032	4.97961	0.00178124	0.00705644	methylated-DNA--[protein]-cysteine S-methyltransferase
JL750_RS07165	-1.01661	6.90085	1.7936e-06	1.07616e-05	prolyl oligopeptidase family serine peptidase		BLSL_RS10320	-1.19105	4.1098	0.0136677	0.0361546	IS3 family transposase
JL750_RS06945	-1.02044	10.8077	2.6737e-08	2.27434e-07	DnaJ domain-containing protein		BLSL_RS06345	-1.11298	7.99759	0.00177181	0.007036	CarD family transcriptional regulator
JL750_RS03560	-1.02173	9.17632	6.1162e-08	4.76072e-07	ABC transporter ATP-binding protein		BLSL_RS08985	-1.08936	5.91233	0.00440548	0.0143483	hypothetical protein
JL750_RS03330	-1.02203	7.91865	2.69713e-07	1.86852e-06	UvrD-helicase domain-containing protein		BLSL_RS01295	-1.37792	8.38275	0.000108832	0.000676809	50S ribosomal protein L16
JL750_RS06635	-1.02415	6.77525	2.14615e-06	1.27254e-05	TetR/AcrR family transcriptional regulator		BLSL_RS01905	-1.12048	5.14626	0.00728518	0.021325	hypothetical protein
JL750_RS09275	-1.02665	9.0654	5.33205e-08	4.21773e-07	lactaldehyde reductase		BLSL_RS08685	-1.5336	6.41305	5.16515e-05	0.000357654	DUF4143 domain-containing protein
JL750_RS07070	-1.02867	7.84241	2.12959e-07	1.51171e-06	ClC family H(+)/Cl(-) exchange transporter		BLSL_RS05945	-	-	-	-	hypothetical protein
JL750_RS05575	-1.02968	9.00031	5.06725e-08	4.0538e-07	AAA family ATPase		BLSL_RS06875	-1.10297	11.8703	0.00151783	0.00617625	elongation factor G
JL750_RS04565	-1.03058	7.92545	2.66848e-07	1.85505e-06	HAD-IIA family hydrolase		BLSL_RS03655	-1.09922	11.4235	0.00158511	0.00637137	helix-turn-helix transcriptional regulator
JL750_RS03915	-1.03409	10.8579	1.75688e-08	1.54667e-07	hypothetical protein		BLSL_RS08805	-1.26231	4.82272	0.00274616	0.00992463	LacI family transcriptional regulator
JL750_RS01420	-1.03616	7.25962	4.30221e-07	2.84369e-06	DUF3046 domain-containing protein		BLSL_RS02665	-1.79486	3.52989	0.00106391	0.00456702	carbohydrate ABC transporter permease
JL750_RS02275	-1.0369	6.82867	1.5559e-06	9.39128e-06	membrane protein insertase YidC		BLSL_RS07050	-1.87179	7.22888	4.79042e-07	6.41838e-06	1-deoxy-D-xylulose-5-phosphate synthase
JL750_RS06825	-1.04418	8.5647	6.03804e-08	4.73646e-07	aspartate-semialdehyde dehydrogenase		BLSL_RS09190	-1.34558	4.41181	0.00264331	0.00969911	phosphoenolpyruvate carboxylase
JL750_RS02580	-1.0456	7.70452	1.64572e-07	1.18492e-06	LacI family DNA-binding transcriptional regulator		BLSL_RS01315	-	-	-	-	50S ribosomal protein L24
JL750_RS09495	-1.04663	6.54548	3.79112e-06	2.11715e-05	hypothetical protein		BLSL_RS07805	-1.14042	9.68518	0.00112733	0.00481306	50S ribosomal protein L32
JL750_RS08930	-1.0498	9.06081	3.1891e-08	2.67884e-07	50S ribosomal protein L17		BLSL_RS08595	-1.1129	6.05618	0.00333263	0.0114996	histidine phosphatase family protein
JL750_RS02085	-1.05088	9.23355	2.32947e-08	2.00693e-07	bifunctional cytidylate kinase/GTPase Der		BLSL_RS03990	-1.20049	4.60507	0.00632586	0.0191285	hypothetical protein
JL750_RS04880	-1.056	8.39437	6.40085e-08	4.94411e-07	phosphoribosylformylglycinamidine synthase		BLSL_RS01355	-1.03478	9.58658	0.00306028	0.0107812	50S ribosomal protein L15
JL750_RS08185	-1.05735	7.32216	3.13936e-07	2.14541e-06	hypothetical protein		BLSL_RS03180	-1.33482	5.18571	0.00108774	0.0046561	cation diffusion facilitator family transporter
JL750_RS10615	-1.05759	5.58622	2.76489e-05	0.000129327	transposase		BLSL_RS06945	-	-	-	-	LysR family transcriptional regulator
JL750_RS07825	-1.059	5.023	0.000313324	0.00117628	carbohydrate ABC transporter permease		BLSL_RS01945	-1.20358	5.63431	0.00228833	0.00859036	branched-chain amino acid ABC transporter permease
JL750_RS05975	-1.06737	8.908	1.89244e-08	1.65877e-07	MFS transporter		BLSL_RS04110	-1.064	6.41362	0.00429647	0.0141329	fructosamine kinase family protein
JL750_RS07555	-1.07419	10.7425	5.13184e-09	4.88009e-08	DNA topoisomerase (ATP-hydrolyzing) subunit B		BLSL_RS01960	-1.12448	4.997	0.00701223	0.0205626	ABC transporter ATP-binding protein
JL750_RS09745	-1.0749	7.92193	5.33492e-08	4.21773e-07	nucleoside 2-deoxyribosyltransferase		BLSL_RS02805	-1.20489	8.65463	0.000649728	0.00296469	SPFH domain-containing protein
JL750_RS03225	-1.07668	9.19152	1.16632e-08	1.03581e-07	Fe-S cluster assembly protein SufD		BLSL_RS01345	-1.42289	8.75024	6.09754e-05	0.00041655	30S ribosomal protein S5
JL750_RS03145	-1.07697	7.3608	1.80324e-07	1.29371e-06	NAD(P) transhydrogenase subunit alpha		BLSL_RS02245	-1.34826	5.72905	0.000585308	0.00270192	aminotransferase class I/II-fold pyridoxal phosphate-dependent enzyme
JL750_RS08530	-1.08027	4.68242	0.000479516	0.0016725	hypothetical protein		BLSL_RS00005	-1.21297	8.32803	0.000634442	0.00290433	50S ribosomal protein L34
JL750_RS09455	-1.09918	4.6164	0.000392418	0.00141973	MFS transporter		BLSL_RS09270	-1.27217	6.09429	0.000870655	0.00384676	hypothetical protein
JL750_RS08380	-1.10263	9.1312	5.38635e-09	5.07425e-08	AEC family transporter		BLSL_RS02085	-1.60285	6.11926	2.93713e-05	0.000227248	endonuclease/exonuclease/phosphatase family protein
JL750_RS08370	-1.10596	8.74381	1.07305e-08	9.61451e-08	ABC transporter ATP-binding protein		BLSL_RS04000	-1.59317	4.96324	0.000135524	0.000821114	energy-coupling factor transporter transmembrane protein EcfT
JL750_RS05375	-1.1085	10.9157	1.68483e-09	1.67321e-08	DNA-directed RNA polymerase subunit beta'		BLSL_RS06695	-1.84411	4.7498	2.81647e-05	0.000221026	energy-coupling factor transporter transmembrane protein EcfT
JL750_RS02195	-1.11097	7.07181	1.91106e-07	1.36621e-06	deoxyribonuclease IV		BLSL_RS00575	-	-	-	-	ABC transporter ATP-binding protein/permease
JL750_RS02360	-1.12261	6.60894	4.81389e-07	3.14071e-06	dihydroorotate dehydrogenase		BLSL_RS08060	-1.78175	3.10151	0.00461197	0.0149617	ABC transporter permease subunit
JL750_RS00150	-1.13808	8.93814	2.36514e-09	2.31463e-08	transcription antitermination factor NusB		BLSL_RS05960	-	-	-	-	serine/threonine protein kinase
JL750_RS03760	-1.15485	7.99139	5.84789e-09	5.48341e-08	DUF1846 domain-containing protein		BLSL_RS00225	-	-	-	-	sodium:proton antiporter
JL750_RS08910	-1.16299	11.9006	2.09721e-10	2.32306e-09	50S ribosomal protein L36		BLSL_RS03780	-	-	-	-	tyrosine-type recombinase/integrase
JL750_RS04570	-1.16716	8.4854	1.75353e-09	1.72445e-08	hypothetical protein		BLSL_RS06475	-1.34414	7.11435	0.000227262	0.00124843	transcription-repair coupling factor
JL750_RS06685	-1.16768	8.06797	3.042e-09	2.9484e-08	DUF1275 domain-containing protein		BLSL_RS06125	-1.41119	4.67033	0.0012556	0.00527803	ABC transporter permease
JL750_RS10125	-1.18114	10.7284	1.51621e-10	1.71723e-09	ATP-dependent Clp protease ATP-binding subunit		BLSL_RS01930	-1.31771	6.21089	0.000528629	0.002482	peptide chain release factor 1
JL750_RS05055	-1.18295	10.67	1.39854e-10	1.59291e-09	anion transporter		BLSL_RS00125	-1.18443	7.5427	0.000982692	0.00429569	glutaredoxin family protein
JL750_RS05075	-1.18526	8.28618	1.19785e-09	1.2135e-08	pyridoxal 5'-phosphate synthase lyase subunit PdxS		BLSL_RS08355	-1.76254	7.89396	1.2335e-06	1.42154e-05	Ig-like domain-containing protein
JL750_RS07000	-1.19196	9.57545	2.08906e-10	2.32306e-09	ketol-acid reductoisomerase		BLSL_RS00755	-	-	-	-	glutamyl-Q tRNA(Asp) synthetase
JL750_RS09835	-1.19855	9.44666	1.57609e-10	1.77509e-09	MarR family transcriptional regulator		BLSL_RS02180	-1.48242	5.36035	0.000246538	0.00133681	glycoside hydrolase family 3 C-terminal domain-containing protein
JL750_RS03140	-1.1987	8.84512	3.61517e-10	3.89743e-09	NAD(P)(+) transhydrogenase (Re/Si-specific) subunit beta		BLSL_RS04005	-1.32187	6.38618	0.000432205	0.00211357	MptD family putative ECF transporter S component
JL750_RS00765	-1.2084	5.66719	2.00226e-06	1.19425e-05	glucosamine-6-phosphate deaminase		BLSL_RS03790	-	-	-	-	tyrosine-type recombinase/integrase
JL750_RS00630	-1.21047	10.4433	6.37667e-11	7.56198e-10	transcriptional repressor LexA		BLSL_RS08765	-1.28052	8.06329	0.000340855	0.0017231	purine/pyrimidine permease
JL750_RS04075	-1.21553	8.7063	3.09378e-10	3.35326e-09	type II toxin-antitoxin system RelB/DinJ family antitoxin		BLSL_RS01805	-1.1894	8.82981	0.000746369	0.00335154	energy-dependent translational throttle protein EttA
JL750_RS00810	-1.21989	8.61579	2.54608e-10	2.78962e-09	bifunctional folylpolyglutamate synthase/dihydrofolate synthase		BLSL_RS06595	-1.31263	6.25884	0.000511715	0.00241635	hypothetical protein
JL750_RS02185	-1.2203	5.63844	2.74784e-06	1.58729e-05	tryptophan synthase subunit alpha		BLSL_RS03765	-1.04974	6.47297	0.00474234	0.0152373	dUTP diphosphatase
JL750_RS09945	-1.22602	10.6453	3.37013e-11	4.06837e-10	DNA-directed RNA polymerase subunit omega		BLSL_RS04175	-1.19008	6.67699	0.00136639	0.00568639	Holliday junction branch migration DNA helicase RuvB
JL750_RS00950	-1.23949	9.74477	3.31313e-11	4.02366e-10	translational GTPase TypA		BLSL_RS08250	-1.38393	9.98079	8.27251e-05	0.000543151	GNAT family N-acetyltransferase
JL750_RS02380	-1.24149	7.14636	4.13618e-09	3.97073e-08	aspartate carbamoyltransferase regulatory subunit		BLSL_RS03440	-1.36914	5.17645	0.000980124	0.00429569	site-specific tyrosine recombinase XerD
JL750_RS00085	-1.24526	10.7207	1.61877e-11	2.02698e-10	Mrp/NBP35 family ATP-binding protein		BLSL_RS01925	-1.24155	9.90696	0.000397314	0.00198416	50S ribosomal protein L31
JL750_RS08745	-1.24949	7.87381	5.43514e-10	5.73678e-09	zinc-dependent alcohol dehydrogenase family protein		BLSL_RS04220	-1.22849	9.57718	0.000464987	0.00226047	bifunctional cytidylate kinase/GTPase Der
JL750_RS02190	-1.24985	7.75169	6.40223e-10	6.65304e-09	bifunctional indole-3-glycerol phosphate synthase/tryptophan synthase subunit beta		BLSL_RS02655	-1.27116	8.439	0.000349427	0.00176103	Mrp/NBP35 family ATP-binding protein
JL750_RS03435	-1.2516	9.02462	4.52747e-11	5.40082e-10	DEAD/DEAH box helicase		BLSL_RS04030	-1.30579	8.18161	0.000253113	0.00135873	excinuclease ABC subunit UvrA
JL750_RS04685	-1.26732	7.94607	1.61576e-10	1.80966e-09	ECF transporter S component		BLSL_RS01350	-1.50884	5.58583	0.000134068	0.00081831	50S ribosomal protein L30
JL750_RS01865	-1.26806	4.21792	0.000389623	0.00141514	DUF4194 domain-containing protein		BLSL_RS02555	-1.73325	5.67087	1.36429e-05	0.000117101	sugar ABC transporter ATP-binding protein
JL750_RS09445	-1.28148	4.07679	0.000516388	0.0017826	hypothetical protein		BLSL_RS03830	-1.33131	7.24227	0.000252652	0.00135873	magnesium transporter CorA family protein
JL750_RS05380	-1.28884	12.1677	2.06019e-12	2.7146e-11	DNA-directed RNA polymerase subunit beta		BLSL_RS01240	-1.27011	6.41792	0.000698836	0.00316396	ROK family transcriptional regulator
JL750_RS03310	-1.29753	11.0516	2.05824e-12	2.7146e-11	30S ribosomal protein S4		BLSL_RS02925	-1.51359	5.42835	0.000165236	0.000959567	LacI family DNA-binding transcriptional regulator
JL750_RS04100	-1.30335	3.01852	0.0175023	0.0397351	hypothetical protein		BLSL_RS04160	-1.29422	8.92976	0.000250747	0.00135485	YebC/PmpR family DNA-binding transcriptional regulator
JL750_RS05550	-1.30508	4.60753	6.63068e-05	0.000286855	IS30 family transposase		BLSL_RS00220	-1.66549	5.53782	4.00357e-05	0.000296469	sulfite exporter TauE/SafE family protein
JL750_RS01765	-1.31656	7.12623	5.71777e-10	6.00366e-09	energy-coupling factor transporter transmembrane protein EcfT		BLSL_RS08325	-1.35183	9.62618	0.000121536	0.000750157	single-stranded DNA-binding protein
JL750_RS08440	-1.31706	11.332	8.53688e-13	1.18692e-11	50S ribosomal protein L1		BLSL_RS07270	-1.28346	8.28545	0.000308791	0.0015804	SsrA-binding protein SmpB
JL750_RS08270	-1.33848	9.46383	1.06648e-12	1.47262e-11	DUF4143 domain-containing protein		BLSL_RS03660	-1.14734	5.67591	0.00333543	0.0114996	DUF3046 domain-containing protein
JL750_RS08515	-1.33941	8.50782	5.22172e-12	6.66265e-11	VWA domain-containing protein		BLSL_RS02905	-1.26974	9.4763	0.000302522	0.00155313	ABC transporter substrate-binding protein
JL750_RS06940	-1.34227	9.02293	2.43513e-12	3.18781e-11	helix-turn-helix transcriptional regulator		BLSL_RS01170	-1.29959	7.79206	0.000298611	0.00154752	amino acid permease
JL750_RS10115	-1.35093	9.68492	5.84504e-13	8.29831e-12	DUF3027 domain-containing protein		BLSL_RS08670	-1.31308	8.16192	0.000232541	0.00127318	aspartate-semialdehyde dehydrogenase
JL750_RS09435	-1.3515	8.46518	3.06363e-12	3.98469e-11	sugar ABC transporter ATP-binding protein		BLSL_RS07590	-1.61822	5.8156	4.17879e-05	0.000300727	Nramp family divalent metal transporter
JL750_RS00210	-1.36972	7.61476	2.12699e-11	2.63069e-10	PLP-dependent transferase		BLSL_RS00720	-1.28661	9.07213	0.000263147	0.00140055	UDP-galactopyranose mutase
JL750_RS09485	-1.37694	4.09981	0.000229985	0.000893354	IS256-like element ISBlo8 family transposase		BLSL_RS07755	1.14789	6.62865	0.00204141	0.00782384	non-canonical purine NTP pyrophosphatase
JL750_RS08735	-1.39667	10.4674	5.95874e-14	9.1701e-13	30S ribosomal protein S9		BLSL_RS05940	-1.72011	6.42569	6.54456e-06	6.12809e-05	SPFH domain-containing protein
JL750_RS07370	-1.40175	9.41344	1.16194e-13	1.76125e-12	replication initiation factor domain-containing protein		BLSL_RS01950	-1.64739	4.93667	9.64674e-05	0.000611455	branched-chain amino acid ABC transporter permease
JL750_RS06395	-1.40447	11.0502	3.11901e-14	4.91244e-13	GNAT family N-acetyltransferase		BLSL_RS07690	-1.50547	7.18977	4.06566e-05	0.000296469	FGGY-family carbohydrate kinase
JL750_RS08245	-1.41491	11.3649	1.78552e-14	2.87969e-13	ATP-dependent chaperone ClpB		BLSL_RS03835	-1.57249	5.4527	9.13159e-05	0.000583289	glutamate ABC transporter substrate-binding protein
JL750_RS09440	-1.42002	7.17554	1.953e-11	2.43041e-10	ABC transporter permease		BLSL_RS01835	-1.94287	5.84285	1.10116e-06	1.29623e-05	sugar ABC transporter ATP-binding protein
JL750_RS03700	-1.42049	6.46417	9.84013e-10	1.00699e-08	MetQ/NlpA family ABC transporter substrate-binding protein		BLSL_RS02345	-1.39697	6.27231	0.000236061	0.00128818	ECF transporter S component
JL750_RS05680	-1.42094	11.5275	1.33958e-14	2.17789e-13	50S ribosomal protein L19		BLSL_RS03995	-1.28377	5.18234	0.00184637	0.00722729	energy-coupling factor ABC transporter ATP-binding protein
JL750_RS03525	-1.42124	6.76698	8.66332e-11	1.00955e-09	site-specific integrase		BLSL_RS03920	-1.32775	10.7311	0.000149852	0.000900258	30S ribosomal protein S2
JL750_RS00160	-1.42522	9.15547	8.20175e-14	1.25263e-12	carbamoyl-phosphate synthase large subunit		BLSL_RS07995	-1.33905	8.89101	0.000156461	0.000930857	carbohydrate kinase family protein
JL750_RS02370	-1.43511	6.90505	6.60457e-11	7.78644e-10	orotidine-5'-phosphate decarboxylase		BLSL_RS06600	-1.31518	9.80462	0.000181024	0.00103227	tyrosine--tRNA ligase
JL750_RS05660	-1.4658	8.26136	2.02289e-13	2.99864e-12	FGGY-family carbohydrate kinase		BLSL_RS00585	-1.44085	7.5197	6.9727e-05	0.000467114	TatD family hydrolase
JL750_RS10085	-1.49305	12.3481	5.26205e-16	9.47168e-15	chaperonin GroEL		BLSL_RS0109830	-1.2087	3.90801	0.0152848	0.0397308	NIL domain-containing protein
JL750_RS01770	-1.49825	8.60528	1.96819e-14	3.12431e-13	MptD family putative ECF transporter S component		BLSL_RS06165	-	-	-	-	MFS transporter
JL750_RS04395	-1.50819	11.1865	3.82598e-16	7.01199e-15	hemolysin III family protein		BLSL_RS05615	-1.35086	8.09074	0.000157402	0.000931304	branched-chain amino acid aminotransferase
JL750_RS05195	-1.5129	9.14665	3.15673e-15	5.48617e-14	beta-galactosidase		BLSL_RS08320	-1.02991	7.16531	0.00434134	0.0142108	30S ribosomal protein S18
JL750_RS09525	-1.51431	7.10979	1.7712e-12	2.3805e-11	peptide chain release factor 1		BLSL_RS06885	-1.32658	9.75584	0.000159808	0.000940585	30S ribosomal protein S12
JL750_RS01965	-1.5197	8.50048	9.01003e-15	1.48887e-13	molecular chaperone DnaJ		BLSL_RS04215	-1.32941	9.13567	0.000164958	0.000959567	rRNA pseudouridine synthase
JL750_RS02375	-1.57423	8.12438	4.45147e-15	7.54131e-14	dihydroorotase		BLSL_RS01285	-1.42866	8.78073	5.66284e-05	0.000388849	50S ribosomal protein L22
JL750_RS07365	-1.58609	6.89348	4.69905e-13	6.76664e-12	excisionase		BLSL_RS0109800	-1.33515	7.1606	0.000265823	0.0014086	LysM peptidoglycan-binding domain-containing protein
JL750_RS06955	-1.59	13.1822	6.30384e-18	1.30321e-16	molecular chaperone DnaK		BLSL_RS09130	-1.38134	8.89116	9.63926e-05	0.000611455	DUF3073 domain-containing protein
JL750_RS05980	-1.59253	9.26742	5.52705e-17	1.06119e-15	MerR family transcriptional regulator		BLSL_RS07615	-1.69084	5.29973	4.05566e-05	0.000296469	glycoside-pentoside-hexuronide (GPH):cation symporter
JL750_RS06670	-1.59546	11.9098	6.33503e-18	1.30321e-16	FTR1 family protein		BLSL_RS06560	-1.39288	8.49059	9.09214e-05	0.000583029	NAD kinase
JL750_RS08645	-1.6118	7.56402	1.18208e-14	1.93746e-13	PLP-dependent transferase		BLSL_RS05975	-1.37694	7.24733	0.000166527	0.000959567	YccF domain-containing protein
JL750_RS07780	-1.62474	9.78443	7.07202e-18	1.4116e-16	hypothetical protein		BLSL_RS0109915	-1.50548	7.44473	3.64079e-05	0.000272728	family 43 glycosylhydrolase
JL750_RS02405	-1.66945	9.29323	2.32434e-18	4.88111e-17	5-methyltetrahydropteroyltriglutamate-- homocysteine S-methyltransferase		BLSL_RS07640	-1.39592	9.04562	7.99668e-05	0.000529415	ATP-binding cassette domain-containing protein
JL750_RS04135	-1.67131	11.3341	2.4694e-19	5.47066e-18	DUF1778 domain-containing protein		BLSL_RS00460	-	-	-	-	ABC transporter ATP-binding protein
JL750_RS05200	-1.67725	8.92218	6.78583e-18	1.36802e-16	carbohydrate ABC transporter permease		BLSL_RS02915	-1.75674	5.14131	3.59792e-05	0.000270748	glycoside hydrolase family 32 protein
JL750_RS04500	-1.71713	9.09272	5.65213e-19	1.22524e-17	calcium-translocating P-type ATPase, PMCA-type		BLSL_RS09010	-1.7341	5.34337	2.79414e-05	0.000220323	DUF2156 domain-containing protein
JL750_RS09845	-1.7418	9.20511	1.63356e-19	3.65916e-18	ABC transporter ATP-binding protein/permease		BLSL_RS00505	-1.40752	8.80798	7.33022e-05	0.000489077	ABC transporter ATP-binding protein/permease
JL750_RS03610	-1.7539	9.5794	3.25421e-20	7.54079e-19	Na+/H+ antiporter NhaA		BLSL_RS01320	-1.56763	9.41773	9.53958e-06	8.54415e-05	50S ribosomal protein L5
JL750_RS00925	-1.78321	6.40123	4.63331e-14	7.18519e-13	quinolinate synthase NadA		BLSL_RS08900	-1.31182	6.45739	0.000505436	0.00239356	ClC family H(+)/Cl(-) exchange transporter
JL750_RS07530	-1.89503	9.83894	2.09815e-23	5.56563e-22	NADP-specific glutamate dehydrogenase		BLSL_RS06420	-2.1281	8.29133	6.11998e-09	1.44082e-07	hemolysin III family protein
JL750_RS00920	-1.89853	7.2951	1.4082e-18	2.98836e-17	NUDIX hydrolase		BLSL_RS06480	-1.5408	5.91723	7.99904e-05	0.000529415	aminoacyl-tRNA hydrolase
JL750_RS00935	-1.9268	4.41995	6.96142e-08	5.31599e-07	carboxylating nicotinate-nucleotide diphosphorylase		BLSL_RS0109750	-1.46398	7.93644	4.70506e-05	0.000331365	aminotransferase class I/II-fold pyridoxal phosphate-dependent enzyme
JL750_RS02205	-2.02573	8.90378	9.59007e-25	2.76194e-23	VanZ family protein		BLSL_RS00980	1.31696	5.22414	0.0014428	0.0059505	biotin--acetyl-CoA-carboxylase ligase
JL750_RS06000	-2.03621	9.77611	1.46397e-26	4.76025e-25	hypothetical protein		BLSL_RS01485	-1.40825	8.27692	8.11532e-05	0.000534962	Rrf2 family transcriptional regulator
JL750_RS05995	-2.044	8.10099	2.44091e-23	6.39075e-22	hypothetical protein		BLSL_RS00300	-1.41671	7.80473	8.52757e-05	0.000553285	alpha-glucosidase
JL750_RS01960	-2.05639	9.10906	8.37131e-26	2.51889e-24	heat-inducible transcriptional repressor HrcA		BLSL_RS08800	-1.98263	5.64106	7.48469e-07	9.3202e-06	ABC transporter permease subunit
JL750_RS06950	-2.0812	11.3603	2.38737e-28	8.7508e-27	nucleotide exchange factor GrpE		BLSL_RS11280	-1.30579	3.59124	0.0148283	0.0387889	glycosyl hydrolase 53 family protein
JL750_RS09430	-2.14294	9.79546	4.78703e-29	1.89228e-27	sugar-binding protein		BLSL_RS11250	-1.68199	3.47029	0.00211952	0.00804831	transposase
JL750_RS09840	-2.14871	9.46606	2.14418e-28	8.00493e-27	ABC transporter ATP-binding protein/permease		BLSL_RS01955	-1.61894	4.9659	0.000135524	0.000821114	ABC transporter ATP-binding protein
JL750_RS04140	-2.17129	11.4892	1.4332e-30	6.14751e-29	GNAT family N-acetyltransferase		BLSL_RS07100	-1.27456	6.84417	0.000572261	0.00265126	PLP-dependent aminotransferase family protein
JL750_RS05175	-2.19415	10.6497	9.00931e-31	4.03617e-29	sugar ABC transporter substrate-binding protein		BLSL_RS09175	-	-	-	-	hypothetical protein
JL750_RS03315	-2.26779	5.95933	6.78206e-18	1.36802e-16	ABC transporter ATP-binding protein		BLSL_RS08830	-1.43224	9.57325	4.883e-05	0.000342433	ketol-acid reductoisomerase
JL750_RS06655	-2.34628	8.16074	8.64697e-30	3.55761e-28	FtsX-like permease family protein		BLSL_RS11175	-	-	-	-	hypothetical protein
JL750_RS07765	-2.34732	11.5786	4.80989e-35	2.48634e-33	cation-translocating P-type ATPase		BLSL_RS08580	-1.4916	3.86808	0.0028034	0.0100654	DUF805 domain-containing protein
JL750_RS06660	-2.36095	8.86776	4.55568e-32	2.13587e-30	DUF2318 domain-containing protein		BLSL_RS01225	-1.35711	10.6253	0.000108315	0.000676809	50S ribosomal protein L13
JL750_RS06665	-2.40823	10.2233	9.37743e-36	5.4014e-34	iron transporter		BLSL_RS00750	-1.43364	9.33417	4.92491e-05	0.000343909	ATP-dependent chaperone ClpB
JL750_RS06650	-2.61885	8.14792	2.07245e-35	1.1292e-33	ABC transporter permease		BLSL_RS04105	-1.52584	7.06139	3.37871e-05	0.000257783	molecular chaperone DnaJ
JL750_RS03320	-2.65941	6.99647	2.31028e-30	9.70316e-29	ABC transporter permease		BLSL_RS05560	-	-	-	-	hypothetical protein
JL750_RS06645	-2.68459	7.13361	1.01849e-30	4.46363e-29	ABC transporter ATP-binding protein		BLSL_RS10960	-1.83997	4.58561	4.05017e-05	0.000296469	hypothetical protein
JL750_RS03325	-2.97712	7.71712	6.52411e-40	4.69736e-38	DUF4418 family protein		BLSL_RS08970	-1.49605	10.8682	2.0957e-05	0.000173554	trypsin-like peptidase domain-containing protein
JL750_RS03565	-3.0446	8.55312	5.77793e-46	6.85195e-44	O-acetylhomoserine aminocarboxypropyltransferase/cysteine synthase		BLSL_RS04635	-	-	-	-	IS607 family element RNA-guided endonuclease TnpB
JL750_RS07025	-3.44464	10.0802	5.24352e-63	1.51013e-60	sucrose phosphorylase		BLSL_RS01855	-	-	-	-	MFS transporter
							BLSL_RS07335	-1.55895	6.78351	2.89099e-05	0.000224734	4-hydroxy-tetrahydrodipicolinate reductase
							BLSL_RS05240	-	-	-	-	GNAT family N-acetyltransferase
							BLSL_RS02130	-1.47406	11.2586	2.70074e-05	0.000213982	anaerobic ribonucleoside-triphosphate reductase
							BLSL_RS06880	-2.05029	8.41604	1.75421e-08	3.70634e-07	30S ribosomal protein S7
							BLSL_RS03785	-	-	-	-	tyrosine-type recombinase/integrase
							BLSL_RS03715	-1.52681	9.25631	1.62291e-05	0.000137157	RNA polymerase sigma factor
							BLSL_RS03975	-1.59918	6.46787	2.48507e-05	0.000200755	ATP-binding cassette domain-containing protein
							BLSL_RS06840	-1.82494	4.83459	3.36794e-05	0.000257783	CrcB family protein
							BLSL_RS01480	-1.56854	8.56394	1.15888e-05	0.000102931	FAD-dependent oxidoreductase
							BLSL_RS10495	-1.64879	5.01285	0.000105279	0.000662212	hypothetical protein
							BLSL_RS05285	-1.84485	4.37943	8.45963e-05	0.000553233	membrane protein insertase YidC
							BLSL_RS01260	-1.54624	9.63155	1.22611e-05	0.000106349	50S ribosomal protein L3
							BLSL_RS06700	-1.70273	7.01181	4.58366e-06	4.46974e-05	energy-coupling factor ABC transporter ATP-binding protein
							BLSL_RS00890	-1.62548	7.81101	7.33845e-06	6.75629e-05	succinyl-diaminopimelate desuccinylase
							BLSL_RS02940	-	-	-	-	MFS transporter
							BLSL_RS02405	-1.54065	12.1682	1.16649e-05	0.000102931	chaperonin GroEL
							BLSL_RS08285	-1.5264	6.82348	4.15486e-05	0.000300727	metal-sensitive transcriptional regulator
							BLSL_RS06890	-2.0295	4.66675	6.75419e-06	6.28865e-05	bile acid:sodium symporter family protein
							BLSL_RS06185	-1.83005	4.93442	1.81354e-05	0.000151712	DUF600 family protein
							BLSL_RS10985	-1.7188	6.84284	4.37469e-06	4.34307e-05	hypothetical protein
							BLSL_RS01395	-1.99121	8.91775	3.40331e-08	6.44674e-07	50S ribosomal protein L17
							BLSL_RS08370	-2.38724	4.85762	1.69026e-07	2.57922e-06	sugar ABC transporter permease
							BLSL_RS05800	-2.27629	4.37713	2.48978e-06	2.65446e-05	ABC transporter permease
							BLSL_RS08510	-1.90846	6.41665	6.0967e-07	7.91131e-06	FtsX-like permease family protein
							BLSL_RS08505	-1.70506	6.84709	5.03295e-06	4.82227e-05	ABC transporter permease
							BLSL_RS02550	-2.25358	7.5094	1.71958e-09	4.64567e-08	ABC transporter substrate-binding protein
							BLSL_RS07940	-1.66445	7.56712	5.14756e-06	4.90357e-05	3-deoxy-7-phosphoheptulonate synthase
							BLSL_RS10610	-	-	-	-	PLP-dependent transferase
							BLSL_RS03665	-1.45633	8.33063	4.68118e-05	0.000331098	recombinase RecA
							BLSL_RS07200	-1.62009	10.3187	4.55072e-06	4.46404e-05	sugar ABC transporter substrate-binding protein
							BLSL_RS01265	-1.96974	8.60485	5.20223e-08	9.31878e-07	50S ribosomal protein L4
							BLSL_RS01870	-	-	-	-	hypothetical protein
							BLSL_RS07710	-1.61249	11.0607	4.81836e-06	4.67097e-05	50S ribosomal protein L19
							BLSL_RS08525	-1.65573	9.73889	3.01251e-06	3.1224e-05	FTR1 family protein
							BLSL_RS07085	-1.6225	10.1357	4.47271e-06	4.41379e-05	hypothetical protein
							BLSL_RS03670	-	-	-	-	RecX family transcriptional regulator
							BLSL_RS00665	-	-	-	-	IS21-like element helper ATPase IstB
							BLSL_RS08375	-2.80236	6.82334	1.19499e-12	9.37784e-11	sugar ABC transporter substrate-binding protein
							BLSL_RS06960	-1.65037	8.76699	3.97563e-06	3.97082e-05	Y-family DNA polymerase
							BLSL_RS11080	-1.68741	6.49023	9.21073e-06	8.34026e-05	hypothetical protein
							BLSL_RS06845	-1.89386	2.77728	0.00699613	0.0205519	CrcB family protein
							BLSL_RS07810	-1.88091	6.29995	1.01564e-06	1.22173e-05	ribonuclease III
							BLSL_RS08385	-1.43357	10.666	4.48547e-05	0.000320003	AarF/UbiB family protein
							BLSL_RS02240	-1.83787	2.98768	0.00434537	0.0142108	glycoside-pentoside-hexuronide (GPH):cation symporter
							BLSL_RS06010	-1.75718	10.0522	7.52177e-07	9.3202e-06	ABC transporter ATP-binding protein
							BLSL_RS09025	-1.67833	9.26401	2.49661e-06	2.65446e-05	Hsp20/alpha crystallin family protein
							BLSL_RS01140	-	-	-	-	PLP-dependent transferase
							BLSL_RS06170	-	-	-	-	hypothetical protein
							BLSL_RS03425	-1.68118	10.854	1.97908e-06	2.20525e-05	translation initiation factor IF-3
							BLSL_RS02450	-1.84547	8.2861	3.48438e-07	4.95022e-06	amidohydrolase family protein
							BLSL_RS00250	-1.98532	6.98923	1.24784e-07	1.95851e-06	sugar ABC transporter permease
							BLSL_RS02605	-1.79631	7.56291	9.6827e-07	1.18201e-05	ECF transporter S component
							BLSL_RS06610	-1.66408	9.88665	2.68081e-06	2.814e-05	HD domain-containing protein
							BLSL_RS01420	-	-	-	-	alpha-N-arabinofuranosidase
							BLSL_RS08515	-1.87335	7.60162	3.24122e-07	4.64481e-06	DUF2318 domain-containing protein
							BLSL_RS08500	-1.69899	5.60333	2.15845e-05	0.000177857	ABC transporter ATP-binding protein
							BLSL_RS02100	-1.93992	6.40855	4.61625e-07	6.28726e-06	nucleoside 2-deoxyribosyltransferase
							BLSL_RS06055	-1.80518	8.65687	5.16305e-07	6.86186e-06	Na+/H+ antiporter NhaA
							BLSL_RS01190	-	-	-	-	EamA family transporter
							BLSL_RS08315	-1.83825	8.80931	3.19859e-07	4.62393e-06	50S ribosomal protein L9
							BLSL_RS05900	-2.33255	5.31289	4.39043e-08	8.03937e-07	carbon starvation protein A
							BLSL_RS02910	-1.94557	6.17677	5.22461e-07	6.88813e-06	ABC transporter permease
							BLSL_RS03185	-1.81758	8.71063	4.31465e-07	5.97525e-06	transcriptional repressor LexA
							BLSL_RS06180	-1.96798	5.94444	6.26085e-07	7.99836e-06	DNA/RNA non-specific endonuclease
							BLSL_RS04630	-	-	-	-	c
							BLSL_RS06955	-1.68483	4.36386	0.000291882	0.00152705	hypothetical protein
							BLSL_RS06515	-2.14909	4.38993	5.92472e-06	5.61146e-05	hypothetical protein
							BLSL_RS03300	-1.98036	7.70766	7.21323e-08	1.2255e-06	carbohydrate kinase
							BLSL_RS05195	-1.94294	5.42795	2.42169e-06	2.62562e-05	tryptophan synthase subunit alpha
							BLSL_RS10840	-	-	-	-	transposase
							BLSL_RS03430	-1.97692	6.74159	1.82203e-07	2.7113e-06	50S ribosomal protein L35
							BLSL_RS00040	-1.87901	10.9474	1.26732e-07	1.97033e-06	MSCRAMM family adhesin SdrC
							BLSL_RS02235	-2.04246	2.8562	0.00264842	0.00969911	DUF4981 domain-containing protein
							BLSL_RS06950	-2.01606	4.9605	3.1582e-06	3.23e-05	aldo/keto reductase family protein
							BLSL_RS05575	-1.80772	7.33879	9.91326e-07	1.20125e-05	MATE family efflux transporter
							BLSL_RS06175	-2.35699	5.549	1.89062e-08	3.89468e-07	hypothetical protein
							BLSL_RS00985	-1.98899	9.00275	3.49883e-08	6.55235e-07	biotin transporter BioY
							BLSL_RS02720	-1.79518	9.57217	4.69501e-07	6.34211e-06	elongation factor P
							BLSL_RS05210	-2.04564	7.17317	4.74831e-08	8.59914e-07	deoxyribonuclease IV
							BLSL_RS01940	-2.06045	7.34111	3.34506e-08	6.41006e-07	ABC transporter substrate-binding protein
							BLSL_RS08815	-2.0783	8.17271	1.38569e-08	2.96573e-07	4-alpha-glucanotransferase
							BLSL_RS01085	-1.94327	9.93359	5.41789e-08	9.60073e-07	50S ribosomal protein L10
							BLSL_RS01230	-2.0422	9.57907	1.29554e-08	2.84673e-07	30S ribosomal protein S9
							BLSL_RS00245	-2.09068	7.91304	1.34266e-08	2.91145e-07	extracellular solute-binding protein
							BLSL_RS02700	-2.79943	4.38538	2.01278e-08	4.09514e-07	hypothetical protein
							BLSL_RS07095	-1.79896	5.28914	1.72985e-05	0.000145449	isoaspartyl peptidase/L-asparaginase family protein
							BLSL_RS00255	-2.28654	6.55594	3.43916e-09	8.58747e-08	carbohydrate ABC transporter permease
							BLSL_RS06605	-1.95032	8.85371	6.54803e-08	1.13591e-06	putative ABC transporter permease
							BLSL_RS06525	-2.31664	7.17136	9.64837e-10	2.77151e-08	calcium-translocating P-type ATPase, PMCA-type
							BLSL_RS00400	-2.01787	9.39584	2.11911e-08	4.2589e-07	sugar ABC transporter permease
							BLSL_RS09170	-	-	-	-	hypothetical protein
							BLSL_RS04100	-2.0433	6.80533	7.96758e-08	1.32632e-06	heat-inducible transcriptional repressor HrcA
							BLSL_RS04155	-2.04096	7.64518	3.24222e-08	6.2861e-07	HIT domain-containing protein
							BLSL_RS05805	-2.59174	4.28973	1.83382e-07	2.7113e-06	DUF4418 family protein
							BLSL_RS06135	-2.14024	7.65856	7.78682e-09	1.78232e-07	MetQ/NlpA family ABC transporter substrate-binding protein
							BLSL_RS08365	-2.83627	4.41798	1.17244e-08	2.64683e-07	carbohydrate ABC transporter permease
							BLSL_RS01830	-2.43387	6.47747	6.01619e-10	1.94405e-08	sugar-binding protein
							BLSL_RS05200	-2.16361	7.60035	5.50795e-09	1.33487e-07	bifunctional indole-3-glycerol phosphate synthase/tryptophan synthase subunit beta
							BLSL_RS08905	-2.24752	8.49365	8.53535e-10	2.57388e-08	adenylosuccinate synthase
							BLSL_RS08825	-2.40955	6.98118	3.06081e-10	1.09657e-08	glycoside hydrolase family 13 protein
							BLSL_RS02185	-2.03515	6.69207	9.92384e-08	1.61926e-06	MarR family transcriptional regulator
							BLSL_RS02920	-2.39007	6.53178	8.59001e-10	2.57388e-08	MFS transporter
							BLSL_RS00215	-2.23888	8.58376	9.92226e-10	2.77151e-08	phospholipase/carboxylesterase
							BLSL_RS00875	-2.14791	9.03448	3.28207e-09	8.3213e-08	ABC transporter ATP-binding protein
							BLSL_RS05300	-3.00135	6.1594	5.66678e-13	4.66943e-11	amino acid permease
							BLSL_RS05790	-2.14836	10.7025	2.18634e-09	5.81143e-08	30S ribosomal protein S4
							BLSL_RS0109395	-2.71364	7.25129	1.79215e-12	1.28412e-10	hemolysin III family protein
							BLSL_RS00390	-2.22473	10.1394	6.89629e-10	2.18559e-08	ABC transporter substrate-binding protein
							BLSL_RS05415	-2.28636	9.32725	3.34474e-10	1.17279e-08	5-methyltetrahydropteroyltriglutamate-- homocysteine S-methyltransferase
							BLSL_RS03320	-2.55117	5.34512	3.1945e-09	8.22585e-08	glucosamine-6-phosphate deaminase
							BLSL_RS01090	-2.21373	9.58146	9.83898e-10	2.77151e-08	50S ribosomal protein L7/L12
							BLSL_RS00405	-2.57433	7.91383	7.35343e-12	4.48831e-10	carbohydrate ABC transporter permease
							BLSL_RS11290	-1.96926	3.10194	0.00182857	0.00719207	hypothetical protein
							BLSL_RS00940	-2.2767	10.294	2.90654e-10	1.06444e-08	50S ribosomal protein L11
							BLSL_RS02695	-2.5923	5.70685	7.2289e-10	2.24778e-08	methyltransferase domain-containing protein
							BLSL_RS07915	-2.32363	8.37408	2.6963e-10	1.00989e-08	phosphate ABC transporter substrate-binding protein PstS
							BLSL_RS11275	-2.19437	7.16404	6.00364e-09	1.43391e-07	hypothetical protein
							BLSL_RS05565	-2.15844	6.43637	2.94485e-08	5.77751e-07	LacI family DNA-binding transcriptional regulator
							BLSL_RS07595	-2.89549	8.1534	2.2898e-14	3.43054e-12	AAA family ATPase
							BLSL_RS02250	-2.47065	7.86013	4.09086e-11	1.8727e-09	mupirocin-resistant isoleucine--tRNA ligase
							BLSL_RS08520	-2.26771	9.73924	4.00653e-10	1.37558e-08	iron transporter
							BLSL_RS03305	-2.47402	8.41421	2.41179e-11	1.22198e-09	ROK family transcriptional regulator
							BLSL_RS07650	-2.7172	9.85408	1.81356e-13	2.13482e-11	AMP-dependent synthetase/ligase
							BLSL_RS08240	-2.46982	7.39853	7.40692e-11	3.1299e-09	histidine-type phosphatase
							BLSL_RS05275	-2.24557	3.12821	0.000482197	0.0023168	amidohydrolase like protein
							BLSL_RS06705	-2.34249	7.56127	4.69447e-10	1.5486e-08	ECF transporter S component
							BLSL_RS03435	-2.3836	9.38286	6.62917e-11	2.87497e-09	50S ribosomal protein L20
							BLSL_RS02725	-2.15511	8.4126	3.76367e-09	9.25751e-08	transcription antitermination factor NusB
							BLSL_RS01880	-2.98655	3.30669	3.2276e-06	3.26324e-05	MFS transporter
							BLSL_RS01875	-2.06071	3.33661	0.000301552	0.00155299	hypothetical protein
							BLSL_RS02195	-2.57947	7.79612	7.81727e-12	4.60102e-10	ABC transporter ATP-binding protein/permease
							BLSL_RS09285	-2.3974	9.10695	5.79987e-11	2.58329e-09	NADP-specific glutamate dehydrogenase
							BLSL_RS04150	-2.4897	8.93632	1.38719e-11	7.62031e-10	threonine--tRNA ligase
							BLSL_RS00945	-2.53361	10.8221	3.48612e-12	2.3938e-10	50S ribosomal protein L1
							BLSL_RS08770	-2.51227	7.73056	2.44692e-11	1.22198e-09	helix-turn-helix transcriptional regulator
							BLSL_RS02190	-2.73477	8.25507	3.45828e-13	3.16625e-11	ABC transporter ATP-binding protein/permease
							BLSL_RS10230	-2.63306	5.97827	1.68032e-10	6.75405e-09	transcriptional regulator
							BLSL_RS02785	-2.59495	10.0968	1.32305e-12	9.91085e-11	PLP-dependent transferase
							BLSL_RS01885	-2.33111	5.96173	7.18664e-09	1.66811e-07	xylose isomerase
							BLSL_RS10970	-3.24493	6.2104	1.63534e-14	2.69504e-12	prolyl oligopeptidase family serine peptidase
							BLSL_RS0109545	-2.59196	3.50542	1.19251e-05	0.000104323	hypothetical protein
							BLSL_RS05225	-2.69311	9.59505	3.1765e-13	3.10211e-11	VanZ family protein
							BLSL_RS00775	-2.3344	6.95495	1.10517e-09	3.03554e-08	DUF4143 domain-containing protein
							BLSL_RS08390	-2.55127	8.97796	4.90845e-12	3.1112e-10	phasin family protein
							BLSL_RS00210	-2.72045	10.6233	1.28308e-13	1.62655e-11	hypothetical protein
							BLSL_RS07090	-1.24884	6.98403	0.000651225	0.00296469	anion transporter
							BLSL_RS02270	-2.91974	9.27336	5.9297e-15	1.13763e-12	methionine adenosyltransferase
							BLSL_RS0109495	-2.98608	6.36855	4.34914e-13	3.77231e-11	pyridoxal 5'-phosphate synthase glutaminase subunit PdxT
							BLSL_RS08775	-2.81596	9.95619	2.95707e-14	4.06104e-12	DnaJ domain-containing protein
							BLSL_RS05215	-	-	-	-	amino acid permease
							BLSL_RS01815	-4.10639	7.0122	6.04447e-22	4.98064e-19	ROK family glucokinase
							BLSL_RS08785	-2.87635	11.82	6.21277e-15	1.13763e-12	molecular chaperone DnaK
							BLSL_RS0109490	-3.08025	7.97232	1.32069e-15	3.10927e-13	pyridoxal 5'-phosphate synthase lyase subunit PdxS
							BLSL_RS08780	-3.22777	10.1188	1.13209e-17	3.10948e-15	nucleotide exchange factor GrpE
							BLSL_RS08600	-3.42447	10.1411	2.39959e-19	9.88629e-17	MFS transporter
							BLSL_RS07020	-3.61966	7.31871	3.7721e-19	1.24329e-16	metal ABC transporter solute-binding protein
							BLSL_RS08855	-3.53588	10.6973	1.94245e-20	1.06705e-17	sucrose phosphorylase
							BLSL_RS08835	-4.47592	6.77624	5.89642e-24	9.7173e-21	ketol-acid reductoisomerase
