# Supplementary material for: Genetic strategies for sex-biased persistence of gut microbes across human life
Source: Nat Commun. 2023 Jul 14;14:4220. doi: 10.1038/s41467-023-39931-2 (PMC10349097; doi:10.1038/s41467-023-39931-2)
Supplement: Supplementary file 20 — Supplementary Data 17 [file 41467_2023_39931_MOESM20_ESM.xlsx]

## Sheet: eukaryotic DEGs
Sample ID	Total read No.	Uniquely Mapped	Multi Mapped	Unmapped
Caco2-HT29-1898B-A-Euc	26633310	0.9399	0.0425	0.0176
Caco2-HT29-1898B-B-Euc	29341647	0.9335	0.0493	0.0172
Caco2-HT29-1898B-C-Euc	25472611	0.9361	0.0465	0.0174
Caco2-HT29-PRL2022-A-Euc	13202732	0.908	0.0624	0.0296
Caco2-HT29-PRL2022-B-Euc	28889877	0.9484	0.0387	0.0129
Caco2-HT29-PRL2022-C-Euc	22422422	0.9435	0.0402	0.0163
Caco2-HT29-CTRL-A-Euc	23691484	0.9359	0.0457	0.0184
Caco2-HT29-CTRL-B-Euc	24338993	0.9413	0.0415	0.0172
Caco2-HT29-CTRL-C-Euc	21415801	0.9303	0.0494	0.0203
Human genes from Caco2-HT29/1898B co-culture which were differentially expressed compared to Control							Human genes from Caco2-HT29/PRL2022 co-culture which were differentially expressed compared to Control
Gene_ID	logFC	logCPM	PValue	FDR	Annotation		Gene_ID	logFC	logCPM	PValue	FDR	Annotation
ENSG00000275910.1	6.86451	-0.78835	1.80859e-12	7.68678e-11	-		ENSG00000163734.4	7.47607	5.48238	4.37783e-174	2.22657e-170	C-X-C motif chemokine ligand 3
ENSG00000108342.13	6.73968	-1.12057	1.02151e-11	3.85797e-10	colony stimulating factor 3		ENSG00000163739.5	7.40087	6.07714	2.86227e-187	4.36725e-183	C-X-C motif chemokine ligand 1
ENSG00000163739.5	6.50534	6.07714	1.02572e-150	1.56504e-146	C-X-C motif chemokine ligand 1		ENSG00000218281.1	6.87383	0.790707	7.54505e-34	2.39838e-31	H2A clustered histone 9, pseudogene
ENSG00000163734.4	6.5046	5.48238	4.86197e-135	2.4728e-131	C-X-C motif chemokine ligand 3		ENSG00000275910.1	6.6748	-0.78835	5.89111e-11	2.44292e-09	-
ENSG00000218281.1	6.4215	0.790707	1.99516e-26	3.71245e-24	H2A clustered histone 9, pseudogene		ENSG00000081041.9	6.54407	6.53142	1.00406e-176	7.65997e-173	C-X-C motif chemokine ligand 2
ENSG00000081041.9	5.69116	6.53142	1.23286e-141	9.40549e-138	C-X-C motif chemokine ligand 2		ENSG00000108342.13	5.79235	-1.12057	1.83973e-06	2.68351e-05	colony stimulating factor 3
ENSG00000124575.7	5.3866	3.02472	1.58369e-71	1.85877e-68	H1.3 linker histone, cluster member		ENSG00000115009.13	5.6184	7.31827	8.23659e-155	3.14185e-151	C-C motif chemokine ligand 20
ENSG00000253868.4	5.32116	1.00269	2.38173e-33	5.95745e-31	FER1L6 antisense RNA 2		ENSG00000124575.7	5.55976	3.02472	2.98512e-75	5.06077e-72	H1.3 linker histone, cluster member
ENSG00000278493.1	5.27283	1.58996	5.98849e-41	2.17553e-38	-		ENSG00000276980.1	5.40827	1.2928	2.84872e-39	1.14384e-36	-
ENSG00000232810.4	5.17479	2.06828	1.25491e-52	8.70336e-50	tumor necrosis factor		ENSG00000254397.1	5.29306	-0.360316	4.89382e-21	7.24951e-19	-
ENSG00000275092.1	5.0946	-0.264033	6.76309e-18	6.4094e-16	-		ENSG00000278493.1	5.29091	1.58996	3.09132e-41	1.38728e-38	-
ENSG00000115009.13	5.09309	7.31827	3.19521e-133	1.21881e-129	C-C motif chemokine ligand 20		ENSG00000276107.1	5.09461	1.50109	4.22172e-40	1.7893e-37	THBS1 intronic transcript 1
ENSG00000276980.1	5.00917	1.2928	4.88289e-32	1.16411e-29	-		ENSG00000253868.4	5.05573	1.00269	1.61276e-26	3.46585e-24	FER1L6 antisense RNA 2
ENSG00000276107.1	4.85502	1.50109	2.81336e-36	8.4169e-34	THBS1 intronic transcript 1		ENSG00000229598.1	4.92541	1.22432	3.20058e-36	1.13569e-33	peroxiredoxin 3 pseudogene 1
ENSG00000241217.3	4.56685	-0.11637	6.76309e-18	6.4094e-16	RNA, 7SL, cytoplasmic 809, pseudogene		ENSG00000232810.4	4.91664	2.06828	1.82121e-44	9.92432e-42	tumor necrosis factor
ENSG00000279765.3	4.51298	-0.0853633	4.11734e-20	4.55235e-18	-		ENSG00000253522.6	4.74502	3.03184	8.70528e-72	1.02173e-68	MIR3142 host gene
ENSG00000261997.1	4.41025	1.44247	7.24967e-37	2.25746e-34	-		ENSG00000015479.20	4.68115	1.50547	6.9307e-44	3.64651e-41	matrin 3
ENSG00000229598.1	4.39601	1.22432	1.92338e-27	3.86143e-25	peroxiredoxin 3 pseudogene 1		ENSG00000118503.16	4.59803	9.11837	1.10616e-123	3.37556e-120	TNF alpha induced protein 3
ENSG00000261553.5	4.32847	2.09377	3.67027e-49	1.93107e-46	-		ENSG00000255843.1	4.47117	-0.239631	1.46664e-15	1.25719e-13	-
ENSG00000280162.1	4.29106	-0.294858	6.83805e-14	3.69982e-12	-		ENSG00000169245.6	4.46886	1.0541	1.34305e-34	4.36006e-32	C-X-C motif chemokine ligand 10
ENSG00000118503.16	4.24192	9.11837	6.12649e-109	1.86956e-105	TNF alpha induced protein 3		ENSG00000259771.1	4.16113	0.821641	6.39233e-25	1.28334e-22	-
ENSG00000200879.1	4.10167	1.29961	3.31958e-41	1.26625e-38	small nucleolar RNA, C/D box 14E		ENSG00000261997.1	4.0985	1.44247	1.2713e-28	3.03085e-26	-
ENSG00000287809.1	4.09661	0.581649	2.08763e-22	2.79413e-20	-		ENSG00000241217.3	4.06602	-0.11637	4.46978e-11	1.9375e-09	RNA, 7SL, cytoplasmic 809, pseudogene
ENSG00000253522.6	3.98124	3.03184	5.35834e-50	3.02806e-47	MIR3142 host gene		ENSG00000252311.1	4.04735	-0.177644	1.45585e-14	1.11067e-12	RNA, U1 small nuclear 103, pseudogene
ENSG00000259771.1	3.96653	0.821641	2.5971e-22	3.44579e-20	-		ENSG00000275092.1	4.0405	-0.264033	4.97653e-08	1.11829e-06	-
ENSG00000279862.1	3.95373	-0.0848447	6.95908e-16	4.84847e-14	-		ENSG00000280162.1	3.96329	-0.294858	4.46978e-11	1.9375e-09	-
ENSG00000255843.1	3.94474	-0.239631	1.0048e-10	3.13523e-09	-		ENSG00000140465.15	3.94527	8.99995	2.01419e-97	5.12208e-94	cytochrome P450 family 1 subfamily A member 1
ENSG00000280367.1	3.94051	1.23906	4.55214e-35	1.19753e-32	-		ENSG00000227507.3	3.93946	1.64718	3.34903e-37	1.27749e-34	lymphotoxin beta
ENSG00000249379.2	3.92745	-0.51567	1.57716e-11	5.61307e-10	-		ENSG00000100906.11	3.85883	8.33361	1.97242e-93	4.29932e-90	NFKB inhibitor alpha
ENSG00000204388.7	3.92113	7.90158	5.24063e-96	1.33269e-92	heat shock protein family A (Hsp70) member 1B		ENSG00000023445.16	3.85474	6.66357	4.02211e-88	7.67118e-85	baculoviral IAP repeat containing 3
ENSG00000197670.6	3.88664	1.80116	2.97955e-40	1.01026e-37	-		ENSG00000207525.1	3.84669	-0.373882	1.63802e-14	1.22514e-12	-
ENSG00000100906.11	3.87524	8.33361	4.65619e-94	1.01492e-90	NFKB inhibitor alpha		ENSG00000267519.6	3.84396	3.70843	9.48575e-63	8.04075e-60	miR-23a/27a/24-2 cluster host gene
ENSG00000228446.2	3.84492	-0.663683	7.27495e-11	2.30772e-09	ANKRD49 pseudogene 1		ENSG00000249379.2	3.84312	-0.51567	1.29626e-10	4.99454e-09	-
ENSG00000173110.8	3.83815	3.27432	5.55459e-66	5.297e-63	heat shock protein family A (Hsp70) member 6		ENSG00000287809.1	3.83499	0.581649	3.18448e-18	3.62603e-16	-
ENSG00000232043.1	3.83381	0.635933	6.73179e-24	1.02714e-21	-		ENSG00000127129.10	3.81576	1.75491	5.98856e-40	2.46955e-37	endothelin 2
ENSG00000252311.1	3.77363	-0.177644	1.15098e-11	4.26255e-10	RNA, U1 small nuclear 103, pseudogene		ENSG00000227782.2	3.79488	-0.317105	1.10355e-13	7.22661e-12	-
ENSG00000267519.6	3.74096	3.70843	1.78948e-60	1.43704e-57	miR-23a/27a/24-2 cluster host gene		ENSG00000232656.9	3.78539	4.67401	5.17373e-73	7.89408e-70	IDI2 antisense RNA 1
ENSG00000249007.1	3.68892	0.791624	4.66291e-23	6.64922e-21	-		ENSG00000206992.1	3.64649	0.264905	1.0819e-15	9.43289e-14	RNA, U6 small nuclear 574, pseudogene
ENSG00000232656.9	3.65809	4.67401	2.20157e-69	2.3994e-66	IDI2 antisense RNA 1		ENSG00000266709.1	3.60232	0.0374234	5.03067e-17	5.08331e-15	-
ENSG00000250033.5	3.64391	-0.185326	1.38886e-14	8.11923e-13	SLC7A11 antisense RNA 1		ENSG00000207031.1	3.58023	-0.708263	9.50903e-10	3.087e-08	small nucleolar RNA, C/D box 59A
ENSG00000023445.16	3.64361	6.66357	1.77467e-80	3.00866e-77	baculoviral IAP repeat containing 3		ENSG00000261553.5	3.5723	2.09377	3.80588e-30	9.67835e-28	-
ENSG00000015479.20	3.63667	1.50547	1.85759e-23	2.77874e-21	matrin 3		ENSG00000228446.2	3.52239	-0.663683	4.97653e-08	1.11829e-06	ANKRD49 pseudogene 1
ENSG00000109846.9	3.63138	2.545	1.43685e-51	9.53194e-49	crystallin alpha B		ENSG00000124253.11	3.49437	3.93265	6.09665e-59	4.65114e-56	phosphoenolpyruvate carboxykinase 1
ENSG00000206992.1	3.61525	0.264905	6.22635e-16	4.39822e-14	RNA, U6 small nuclear 574, pseudogene		ENSG00000286599.1	3.43637	-0.505085	1.64708e-10	6.25152e-09	-
ENSG00000204389.10	3.60917	9.16496	2.05747e-84	3.9241e-81	heat shock protein family A (Hsp70) member 1A		ENSG00000274272.1	3.42299	-0.485618	2.7023e-10	9.86405e-09	-
ENSG00000254397.1	3.60671	-0.360316	7.77706e-07	9.98842e-06	-		ENSG00000265194.1	3.40502	0.835533	9.05007e-20	1.17022e-17	-
ENSG00000233264.2	3.53394	-0.132555	5.98984e-14	3.26404e-12	-		ENSG00000249007.1	3.39606	0.791624	3.2438e-17	3.34418e-15	-
ENSG00000177606.8	3.51372	8.22395	2.32451e-80	3.54674e-77	Jun proto-oncogene, AP-1 transcription factor subunit		ENSG00000213782.7	3.38755	2.72551	8.97606e-43	4.2799e-40	DEAD-box helicase 47
ENSG00000208028.1	3.51167	0.519617	1.73511e-21	2.17002e-19	microRNA 616		ENSG00000189325.7	3.38097	5.56773	1.52699e-68	1.55326e-65	BCL2 interacting protein 5
ENSG00000287403.1	3.50917	-0.638927	1.36766e-09	3.40977e-08	-		ENSG00000207923.1	3.33904	-0.532287	5.36024e-09	1.46309e-07	microRNA 559
ENSG00000169245.6	3.42671	1.0541	8.58388e-18	7.98615e-16	C-X-C motif chemokine ligand 10		ENSG00000279862.1	3.33051	-0.0848447	1.97427e-09	5.98875e-08	-
ENSG00000289117.1	3.36831	-0.313704	3.62877e-13	1.73567e-11	-		ENSG00000144802.11	3.3083	8.42963	8.57543e-73	1.18949e-69	NFKB inhibitor zeta
ENSG00000113369.9	3.34111	7.36293	3.51944e-73	4.88178e-70	arrestin domain containing 3		ENSG00000113369.9	3.29093	7.36293	2.62037e-71	2.85583e-68	arrestin domain containing 3
ENSG00000274976.1	3.33678	1.22767	6.94606e-28	1.4322e-25	-		ENSG00000245532.10	3.28371	9.85077	2.80355e-72	3.56471e-69	nuclear paraspeckle assembly transcript 1
ENSG00000265194.1	3.32568	0.835533	4.53715e-19	4.64617e-17	-		ENSG00000218274.2	3.22213	2.6111	1.90211e-38	7.44164e-36	-
ENSG00000276337.1	3.30696	0.357209	8.58388e-18	7.98615e-16	-		ENSG00000233264.2	3.20209	-0.132555	3.23765e-10	1.17619e-08	-
ENSG00000286334.1	3.29014	-0.305913	1.82312e-13	9.18059e-12	-		ENSG00000212493.1	3.13382	0.353277	2.40188e-15	2.01362e-13	small nucleolar RNA, C/D box 19
ENSG00000128016.7	3.2886	8.35162	5.21312e-72	6.62848e-69	ZFP36 ring finger protein		ENSG00000187193.9	3.12408	0.441336	2.41409e-17	2.52288e-15	metallothionein 1X
ENSG00000227507.3	3.28762	1.64718	1.0775e-24	1.74899e-22	lymphotoxin beta		ENSG00000197670.6	3.12383	1.80116	9.50025e-23	1.62871e-20	-
ENSG00000124253.11	3.20209	3.93265	2.01104e-50	1.22738e-47	phosphoenolpyruvate carboxykinase 1		ENSG00000287403.1	3.11562	-0.638927	8.13773e-07	1.31291e-05	-
ENSG00000279602.1	3.2005	1.61258	5.93853e-32	1.394e-29	-		ENSG00000163659.13	3.11428	7.66856	2.06902e-65	1.97307e-62	TCDD inducible poly(ADP-ribose) polymerase
ENSG00000163121.10	3.19592	3.52342	2.90629e-48	1.43046e-45	neuralized E3 ubiquitin protein ligase 3		ENSG00000232043.1	3.08859	0.635933	5.58073e-13	3.28768e-11	-
ENSG00000117318.9	3.17987	2.05228	9.54683e-36	2.69751e-33	inhibitor of DNA binding 3, HLH protein		ENSG00000286223.1	3.07063	-0.408752	9.41265e-09	2.43009e-07	-
ENSG00000168298.7	3.15962	0.34182	3.74595e-18	3.5947e-16	H1.4 linker histone, cluster member		ENSG00000128016.7	3.06857	8.35162	4.96468e-64	4.45595e-61	ZFP36 ring finger protein
ENSG00000213782.7	3.14409	2.72551	1.28386e-37	4.08106e-35	DEAD-box helicase 47		ENSG00000163121.10	3.06493	3.52342	1.64464e-43	8.36464e-41	neuralized E3 ubiquitin protein ligase 3
ENSG00000245532.10	3.13231	9.85077	8.83775e-67	8.98976e-64	nuclear paraspeckle assembly transcript 1		ENSG00000254577.1	3.06254	-0.262992	6.24918e-11	2.57703e-09	-
ENSG00000270184.1	3.09583	1.40269	1.55531e-24	2.47197e-22	-		ENSG00000270640.1	3.045	0.0569658	4.27548e-11	1.87458e-09	-
ENSG00000218274.2	3.06735	2.6111	1.02603e-35	2.8464e-33	-		ENSG00000279765.3	3.02576	-0.0853633	6.08022e-06	7.54857e-05	-
ENSG00000120129.6	3.0502	7.2899	3.85831e-63	3.46295e-60	dual specificity phosphatase 1		ENSG00000124882.4	3.00365	7.08814	2.95644e-61	2.37418e-58	epiregulin
ENSG00000286223.1	3.04265	-0.408752	1.45325e-09	3.59962e-08	-		ENSG00000272078.1	3.00185	0.104302	7.11975e-13	4.09936e-11	-
ENSG00000277224.3	3.04171	-0.438129	4.41797e-11	1.44655e-09	H2B clustered histone 7		ENSG00000006210.7	2.95914	2.2391	2.2865e-32	6.70913e-30	C-X3-C motif chemokine ligand 1
ENSG00000144802.11	3.03909	8.42963	4.58981e-63	3.89063e-60	NFKB inhibitor zeta		ENSG00000270184.1	2.92657	1.40269	2.16301e-20	2.92235e-18	-
ENSG00000276564.1	3.03427	-0.545465	8.97615e-09	1.9022e-07	-		ENSG00000286360.1	2.89789	0.72811	4.40878e-16	4.10178e-14	-
ENSG00000227782.2	3.0144	-0.317105	1.55745e-07	2.40279e-06	-		ENSG00000138079.14	2.8909	-0.0259235	1.0739e-12	5.90483e-11	solute carrier family 3 member 1
ENSG00000274272.1	3.0123	-0.485618	1.55745e-07	2.40279e-06	-		ENSG00000184371.14	2.85665	2.26911	3.30831e-30	8.70315e-28	colony stimulating factor 1
ENSG00000270640.1	3.00089	0.0569658	8.4479e-12	3.23053e-10	-		ENSG00000250033.5	2.82457	-0.185326	1.71734e-07	3.35937e-06	SLC7A11 antisense RNA 1
ENSG00000207923.1	2.98511	-0.532287	2.48645e-07	3.62699e-06	microRNA 559		ENSG00000202314.1	2.80869	1.11869	1.40511e-19	1.80161e-17	small nucleolar RNA, C/D box 6
ENSG00000170290.4	2.97622	0.532014	4.2739e-21	5.17549e-19	sarcolipin		ENSG00000159388.6	2.80582	7.03481	2.54218e-54	1.76312e-51	BTG anti-proliferation factor 2
ENSG00000286599.1	2.96017	-0.505085	6.51841e-08	1.12636e-06	-		ENSG00000177606.8	2.79684	8.22395	1.58696e-54	1.15304e-51	Jun proto-oncogene, AP-1 transcription factor subunit
ENSG00000009790.15	2.90146	-0.369477	8.76829e-10	2.27916e-08	TRAF3 interacting protein 3		ENSG00000169429.11	2.78605	4.06448	4.66008e-43	2.29366e-40	C-X-C motif chemokine ligand 8
ENSG00000212901.4	2.89771	3.63169	6.13437e-45	2.59995e-42	keratin associated protein 3-1		ENSG00000276698.1	2.78091	-0.184791	3.43579e-09	9.89117e-08	-
ENSG00000207031.1	2.89261	-0.708263	8.20887e-06	8.08593e-05	small nucleolar RNA, C/D box 59A		ENSG00000274993.1	2.77951	-0.19357	4.41797e-11	1.92598e-09	-
ENSG00000277342.1	2.88482	0.0497305	2.77011e-13	1.34179e-11	-		ENSG00000254165.1	2.76203	-0.618748	1.19111e-06	1.84695e-05	-
ENSG00000122861.16	2.86735	1.71144	1.71385e-26	3.26874e-24	plasminogen activator, urokinase		ENSG00000276337.1	2.76123	0.357209	6.76325e-11	2.76061e-09	-
ENSG00000184678.11	2.85413	5.47121	8.80492e-53	6.39741e-50	H2B clustered histone 21		ENSG00000287202.1	2.7582	-0.0628503	8.76829e-10	2.85259e-08	-
ENSG00000225880.5	2.84795	0.159654	1.22042e-12	5.36632e-11	long intergenic non-protein coding RNA 115		ENSG00000287299.1	2.75487	2.56136	3.21763e-30	8.61309e-28	-
ENSG00000251562.9	2.83952	9.35255	1.60642e-56	1.22554e-53	metastasis associated lung adenocarcinoma transcript 1		ENSG00000273284.1	2.74697	0.937514	8.74556e-18	9.53141e-16	-
ENSG00000289155.1	2.82401	-0.156034	1.7944e-12	7.64776e-11	-		ENSG00000245148.2	2.71238	0.970782	3.54394e-18	3.97599e-16	ARAP1 antisense RNA 2
ENSG00000254165.1	2.8206	-0.618748	9.75418e-08	1.60032e-06	-		ENSG00000135604.10	2.69591	0.0733134	3.72799e-10	1.33839e-08	syntaxin 11
ENSG00000189325.7	2.81862	5.56773	6.56535e-50	3.57765e-47	BCL2 interacting protein 5		ENSG00000276564.1	2.6793	-0.545465	5.07156e-06	6.42707e-05	-
ENSG00000198865.10	2.81799	-0.0437206	6.52661e-11	2.08333e-09	coiled-coil domain containing 152		ENSG00000138061.12	2.6709	1.9677	3.31813e-29	8.0362e-27	cytochrome P450 family 1 subfamily B member 1
ENSG00000275552.1	2.81256	0.29276	9.17815e-14	4.89651e-12	-		ENSG00000198865.10	2.65332	-0.0437206	7.46194e-09	1.95963e-07	coiled-coil domain containing 152
ENSG00000135604.10	2.78661	0.0733134	1.89465e-11	6.63041e-10	syntaxin 11		ENSG00000273759.1	2.62241	1.04945	5.06835e-16	4.63071e-14	-
ENSG00000207525.1	2.78653	-0.373882	1.19111e-06	1.46211e-05	-		ENSG00000069399.15	2.61585	6.48693	9.91571e-48	5.819e-45	BCL3 transcription coactivator
ENSG00000272853.1	2.77257	1.02717	4.83016e-21	5.80304e-19	SUV39H2 divergent transcript		ENSG00000013441.17	2.61417	7.31782	2.63738e-48	1.74961e-45	CDC like kinase 1
ENSG00000212493.1	2.76052	0.353277	8.41645e-12	3.22659e-10	small nucleolar RNA, C/D box 19		ENSG00000178828.7	2.60568	3.01508	1.28503e-33	3.9214e-31	ring finger protein 186
ENSG00000274422.1	2.74571	0.205686	1.22042e-12	5.36632e-11	-		ENSG00000137193.14	2.60115	8.01327	3.14175e-48	1.99737e-45	Pim-1 proto-oncogene, serine/threonine kinase
ENSG00000287299.1	2.74032	2.56136	7.00318e-31	1.57139e-28	-		ENSG00000222345.1	2.59922	-0.233315	4.98416e-10	1.75226e-08	-
ENSG00000287202.1	2.69579	-0.0628503	1.12538e-09	2.85708e-08	-		ENSG00000277290.1	2.5971	0.27905	4.00631e-13	2.39718e-11	-
ENSG00000276698.1	2.69562	-0.184791	6.59309e-09	1.42489e-07	-		ENSG00000251562.9	2.58462	9.35255	4.77424e-48	2.91381e-45	metastasis associated lung adenocarcinoma transcript 1
ENSG00000163659.13	2.69529	7.66856	5.51685e-51	3.50734e-48	TCDD inducible poly(ADP-ribose) polymerase		ENSG00000208028.1	2.54219	0.519617	1.00095e-08	2.57112e-07	microRNA 616
ENSG00000266709.1	2.67276	0.0374234	4.13989e-08	7.51087e-07	-		ENSG00000274422.1	2.53274	0.205686	8.629e-09	2.24295e-07	-
ENSG00000130066.17	2.66317	7.81507	3.27556e-50	1.92225e-47	spermidine/spermine N1-acetyltransferase 1		ENSG00000225880.5	2.53152	0.159654	5.74179e-09	1.55334e-07	long intergenic non-protein coding RNA 115
ENSG00000286360.1	2.6346	0.72811	4.81447e-14	2.64024e-12	-		ENSG00000231731.7	2.52006	1.33792	4.23667e-19	5.25554e-17	-
ENSG00000273759.1	2.63421	1.04945	7.42137e-17	6.29085e-15	-		ENSG00000230084.7	2.51749	-0.464901	1.16276e-07	2.38139e-06	ZBTB47 and NKTR antisense RNA 1
ENSG00000289130.1	2.62914	-0.301964	1.00634e-09	2.58934e-08	-		ENSG00000186480.13	2.51642	9.10176	7.44252e-46	4.20585e-43	insulin induced gene 1
ENSG00000168209.6	2.60747	7.92276	1.74952e-48	8.89806e-46	DNA damage inducible transcript 4		ENSG00000271218.1	2.50473	-0.0705884	2.54191e-09	7.5456e-08	-
ENSG00000200534.1	2.60274	1.3131	1.98739e-20	2.26296e-18	small nucleolar RNA, H/ACA box 33		ENSG00000243055.1	2.48252	-0.229758	6.75943e-10	2.28176e-08	GK antisense RNA 1
ENSG00000169429.11	2.60118	4.06448	2.01961e-38	6.69896e-36	C-X-C motif chemokine ligand 8		ENSG00000275582.1	2.47508	0.323418	5.33252e-10	1.85339e-08	-
ENSG00000246859.3	2.59435	-0.070185	4.08687e-10	1.12154e-08	STARD4 antisense RNA 1		ENSG00000274520.1	2.4671	-0.0234674	9.45253e-11	3.72679e-09	-
ENSG00000160318.6	2.59418	1.16762	2.71331e-20	3.06664e-18	claudin domain containing 2		ENSG00000258515.1	2.45836	1.13833	1.49504e-16	1.43467e-14	-
ENSG00000184371.14	2.5933	2.26911	2.21453e-25	3.88383e-23	colony stimulating factor 1		ENSG00000225808.1	2.45434	0.682284	1.05404e-12	5.84821e-11	DnaJ heat shock protein family (Hsp40) member C19 pseudogene 5
ENSG00000159388.6	2.59243	7.03481	2.53424e-47	1.17174e-44	BTG anti-proliferation factor 2		ENSG00000264012.1	2.45095	0.160714	2.23088e-09	6.71377e-08	-
ENSG00000238213.1	2.59112	0.671568	2.64729e-15	1.74859e-13	TARDBP pseudogene 2		ENSG00000255398.3	2.4119	2.07759	1.21507e-21	1.88467e-19	hydroxycarboxylic acid receptor 3
ENSG00000275894.1	2.5894	1.50947	6.66901e-22	8.47965e-20	-		ENSG00000280367.1	2.40396	1.23906	2.21872e-10	8.25687e-09	-
ENSG00000146049.2	2.5846	1.54156	1.15191e-20	1.33151e-18	kidney associated DCDC2 antisense RNA 1		ENSG00000278811.4	2.40394	0.0793602	1.52774e-10	5.84217e-09	long intergenic non-protein coding RNA 624
ENSG00000235919.5	2.57793	1.88431	1.41977e-24	2.28029e-22	ASH1L antisense RNA 1		ENSG00000275552.1	2.40306	0.29276	4.94526e-09	1.36446e-07	-
ENSG00000137193.14	2.57427	8.01327	2.17197e-47	1.03562e-44	Pim-1 proto-oncogene, serine/threonine kinase		ENSG00000226380.9	2.4011	-0.309068	4.39509e-08	1.0024e-06	-
ENSG00000254577.1	2.57004	-0.262992	2.28955e-07	3.39164e-06	-		ENSG00000206344.8	2.39832	0.320993	7.80571e-10	2.57791e-08	HLA complex group 27
ENSG00000272078.1	2.5662	0.104302	2.23088e-09	5.34361e-08	-		ENSG00000111912.20	2.3957	6.16312	6.76159e-41	2.94767e-38	nuclear receptor coactivator 7
ENSG00000163874.11	2.55074	5.90052	5.09926e-45	2.22298e-42	zinc finger CCCH-type containing 12A		ENSG00000146049.2	2.39029	1.54156	4.00919e-17	4.10552e-15	kidney associated DCDC2 antisense RNA 1
ENSG00000206344.8	2.53136	0.320993	9.82552e-12	3.72004e-10	HLA complex group 27		ENSG00000130066.17	2.38964	7.81507	1.69394e-41	7.83217e-39	spermidine/spermine N1-acetyltransferase 1
ENSG00000270069.2	2.52789	1.75723	4.53385e-22	5.9126e-20	miR222/221 cluster host gene		ENSG00000269915.1	2.38138	0.0699156	5.89663e-11	2.44292e-09	-
ENSG00000013441.17	2.52657	7.31782	1.53925e-45	6.90761e-43	CDC like kinase 1		ENSG00000279863.1	2.37629	0.592418	4.69791e-11	2.03062e-09	-
ENSG00000276248.1	2.52277	0.939526	1.08656e-15	7.46788e-14	-		ENSG00000269887.1	2.37437	-0.615392	5.04022e-06	6.39797e-05	-
ENSG00000127129.10	2.52127	1.75491	6.08674e-16	4.33979e-14	endothelin 2		ENSG00000122861.16	2.37035	1.71144	6.98724e-17	7.0139e-15	plasminogen activator, urokinase
ENSG00000187193.9	2.5179	0.441336	1.52774e-10	4.53507e-09	metallothionein 1X		ENSG00000009790.15	2.36931	-0.369477	5.04022e-06	6.39797e-05	TRAF3 interacting protein 3
ENSG00000203875.13	2.51342	3.31788	2.07179e-33	5.26857e-31	small nucleolar RNA host gene 5		ENSG00000197980.14	2.34905	0.767248	1.49026e-13	9.55396e-12	leucine, glutamate and lysine rich 1
ENSG00000253598.3	2.51333	0.933715	5.00715e-17	4.36566e-15	solute carrier family 10 member 5		ENSG00000274976.1	2.34761	1.22767	7.62677e-12	3.68257e-10	-
ENSG00000267270.7	2.5069	2.15029	9.07598e-28	1.84642e-25	-		ENSG00000276248.1	2.34744	0.939526	8.22472e-13	4.64788e-11	-
ENSG00000264012.1	2.50644	0.160714	2.21872e-10	6.35144e-09	-		ENSG00000265683.1	2.33138	-0.418877	4.24746e-07	7.47494e-06	synaptophysin like 1 pseudogene 2
ENSG00000289190.1	2.49749	-0.658572	1.85149e-07	2.80537e-06	-		ENSG00000279700.1	2.3279	-0.198547	2.92653e-08	6.9337e-07	-
ENSG00000274667.1	2.48031	-0.0451149	1.14261e-09	2.88642e-08	-		ENSG00000273373.1	2.32198	0.172598	2.4008e-08	5.79611e-07	SLC16A4 antisense RNA 1
ENSG00000132002.9	2.47324	8.34135	1.83869e-44	7.58238e-42	DnaJ heat shock protein family (Hsp40) member B1		ENSG00000279110.1	2.31656	-0.191485	1.35633e-08	3.40377e-07	-
ENSG00000162772.17	2.47239	5.50259	4.82467e-41	1.79548e-38	activating transcription factor 3		ENSG00000243708.11	2.31301	-0.56898	3.34499e-06	4.45357e-05	phospholipase A2 group IVB
ENSG00000275582.1	2.46309	0.323418	5.89663e-11	1.89812e-09	-		ENSG00000289574.1	2.30823	-0.34344	9.90349e-08	2.06149e-06	-
ENSG00000245748.1	2.46153	-0.656821	1.25695e-06	1.53216e-05	-		ENSG00000163874.11	2.2929	5.90052	2.66542e-36	9.68309e-34	zinc finger CCCH-type containing 12A
ENSG00000170345.10	2.4463	7.86174	2.1944e-43	8.81111e-41	Fos proto-oncogene, AP-1 transcription factor subunit		ENSG00000162772.17	2.28666	5.50259	2.28026e-35	7.73161e-33	activating transcription factor 3
ENSG00000006210.7	2.44445	2.2391	6.49686e-22	8.33018e-20	C-X3-C motif chemokine ligand 1		ENSG00000182782.8	2.28433	1.34477	9.27513e-15	7.18375e-13	hydroxycarboxylic acid receptor 2
ENSG00000171223.6	2.4215	6.60511	5.73761e-42	2.24473e-39	JunB proto-oncogene, AP-1 transcription factor subunit		ENSG00000169894.18	1.24695	6.48736	1.82121e-44	9.92432e-42	mucin 3A, cell surface associated
ENSG00000164949.8	2.41985	4.30801	3.32188e-36	9.74715e-34	GTP binding protein overexpressed in skeletal muscle		ENSG00000224505.3	2.27745	-0.952473	8.96402e-05	0.000767956	HEXIM2 antisense RNA 1
ENSG00000224505.3	2.41901	-0.952473	4.67204e-05	0.000366697	HEXIM2 antisense RNA 1		ENSG00000270069.2	2.27115	1.75723	1.16915e-16	1.1509e-14	miR222/221 cluster host gene
ENSG00000228686.2	2.41193	-0.442762	1.48575e-07	2.30625e-06	-		ENSG00000260677.1	2.25003	3.17653	3.09394e-26	6.46675e-24	-
ENSG00000273284.1	2.39061	0.937514	2.0353e-13	1.01986e-11	-		ENSG00000271533.1	2.24617	0.778504	6.347e-12	3.08416e-10	-
ENSG00000255398.3	2.37374	2.07759	2.10742e-21	2.61423e-19	hydroxycarboxylic acid receptor 3		ENSG00000286430.1	2.23801	0.36058	5.0808e-10	1.77398e-08	-
ENSG00000202314.1	2.37286	1.11869	6.52904e-14	3.5452e-12	small nucleolar RNA, C/D box 6		ENSG00000288823.1	2.23656	-0.205359	3.72698e-06	4.92349e-05	-
ENSG00000269887.1	2.3726	-0.615392	4.47233e-06	4.7421e-05	-		ENSG00000159200.18	2.2364	6.11712	4.62434e-36	1.6036e-33	regulator of calcineurin 1
ENSG00000148926.10	2.36692	6.52097	2.52957e-40	8.77185e-38	adrenomedullin		ENSG00000137801.11	2.23578	7.33603	8.13436e-37	3.02717e-34	thrombospondin 1
ENSG00000225808.1	2.36639	0.682284	2.16426e-12	8.9979e-11	DnaJ heat shock protein family (Hsp40) member C19 pseudogene 5		ENSG00000289117.1	2.22713	-0.313704	0.000161428	0.00126701	-
ENSG00000186480.13	2.35387	9.10176	8.09067e-41	2.87087e-38	insulin induced gene 1		ENSG00000246859.3	2.2251	-0.070185	2.49859e-06	3.45635e-05	STARD4 antisense RNA 1
ENSG00000273802.3	2.35071	2.17252	6.34778e-24	9.78328e-22	H2B clustered histone 8		ENSG00000225855.7	2.21712	3.94273	3.56722e-30	9.22519e-28	RUSC1 antisense RNA 1
ENSG00000219200.12	2.35007	0.978741	4.07689e-15	2.60597e-13	ribonuclease K		ENSG00000259657.1	2.21276	-0.10316	9.43553e-08	1.96946e-06	phosphatidylinositol glycan anchor biosynthesis class H pseudogene 1
ENSG00000279863.1	2.34533	0.592418	1.50441e-11	5.40102e-10	-		ENSG00000279048.1	2.20964	-0.207021	2.94947e-08	6.96641e-07	-
ENSG00000182782.8	2.3377	1.34477	1.19678e-16	9.66165e-15	hydroxycarboxylic acid receptor 2		ENSG00000286018.1	2.20545	0.932253	3.96453e-13	2.38153e-11	-
ENSG00000226580.1	2.33652	-0.27291	1.64184e-08	3.27038e-07	ribosomal protein L39 pseudogene 40		ENSG00000089356.19	2.19773	5.18674	2.51016e-33	7.50981e-31	FXYD domain containing ion transport regulator 3
ENSG00000137331.12	2.32053	4.74217	3.6727e-35	9.83124e-33	immediate early response 3		ENSG00000283930.1	2.19447	1.50428	1.70839e-17	1.82284e-15	PLD5 pseudogene 1
ENSG00000288823.1	2.28483	-0.205359	1.38913e-07	2.1806e-06	-		ENSG00000274849.1	2.19366	0.101503	9.25808e-09	2.39423e-07	-
ENSG00000230084.7	2.28069	-0.464901	1.25695e-06	1.53216e-05	ZBTB47 and NKTR antisense RNA 1		ENSG00000283235.2	2.17944	0.0280521	4.09998e-08	9.40714e-07	-
ENSG00000069399.15	2.25556	6.48693	1.07099e-36	3.26823e-34	BCL3 transcription coactivator		ENSG00000277687.1	2.1777	0.132983	1.05844e-09	3.3786e-08	-
ENSG00000273373.1	2.2529	0.172598	6.25933e-09	1.36047e-07	SLC16A4 antisense RNA 1		ENSG00000267082.1	2.17473	-0.0287674	4.41829e-07	7.72215e-06	-
ENSG00000275888.1	2.23648	0.39118	6.29147e-10	1.66082e-08	-		ENSG00000274667.1	2.17162	-0.0451149	5.00137e-07	8.67169e-06	-
ENSG00000289086.1	2.22865	-0.205044	5.94264e-08	1.03626e-06	-		ENSG00000154316.16	2.16572	-0.406348	1.92068e-06	2.76991e-05	L-threonine dehydrogenase (pseudogene)
ENSG00000267259.1	2.22098	-0.0628744	8.95485e-09	1.90032e-07	endogenous retrovirus group E member 1		ENSG00000279652.1	2.16496	-0.0269979	1.38913e-07	2.7852e-06	-
ENSG00000235910.2	2.22066	-0.370298	1.26203e-06	1.53675e-05	APOA1 antisense RNA		ENSG00000188603.22	2.16103	0.156075	6.25933e-09	1.67847e-07	CLN3 lysosomal/endosomal transmembrane protein, battenin
ENSG00000260677.1	2.18587	3.17653	2.2974e-25	3.98338e-23	-		ENSG00000275888.1	2.15992	0.39118	5.13918e-09	1.41286e-07	-
ENSG00000213928.9	2.17181	0.797821	1.00474e-12	4.49569e-11	interferon regulatory factor 9		ENSG00000168209.6	2.1585	7.92276	9.66561e-35	3.20604e-32	DNA damage inducible transcript 4
ENSG00000288919.1	2.15798	0.621445	1.06918e-10	3.30233e-09	-		ENSG00000235910.2	2.15715	-0.370298	5.04019e-06	6.39797e-05	APOA1 antisense RNA
ENSG00000154316.16	2.14777	-0.406348	2.75876e-06	3.08374e-05	L-threonine dehydrogenase (pseudogene)		ENSG00000273729.1	2.15434	-0.0323556	4.09998e-08	9.40714e-07	-
ENSG00000099860.9	2.14568	4.68293	3.85927e-31	8.78877e-29	growth arrest and DNA damage inducible beta		ENSG00000258136.2	2.14996	1.03801	1.02413e-12	5.7239e-11	PRDM4 antisense RNA 1
ENSG00000288904.1	2.13576	-0.322144	1.40043e-07	2.19157e-06	-		ENSG00000167604.15	2.14361	3.27645	9.86098e-26	2.03323e-23	NFKB inhibitor delta
ENSG00000203814.7	2.13478	0.821079	4.65309e-14	2.56306e-12	H2B clustered histone 18		ENSG00000289523.1	2.14042	-0.121708	1.38913e-07	2.7852e-06	-
ENSG00000279652.1	2.13429	-0.0269979	9.74614e-08	1.60032e-06	-		ENSG00000231721.7	2.13023	-0.0833442	2.32845e-07	4.38427e-06	long intergenic non-protein coding RNA, p53 induced transcript
ENSG00000278987.1	2.13243	0.00575379	5.34322e-08	9.44691e-07	-		ENSG00000277053.4	2.12889	0.33129	4.21734e-08	9.63296e-07	general transcription factor IIi pseudogene 1
ENSG00000124882.4	2.13052	7.08814	1.84977e-33	4.78368e-31	epiregulin		ENSG00000203875.13	2.12862	3.31788	1.58102e-23	2.94185e-21	small nucleolar RNA host gene 5
ENSG00000277053.4	2.12663	0.33129	2.84645e-09	6.70232e-08	general transcription factor IIi pseudogene 1		ENSG00000278991.1	2.12456	-0.0228464	1.03781e-08	2.66133e-07	-
ENSG00000271218.1	2.12437	-0.0705884	7.19806e-07	9.33102e-06	-		ENSG00000170345.10	2.12328	7.86174	9.24659e-34	2.87928e-31	Fos proto-oncogene, AP-1 transcription factor subunit
ENSG00000286430.1	2.1158	0.36058	3.97346e-09	9.04882e-08	-		ENSG00000245748.1	2.12202	-0.656821	7.25901e-05	0.000639111	-
ENSG00000267082.1	2.11213	-0.0287674	2.0112e-07	3.01442e-06	-		ENSG00000274322.1	2.12148	0.401459	4.94474e-11	2.12527e-09	-
ENSG00000172602.11	2.10999	4.0004	3.32573e-28	6.95122e-26	Rho family GTPase 1		ENSG00000279878.1	2.11935	1.58581	7.57757e-16	6.8011e-14	-
ENSG00000245148.2	2.10788	0.970782	5.01926e-11	1.63292e-09	ARAP1 antisense RNA 2		ENSG00000180667.11	2.11848	5.13621	7.36406e-31	2.04292e-28	YOD1 deubiquitinase
ENSG00000139278.10	2.10672	1.10346	1.07014e-13	5.57278e-12	GLI pathogenesis related 1		ENSG00000199053.3	2.11367	-0.407427	5.75326e-07	9.77542e-06	microRNA 324
ENSG00000273117.1	2.09915	2.7662	3.9085e-23	5.73422e-21	INSIG1 divergent transcript		ENSG00000117318.9	2.11208	2.05228	2.63058e-14	1.90225e-12	inhibitor of DNA binding 3, HLH protein
ENSG00000251279.2	2.09525	0.200932	1.79574e-09	4.36296e-08	SMIM15 antisense RNA 1		ENSG00000166333.14	2.11078	1.38441	2.99555e-15	2.4706e-13	integrin linked kinase
ENSG00000269155.2	2.08737	1.08774	1.59847e-13	8.12984e-12	-		ENSG00000270060.1	2.10424	0.247387	8.73984e-10	2.84941e-08	-
ENSG00000249884.8	2.0857	0.125302	1.08635e-09	2.77184e-08	RNF103-CHMP3 readthrough		ENSG00000243230.1	2.10241	-0.119193	8.60981e-08	1.81951e-06	-
ENSG00000268812.3	2.08459	-0.347102	9.33014e-08	1.54161e-06	LIF antisense RNA 2		ENSG00000288919.1	2.10084	0.621445	4.52856e-10	1.61441e-08	-
ENSG00000118194.21	2.08195	1.76912	1.6938e-16	1.33216e-14	troponin T2, cardiac type		ENSG00000164949.8	2.09955	4.30801	2.07708e-27	4.59305e-25	GTP binding protein overexpressed in skeletal muscle
ENSG00000137801.11	2.07019	7.33603	3.79338e-32	9.1872e-30	thrombospondin 1		ENSG00000273340.1	2.09923	2.51532	5.48547e-21	8.04781e-19	MHC class I polypeptide-related sequence E (pseudogene)
ENSG00000272473.1	2.06498	1.4148	2.14332e-16	1.62701e-14	-		ENSG00000279744.1	2.09667	0.867813	3.41631e-12	1.73176e-10	-
ENSG00000253696.2	2.05519	0.127767	2.64223e-08	5.07109e-07	KBTBD11 overlapping transcript 1		ENSG00000224431.1	2.09192	0.0111772	3.74077e-08	8.71399e-07	-
ENSG00000260589.1	2.05511	0.369235	1.31305e-09	3.29516e-08	STAM divergent transcript		ENSG00000289042.1	2.07339	-0.0870955	4.21876e-09	1.20093e-07	-
ENSG00000274849.1	2.05251	0.101503	1.20201e-07	1.93055e-06	-		ENSG00000245970.2	2.06633	0.118906	8.41323e-09	2.19434e-07	RPL30 antisense RNA 1
ENSG00000289046.1	1.13196	-0.0293442	6.62429e-08	1.14078e-06	-		ENSG00000185022.12	2.05968	6.40649	2.24973e-31	6.35673e-29	MAF bZIP transcription factor F
ENSG00000169894.18	2.19157	6.37237	5.24063e-96	1.33269e-92	mucin 3A, cell surface associated		ENSG00000244151.1	2.05341	0.0278271	2.6105e-07	4.84561e-06	-
ENSG00000274993.1	2.04536	-0.19357	5.5532e-06	5.73668e-05	-		ENSG00000279861.1	2.0534	1.04606	3.66476e-12	1.85156e-10	-
ENSG00000172215.6	2.04404	0.836544	1.84001e-11	6.454e-10	C-X-C motif chemokine receptor 6		ENSG00000107201.11	2.05233	0.424659	1.01019e-09	3.25866e-08	DExD/H-box helicase 58
ENSG00000232934.8	2.04315	1.77841	4.25356e-16	3.07587e-14	-		ENSG00000287306.1	2.05147	0.772553	5.29058e-12	2.5873e-10	-
ENSG00000271533.1	2.03574	0.778504	3.87502e-10	1.06917e-08	-		ENSG00000163545.11	2.04314	6.26989	8.98935e-31	2.44928e-28	NUAK family kinase 2
ENSG00000272034.1	2.03445	0.378624	5.0757e-09	1.13556e-07	small nucleolar RNA, C/D box 14A		ENSG00000272034.1	2.03784	0.378624	3.33468e-08	7.83983e-07	small nucleolar RNA, C/D box 14A
ENSG00000117983.17	2.38529	6.2648	3.85831e-63	3.46295e-60	mucin 5B, oligomeric mucus/gel-forming		ENSG00000275894.1	2.03268	1.50947	1.26025e-12	6.77075e-11	-
ENSG00000116717.13	2.03334	5.9352	1.89817e-30	4.13748e-28	growth arrest and DNA damage inducible alpha		ENSG00000228686.2	2.03066	-0.442762	3.62234e-05	0.000354066	-
ENSG00000138079.14	2.03214	-0.0259235	6.39521e-06	6.49223e-05	solute carrier family 3 member 1		ENSG00000279089.1	2.02949	1.30576	2.60046e-13	1.59348e-11	-
ENSG00000119866.22	2.03111	-0.280789	1.6362e-06	1.92667e-05	BAF chromatin remodeling complex subunit BCL11A		ENSG00000278987.1	2.02919	0.00575379	7.19806e-07	1.17968e-05	-
ENSG00000163545.11	2.03044	6.26989	1.6443e-30	3.63605e-28	NUAK family kinase 2		ENSG00000090339.9	2.02914	5.69307	6.27776e-30	1.57026e-27	intercellular adhesion molecule 1
ENSG00000260708.1	2.03016	2.93041	5.94364e-23	8.39705e-21	TBC1D22A divergent transcript		ENSG00000235919.5	2.0278	1.88431	4.40546e-14	3.06934e-12	ASH1L antisense RNA 1
ENSG00000258136.2	2.02832	1.03801	1.0664e-11	3.96858e-10	PRDM4 antisense RNA 1		ENSG00000236364.4	2.01938	0.568971	7.01724e-10	2.36356e-08	-
ENSG00000231731.7	2.02473	1.33792	2.27246e-12	9.42205e-11	-		ENSG00000212901.4	2.01095	3.63169	1.01433e-21	1.61215e-19	keratin associated protein 3-1
ENSG00000263968.2	2.01911	0.787025	9.91292e-11	3.10578e-09	RNA, 7SL, cytoplasmic 381, pseudogene		ENSG00000118194.21	2.00833	1.76912	1.53819e-14	1.16187e-12	troponin T2, cardiac type
ENSG00000152689.18	2.00646	1.00253	5.53836e-12	2.18357e-10	RAS guanyl releasing protein 3		ENSG00000285799.1	2.00406	-0.0377858	5.45203e-07	9.31546e-06	-
ENSG00000162783.11	2.00323	6.32532	4.97013e-30	1.06809e-27	immediate early response 5		ENSG00000137331.12	1.99333	4.74217	2.84238e-26	6.02348e-24	immediate early response 3
ENSG00000244151.1	1.99939	0.0278271	3.40953e-07	4.83032e-06	-		ENSG00000235772.1	1.99261	-1.06144	5.47822e-05	0.00050248	-
ENSG00000279700.1	1.99807	-0.198547	4.64438e-06	4.89054e-05	-		ENSG00000232934.8	1.97559	1.77841	2.56971e-14	1.86708e-12	-
ENSG00000234630.1	1.98422	0.112321	5.67251e-08	9.92559e-07	-		ENSG00000125148.7	1.96809	2.5776	3.24726e-20	4.30841e-18	metallothionein 2A
ENSG00000162616.9	1.98228	3.22637	4.12813e-23	5.94217e-21	DnaJ heat shock protein family (Hsp40) member B4		ENSG00000279602.1	1.96696	1.61258	3.24996e-10	1.17786e-08	-
ENSG00000129048.7	1.98177	0.175555	3.77615e-08	6.91394e-07	atypical chemokine receptor 4		ENSG00000204380.4	1.96454	-0.25594	1.30103e-05	0.000147482	PKP4 antisense RNA 1
ENSG00000152137.8	1.97993	3.88901	4.87405e-25	8.26313e-23	heat shock protein family B (small) member 8		ENSG00000288839.1	1.94965	0.524523	1.46445e-08	3.65107e-07	-
ENSG00000204380.4	1.96596	-0.25594	4.86925e-06	5.10268e-05	PKP4 antisense RNA 1		ENSG00000263968.2	1.94456	0.787025	4.10901e-09	1.17407e-07	RNA, 7SL, cytoplasmic 381, pseudogene
ENSG00000180596.8	1.96424	1.40477	1.62846e-14	9.48363e-13	H2B clustered histone 4		ENSG00000288826.1	1.94444	0.470972	1.33345e-08	3.35738e-07	-
ENSG00000278828.2	1.95672	1.99112	5.03701e-17	4.36674e-15	H3 clustered histone 10		ENSG00000172215.6	1.94279	0.836544	7.47733e-10	2.4856e-08	C-X-C motif chemokine receptor 6
ENSG00000265683.1	1.95579	-0.418877	4.10294e-05	0.000328969	synaptophysin like 1 pseudogene 2		ENSG00000171223.6	1.93814	6.60511	4.1895e-28	9.68536e-26	JunB proto-oncogene, AP-1 transcription factor subunit
ENSG00000281183.1	1.95547	2.1012	1.33011e-16	1.05702e-14	NPTN intronic transcript 1		ENSG00000255120.5	1.93733	0.596892	1.65349e-09	5.0559e-08	OVOL1 antisense RNA 1
ENSG00000087074.8	1.95495	8.4918	2.11943e-29	4.49144e-27	protein phosphatase 1 regulatory subunit 15A		ENSG00000267523.1	1.9329	1.87412	1.85387e-15	1.57146e-13	-
ENSG00000271614.1	1.94973	0.680778	3.90925e-11	1.30806e-09	ATP2B1 antisense RNA 1		ENSG00000259248.7	1.93262	0.160275	6.15281e-08	1.34498e-06	USP3 antisense RNA 1
ENSG00000268366.1	1.94707	-0.213236	2.48472e-06	2.81245e-05	SERTAD3 antisense RNA 1		ENSG00000255423.1	1.92773	2.02822	4.35808e-17	4.43304e-15	endogenous Bornavirus like nucleoprotein 2
ENSG00000049249.9	1.9418	0.648228	7.21977e-11	2.29498e-09	TNF receptor superfamily member 9		ENSG00000087074.8	1.91784	8.4918	2.11801e-28	4.97179e-26	protein phosphatase 1 regulatory subunit 15A
ENSG00000272945.1	1.93953	-0.213533	5.12851e-07	6.88221e-06	-		ENSG00000238213.1	1.91693	0.671568	1.09837e-07	2.26167e-06	TARDBP pseudogene 2
ENSG00000105327.18	1.93919	4.18409	1.69573e-24	2.66737e-22	BCL2 binding component 3		ENSG00000265474.1	1.91362	-0.223826	9.61305e-07	1.52787e-05	-
ENSG00000158246.8	1.93907	3.33411	9.17289e-23	1.2609e-20	terminal nucleotidyltransferase 5B		ENSG00000279331.1	1.90673	0.0911966	1.20201e-07	2.44863e-06	RBM12B antisense RNA 1
ENSG00000289523.1	1.93862	-0.121708	3.54588e-06	3.83982e-05	-		ENSG00000078401.7	1.90369	6.38153	2.68218e-27	5.84638e-25	endothelin 1
ENSG00000258515.1	1.9349	1.13833	1.5397e-10	4.56169e-09	-		ENSG00000219200.12	1.90262	0.978741	6.06895e-09	1.63316e-07	ribonuclease K
ENSG00000276390.1	1.92815	-0.153683	5.12851e-07	6.88221e-06	-		ENSG00000134070.5	1.89566	4.65691	1.10711e-24	2.19381e-22	interleukin 1 receptor associated kinase 2
ENSG00000270761.1	1.92046	-0.0439941	3.87945e-07	5.38604e-06	CD2AP divergent transcript		ENSG00000200534.1	1.89328	1.3131	2.85285e-09	8.33885e-08	small nucleolar RNA, H/ACA box 33
ENSG00000286835.1	1.91306	-0.185251	1.17771e-07	1.89752e-06	-		ENSG00000230551.4	1.89269	4.42918	5.28213e-24	1.00744e-21	-
ENSG00000279159.1	1.91149	2.182	2.01372e-16	1.54399e-14	-		ENSG00000280198.1	1.89007	-0.387228	4.64438e-06	5.9713e-05	-
ENSG00000243649.9	1.90882	3.73701	9.84665e-23	1.34143e-20	complement factor B		ENSG00000109321.11	1.8866	7.67071	2.01863e-27	4.52945e-25	amphiregulin
ENSG00000253196.2	1.90715	0.16433	2.97394e-08	5.58823e-07	-		ENSG00000105327.18	1.88366	4.18409	7.64877e-23	1.34144e-20	BCL2 binding component 3
ENSG00000289574.1	1.90445	-0.34344	2.87092e-05	0.000243358	-		ENSG00000276603.1	1.88348	0.600916	2.47684e-09	7.39563e-08	-
ENSG00000258725.2	1.90332	-0.516278	1.00175e-05	9.58887e-05	PRC1 antisense RNA 1		ENSG00000163435.16	1.88328	8.70467	1.52129e-27	3.46446e-25	E74 like ETS transcription factor 3
ENSG00000259657.1	1.90252	-0.10316	5.0548e-06	5.27297e-05	phosphatidylinositol glycan anchor biosynthesis class H pseudogene 1		ENSG00000286219.2	1.88137	0.670569	5.3172e-09	1.45394e-07	notch 2 N-terminal like C
ENSG00000197980.14	1.89287	0.767248	9.49365e-09	2.00352e-07	leucine, glutamate and lysine rich 1		ENSG00000004799.8	1.87738	2.30704	1.48237e-16	1.43152e-14	pyruvate dehydrogenase kinase 4
ENSG00000142871.18	1.88888	5.95403	9.64098e-27	1.88592e-24	cellular communication network factor 1		ENSG00000268366.1	1.87632	-0.213236	1.97668e-05	0.000212545	SERTAD3 antisense RNA 1
ENSG00000278916.1	1.88884	-0.170492	5.41354e-07	7.20767e-06	CEP83 divergent transcript		ENSG00000227719.1	1.87446	0.783883	1.23405e-09	3.89838e-08	-
ENSG00000226380.9	1.88375	-0.309068	4.16284e-05	0.000332896	-		ENSG00000245156.1	1.86927	0.417891	9.11766e-08	1.91095e-06	-
ENSG00000220323.4	1.87416	1.35051	2.01965e-12	8.46587e-11	H2B clustered histone 19, pseudogene		ENSG00000168298.7	1.8623	0.34182	2.8024e-05	0.000285441	H1.4 linker histone, cluster member
ENSG00000285799.1	1.86924	-0.0377858	2.69029e-06	3.00941e-05	-		ENSG00000253696.2	1.85424	0.127767	2.59603e-06	3.57493e-05	KBTBD11 overlapping transcript 1
ENSG00000266010.3	1.86785	4.14214	4.09271e-23	5.94217e-21	GATA6 antisense RNA 1 (head to head)		ENSG00000198711.5	1.83972	-0.589014	3.997e-05	0.000385501	SSBP3 antisense RNA 1
ENSG00000185022.12	1.86099	6.40649	3.31347e-26	6.0912e-24	MAF bZIP transcription factor F		ENSG00000117616.18	1.83437	5.29695	3.29501e-24	6.36396e-22	arginine and serine rich protein 1
ENSG00000059728.11	1.86074	5.78698	7.60524e-26	1.36519e-23	MAX dimerization protein 1		ENSG00000258559.2	1.82411	0.930797	2.04388e-10	7.66228e-09	-
ENSG00000277290.1	1.86029	0.27905	1.41396e-06	1.68944e-05	-		ENSG00000208772.1	1.82249	0.213938	4.09118e-07	7.25008e-06	small nucleolar RNA, C/D box 94
ENSG00000186019.12	1.85986	0.0544584	3.10622e-07	4.43356e-06	ZNF225 and ZNF224 antisense RNA 1		ENSG00000204388.7	1.82016	7.90158	2.6323e-25	5.35515e-23	heat shock protein family A (Hsp70) member 1B
ENSG00000283235.2	1.85795	0.0280521	2.69029e-06	3.00941e-05	-		ENSG00000268403.2	1.81608	1.11571	5.21462e-11	2.21629e-09	-
ENSG00000188603.22	1.85315	0.156075	1.05181e-06	1.30902e-05	CLN3 lysosomal/endosomal transmembrane protein, battenin		ENSG00000180178.11	1.81498	0.846054	1.23405e-09	3.89838e-08	fatty acyl-CoA reductase 2 pseudogene 1
ENSG00000285106.2	1.85012	-0.051203	1.72428e-07	2.62828e-06	-		ENSG00000260710.2	1.80921	0.134765	1.41396e-06	2.14455e-05	-
ENSG00000159200.18	1.8496	6.11712	1.14958e-25	2.03957e-23	regulator of calcineurin 1		ENSG00000117983.17	1.32652	6.33715	4.96965e-09	1.11674e-07	mucin 5B, oligomeric mucus/gel-forming
ENSG00000196890.5	1.84282	2.01778	2.40733e-15	1.60398e-13	H2B.U histone 1		ENSG00000119866.22	1.80529	-0.280789	0.000125503	0.00102512	BAF chromatin remodeling complex subunit BCL11A
ENSG00000272054.1	1.83568	-0.121173	1.97934e-06	2.28274e-05	-		ENSG00000184678.11	1.80462	5.47121	7.78204e-23	1.3493e-20	H2B clustered histone 21
ENSG00000115844.11	1.83469	0.203542	5.7347e-09	1.25538e-07	distal-less homeobox 2		ENSG00000279159.1	1.80105	2.182	5.63129e-14	3.87037e-12	-
ENSG00000288839.1	1.83154	0.524523	5.1171e-08	9.07016e-07	-		ENSG00000281183.1	1.79908	2.1012	1.75348e-13	1.11015e-11	NPTN intronic transcript 1
ENSG00000226622.6	1.82774	1.01734	1.15386e-10	3.55667e-09	-		ENSG00000289138.1	1.79744	2.733	9.27946e-17	9.25399e-15	-
ENSG00000124635.9	1.82731	1.34387	3.67877e-12	1.48494e-10	H2B clustered histone 11		ENSG00000233429.9	1.79111	0.758626	1.26802e-08	3.20321e-07	HOXA transcript antisense RNA, myeloid-specific 1
ENSG00000288826.1	1.82724	0.470972	8.78258e-08	1.46134e-06	-		ENSG00000235703.7	1.79045	1.60943	4.95699e-12	2.4398e-10	EOLA2 divergent transcript
ENSG00000231721.7	1.82639	-0.0833442	1.03804e-05	9.88665e-05	long intergenic non-protein coding RNA, p53 induced transcript		ENSG00000224276.1	1.78911	-0.449428	0.000529791	0.00334307	ARHGEF2 antisense RNA 1
ENSG00000171444.18	1.81745	0.346328	1.17948e-07	1.89837e-06	MCC regulator of WNT signaling pathway		ENSG00000277224.3	1.78902	-0.438129	0.00339868	0.0149616	H2B clustered histone 7
ENSG00000230937.13	1.81199	0.139904	2.48118e-07	3.62275e-06	MIR205 host gene		ENSG00000106588.12	1.78372	-0.104995	1.41396e-06	2.14455e-05	proteasome 20S subunit alpha 2
ENSG00000260710.2	1.81188	0.134765	1.14913e-06	1.41593e-05	-		ENSG00000170236.16	1.78275	-0.245705	1.03804e-05	0.000120261	ubiquitin specific peptidase 50
ENSG00000204618.10	1.81116	3.66341	9.05951e-21	1.07155e-18	ring finger protein 39		ENSG00000227262.3	1.78064	0.372248	1.17203e-06	1.8192e-05	HLA complex group 4B
ENSG00000233429.9	1.80786	0.758626	4.60305e-09	1.04049e-07	HOXA transcript antisense RNA, myeloid-specific 1		ENSG00000187242.6	1.77874	-0.140314	1.72428e-07	3.36864e-06	keratin 12
ENSG00000140465.15	1.80219	8.99995	2.60104e-25	4.45917e-23	cytochrome P450 family 1 subfamily A member 1		ENSG00000271976.1	1.77854	3.18464	3.392e-18	3.83372e-16	-
ENSG00000077274.9	1.79204	1.21272	1.18267e-12	5.23049e-11	calpain 6		ENSG00000243649.9	1.76949	3.73701	2.41959e-19	3.07651e-17	complement factor B
ENSG00000276712.1	1.79006	-0.29568	5.39792e-06	5.6024e-05	-		ENSG00000289086.1	1.76834	-0.205044	0.000267946	0.00191866	-
ENSG00000278238.1	1.78999	-0.0625382	1.12162e-06	1.38685e-05	CKAP2 divergent transcript		ENSG00000185947.15	1.76376	4.06016	2.00599e-20	2.78249e-18	zinc finger protein 267
ENSG00000279110.1	1.78818	-0.191485	4.16985e-05	0.000333282	-		ENSG00000261008.8	1.7635	1.23151	8.43538e-11	3.37814e-09	long intergenic non-protein coding RNA 1572
ENSG00000178828.7	1.78388	3.01508	2.02642e-16	1.54596e-14	ring finger protein 186		ENSG00000263847.1	1.76294	0.997794	4.77924e-10	1.69192e-08	-
ENSG00000262188.3	1.78253	-0.0612396	2.91351e-06	3.2354e-05	long intergenic non-protein coding RNA 1978		ENSG00000120129.6	1.76173	7.2899	6.94333e-24	1.30792e-21	dual specificity phosphatase 1
ENSG00000270300.2	1.77465	-0.497448	5.9321e-05	0.000453922	phosphatase and actin regulator 2 pseudogene 1		ENSG00000059728.11	1.75986	5.78698	2.90557e-23	5.15501e-21	MAX dimerization protein 1
ENSG00000180667.11	1.77424	5.13621	1.52179e-22	2.05482e-20	YOD1 deubiquitinase		ENSG00000148926.10	1.75138	6.52097	1.99329e-23	3.57808e-21	adrenomedullin
ENSG00000163492.16	1.77251	3.45888	2.8612e-19	2.99015e-17	coiled-coil domain containing 141		ENSG00000067082.15	1.75061	8.70711	3.26041e-24	6.36396e-22	Kruppel like factor 6
ENSG00000090339.9	1.7707	5.69307	1.82035e-23	2.74999e-21	intercellular adhesion molecule 1		ENSG00000279407.1	1.74744	2.06441	7.17097e-15	5.63993e-13	-
ENSG00000117616.18	1.76799	5.29695	7.93204e-23	1.11034e-20	arginine and serine rich protein 1		ENSG00000136457.10	1.74682	2.42147	8.02086e-15	6.27602e-13	chondroadherin
ENSG00000278811.4	1.76339	0.0793602	1.46416e-05	0.000134256	long intergenic non-protein coding RNA 624		ENSG00000253598.3	1.74407	0.933715	3.72673e-07	6.67399e-06	solute carrier family 10 member 5
ENSG00000245156.1	1.7621	0.417891	2.84807e-07	4.09574e-06	-		ENSG00000281026.1	1.74373	0.279237	2.12406e-07	4.03598e-06	-
ENSG00000163435.16	1.76189	8.70467	1.72054e-24	2.67878e-22	E74 like ETS transcription factor 3		ENSG00000254154.8	1.7429	-0.285384	1.43404e-05	0.000159596	CRYZL2P-SEC16B readthrough
ENSG00000236364.4	1.753	0.568971	1.68724e-07	2.58474e-06	-		ENSG00000162924.15	1.74092	4.85821	1.22285e-21	1.88467e-19	REL proto-oncogene, NF-kB subunit
ENSG00000241684.7	1.75117	0.524203	4.21643e-08	7.64065e-07	ADAMTS9 antisense RNA 2		ENSG00000198355.5	1.73793	6.95482	1.64839e-23	2.99417e-21	Pim-3 proto-oncogene, serine/threonine kinase
ENSG00000235407.1	1.74657	0.42946	1.27847e-08	2.62542e-07	CYMP antisense RNA 1		ENSG00000146278.11	1.7353	7.18345	1.60803e-23	2.95606e-21	proline rich nuclear receptor coactivator 1
ENSG00000125740.14	1.74398	3.2314	1.13985e-18	1.13672e-16	FosB proto-oncogene, AP-1 transcription factor subunit		ENSG00000289130.1	1.72324	-0.301964	0.00190181	0.00938478	-
ENSG00000273729.1	1.74117	-0.0323556	2.04697e-05	0.000180015	-		ENSG00000270419.1	1.71962	-0.342081	4.18308e-05	0.000400914	colon adenocarcinoma hypermethylated
ENSG00000274213.1	1.73899	0.737568	2.44727e-09	5.81628e-08	-		ENSG00000234329.1	1.7158	-0.233692	2.92006e-05	0.000295685	ribosomal protein L7a pseudogene 16
ENSG00000230551.4	1.73271	4.42918	1.07678e-20	1.25416e-18	-		ENSG00000175984.15	1.71475	0.134948	6.31157e-07	1.05781e-05	DENN domain containing 2C
ENSG00000227262.3	1.7243	0.372248	6.84102e-07	8.95968e-06	HLA complex group 4B		ENSG00000277342.1	1.71329	0.0497305	0.00114913	0.00624411	-
ENSG00000165507.9	1.72113	3.54606	1.86072e-19	1.98537e-17	DEPP1 autophagy regulator		ENSG00000259820.1	1.71177	4.56806	8.27497e-21	1.19113e-18	MIR30D and MIR30B host gene
ENSG00000052802.13	1.71516	7.67608	3.35547e-23	4.97066e-21	methylsterol monooxygenase 1		ENSG00000234630.1	1.71161	0.112321	1.04587e-05	0.000121077	-
ENSG00000280339.1	1.71007	-0.282907	3.99763e-06	4.29548e-05	-		ENSG00000269978.1	1.70808	-0.536633	6.00077e-05	0.000543059	-
ENSG00000279878.1	1.70959	1.58581	9.21531e-11	2.90511e-09	-		ENSG00000169876.14	1.25804	6.78386	1.15616e-112	3.37556e-120	mucin 17, cell surface associated
ENSG00000146278.11	1.70465	7.18345	8.03035e-23	1.11388e-20	proline rich nuclear receptor coactivator 1		ENSG00000214135.9	1.70302	4.95635	5.70711e-21	8.29325e-19	SDHA pseudogene 4
ENSG00000284946.1	1.70403	1.92974	5.49418e-13	2.57148e-11	-		ENSG00000278341.1	1.69749	-0.213446	5.69642e-05	0.000519211	-
ENSG00000125347.15	1.70314	4.04049	1.32268e-19	1.42123e-17	interferon regulatory factor 1		ENSG00000152689.18	1.69741	1.00253	1.67538e-08	4.11643e-07	RAS guanyl releasing protein 3
ENSG00000102678.7	1.69926	0.0485356	3.99763e-06	4.29548e-05	fibroblast growth factor 9		ENSG00000286334.1	1.6967	-0.305913	0.00339868	0.0149616	-
ENSG00000287426.1	1.69684	3.61858	1.39068e-18	1.37786e-16	-		ENSG00000102678.7	1.69616	0.0485356	7.41968e-05	0.000648765	fibroblast growth factor 9
ENSG00000255120.5	1.69614	0.596892	2.3427e-07	3.45695e-06	OVOL1 antisense RNA 1		ENSG00000267344.1	1.69406	0.448792	7.70199e-08	1.64769e-06	-
ENSG00000272734.1	1.69321	3.92544	2.22107e-19	2.35341e-17	ADIRF antisense RNA 1		ENSG00000204389.10	1.68975	9.16496	1.21759e-22	2.06423e-20	heat shock protein family A (Hsp70) member 1A
ENSG00000078401.7	1.69226	6.38153	3.75857e-22	4.94381e-20	endothelin 1		ENSG00000179833.4	1.68945	7.01862	2.01514e-22	3.34206e-20	SERTA domain containing 2
ENSG00000225855.7	1.67986	3.94273	2.84121e-18	2.77892e-16	RUSC1 antisense RNA 1		ENSG00000241684.7	1.68849	0.524203	3.72673e-07	6.67399e-06	ADAMTS9 antisense RNA 2
ENSG00000135338.14	1.67123	3.01081	2.33304e-16	1.76226e-14	lebercilin LCA5		ENSG00000266010.3	1.68283	4.14214	8.36585e-19	1.00509e-16	GATA6 antisense RNA 1 (head to head)
ENSG00000261716.2	1.67004	3.29791	2.01208e-17	1.79534e-15	H2B clustered histone 20, pseudogene		ENSG00000267259.1	1.68195	-0.0628744	0.000122784	0.00100614	endogenous retrovirus group E member 1
ENSG00000271151.1	1.66644	-0.32725	5.54355e-05	0.000427189	-		ENSG00000175106.17	1.68106	1.5839	3.23934e-11	1.44099e-09	trans-golgi network vesicle protein 23 homolog C
ENSG00000109321.11	1.66541	7.67071	5.40279e-22	6.98609e-20	amphiregulin		ENSG00000265511.1	1.68033	1.82514	3.70228e-12	1.86434e-10	-
ENSG00000279530.2	1.66337	-0.325674	1.99297e-05	0.000176078	-		ENSG00000267742.1	1.67929	0.281088	6.6191e-07	1.09657e-05	SINHCAF pseudogene 2
ENSG00000104140.7	1.66335	2.26995	9.94732e-14	5.21568e-12	ras homolog family member V		ENSG00000173110.8	1.67785	3.27432	1.19956e-12	6.49036e-11	heat shock protein family A (Hsp70) member 6
ENSG00000289138.1	1.66319	2.733	5.84828e-15	3.62736e-13	-		ENSG00000124479.11	1.676	-0.194251	2.06023e-05	0.00021906	norrin cystine knot growth factor NDP
ENSG00000180178.11	1.65895	0.846054	4.37906e-08	7.85144e-07	fatty acyl-CoA reductase 2 pseudogene 1		ENSG00000197753.11	1.67415	2.04568	1.17131e-12	6.3601e-11	LHFPL tetraspan subfamily member 5
ENSG00000215067.11	1.65855	0.587066	2.47913e-07	3.62275e-06	ALOX12 antisense RNA 1		ENSG00000134107.5	1.67352	8.19672	2.695e-22	4.42154e-20	basic helix-loop-helix family member e40
ENSG00000254153.2	1.65508	0.161874	1.2279e-06	1.50122e-05	long intergenic non-protein coding RNA 2950		ENSG00000280067.1	1.67077	0.493586	1.26777e-07	2.57915e-06	-
ENSG00000102760.13	1.65492	3.20801	1.95845e-16	1.5092e-14	regulator of cell cycle		ENSG00000218018.4	1.67017	0.624957	3.0404e-07	5.58248e-06	RBM38 antisense RNA 1
ENSG00000234350.6	1.65354	1.49478	1.28641e-10	3.90219e-09	ERICH2 divergent transcript		ENSG00000260589.1	1.66843	0.369235	3.97262e-06	5.20294e-05	STAM divergent transcript
ENSG00000253686.2	1.65036	0.419049	5.39936e-07	7.20136e-06	long intergenic non-protein coding RNA 1484		ENSG00000220323.4	1.66701	1.35051	4.95852e-09	1.36565e-07	H2B clustered histone 19, pseudogene
ENSG00000067082.15	1.64749	8.70711	9.32023e-22	1.17527e-19	Kruppel like factor 6		ENSG00000238018.2	1.66678	2.11191	5.36321e-14	3.7028e-12	SPTBN1 antisense RNA 2
ENSG00000269951.1	1.64303	1.4866	1.63604e-10	4.80976e-09	-		ENSG00000251550.1	1.66635	-0.172708	2.14961e-06	3.04605e-05	-
ENSG00000134853.12	1.64301	2.53685	6.18431e-16	4.38885e-14	platelet derived growth factor receptor alpha		ENSG00000285725.1	1.66255	-0.049479	3.78074e-05	0.000367664	-
ENSG00000261270.1	1.64244	0.292836	4.02352e-07	5.56076e-06	-		ENSG00000260337.4	1.66092	-0.312429	5.54355e-05	0.0005074	-
ENSG00000279048.1	1.63593	-0.207021	0.000227028	0.00143973	-		ENSG00000118523.6	1.65942	6.73447	1.33567e-21	2.03796e-19	cellular communication network factor 2
ENSG00000224511.2	1.6344	1.32068	5.99518e-10	1.5881e-08	long intergenic non-protein coding RNA 365		ENSG00000187416.13	1.65939	0.78133	1.58815e-08	3.92815e-07	LHFPL tetraspan subfamily member 3
ENSG00000279331.1	1.63275	0.0911966	1.40185e-05	0.000129523	RBM12B antisense RNA 1		ENSG00000168811.7	1.65817	1.54328	4.77994e-11	2.06023e-09	interleukin 12A
ENSG00000164946.20	1.63211	-0.282011	2.74697e-05	0.000234152	FRAS1 related extracellular matrix 1		ENSG00000124145.6	1.65753	9.14582	4.99209e-22	8.01782e-20	syndecan 4
ENSG00000200913.1	1.63175	0.0284021	2.94249e-06	3.26046e-05	small nucleolar RNA, C/D box 46		ENSG00000113240.14	1.64948	4.9739	7.40598e-20	9.65816e-18	CDC like kinase 4
ENSG00000237499.7	1.63098	1.76421	1.71627e-11	6.06178e-10	wound and keratinocyte migration associated lncRNA 2		ENSG00000234350.6	1.64729	1.49478	3.41164e-10	1.23352e-08	ERICH2 divergent transcript
ENSG00000224276.1	1.62944	-0.449428	0.000238284	0.00150237	ARHGEF2 antisense RNA 1		ENSG00000052802.13	1.64189	7.67608	1.93306e-21	2.92026e-19	methylsterol monooxygenase 1
ENSG00000272341.1	1.6227	1.59956	9.30381e-11	2.92696e-09	-		ENSG00000197714.9	1.64099	2.67511	3.60115e-14	2.55564e-12	zinc finger protein 460
ENSG00000135272.13	1.62254	-0.402189	1.95542e-05	0.000173363	MyoD family inhibitor domain containing		ENSG00000226580.1	1.64022	-0.27291	0.000387255	0.00259839	ribosomal protein L39 pseudogene 40
ENSG00000279089.1	1.61689	1.30576	7.32128e-09	1.57114e-07	-		ENSG00000270890.1	1.63977	0.386079	5.26457e-07	9.02548e-06	-
ENSG00000273340.1	1.61654	2.51532	4.26011e-13	2.01241e-11	MHC class I polypeptide-related sequence E (pseudogene)		ENSG00000213928.9	1.63722	0.797821	1.22286e-06	1.89042e-05	interferon regulatory factor 9
ENSG00000143507.18	1.6155	0.989996	3.44408e-09	7.96208e-08	dual specificity phosphatase 10		ENSG00000107968.10	1.6353	4.80331	2.79147e-19	3.5183e-17	mitogen-activated protein kinase kinase kinase 8
ENSG00000139112.11	1.61241	7.25222	9.8464e-21	1.15566e-18	GABA type A receptor associated protein like 1		ENSG00000116717.13	1.63467	5.9352	1.86253e-20	2.60721e-18	growth arrest and DNA damage inducible alpha
ENSG00000130222.11	1.60922	1.80847	1.98853e-12	8.38148e-11	growth arrest and DNA damage inducible gamma		ENSG00000229474.8	1.63033	-0.112512	2.04697e-05	0.000218105	PAT1 homolog 2
ENSG00000237424.1	1.60915	4.21664	3.31678e-18	3.203e-16	FOXD2 adjacent opposite strand RNA 1		ENSG00000289182.1	1.62994	0.296795	1.21569e-06	1.88123e-05	-
ENSG00000198355.5	1.60901	6.95482	1.56339e-20	1.79355e-18	Pim-3 proto-oncogene, serine/threonine kinase		ENSG00000139278.10	1.62813	1.10346	2.50194e-07	4.67827e-06	GLI pathogenesis related 1
ENSG00000185947.15	1.60815	4.06016	1.66223e-17	1.4919e-15	zinc finger protein 267		ENSG00000243753.6	1.62809	2.92481	2.67137e-15	2.22731e-13	major histocompatibility complex, class I, L (pseudogene)
ENSG00000107201.11	1.60705	0.424659	2.92762e-06	3.24633e-05	DExD/H-box helicase 58		ENSG00000102760.13	1.62727	3.20801	1.41203e-15	1.21722e-13	regulator of cell cycle
ENSG00000151014.6	1.60658	4.89722	6.64469e-19	6.75898e-17	nocturnin		ENSG00000223653.6	1.62633	-0.0824401	2.85766e-05	0.000290487	BCL10 antisense RNA 1
ENSG00000286018.1	1.60472	0.932253	2.52069e-07	3.66992e-06	-		ENSG00000257285.6	1.62125	0.523565	3.08988e-07	5.64616e-06	PRMT5 divergent transcript
ENSG00000239569.4	1.60395	2.38054	1.78559e-13	9.02137e-12	KMT2E antisense RNA 1		ENSG00000135245.10	1.61592	6.16551	2.14993e-20	2.92235e-18	hypoxia inducible lipid droplet associated
ENSG00000163288.14	1.60382	1.18943	3.09359e-10	8.62925e-09	gamma-aminobutyric acid type A receptor subunit beta1		ENSG00000115963.14	1.6157	6.8262	1.21413e-20	1.73132e-18	Rho family GTPase 3
ENSG00000175197.13	1.603	4.61927	9.04579e-19	9.08031e-17	DNA damage inducible transcript 3		ENSG00000286555.1	1.61551	0.649635	3.22315e-07	5.8616e-06	-
ENSG00000224934.6	1.59604	1.82779	1.0572e-11	3.95363e-10	GOT1 divergent transcript		ENSG00000171444.18	1.614	0.346328	1.01188e-05	0.000117588	MCC regulator of WNT signaling pathway
ENSG00000218018.4	1.59543	0.624957	4.18824e-07	5.73131e-06	RBM38 antisense RNA 1		ENSG00000185652.12	1.61154	0.350801	3.81663e-07	6.80305e-06	neurotrophin 3
ENSG00000286219.2	1.59451	0.670569	7.0787e-07	9.19206e-06	notch 2 N-terminal like C		ENSG00000272054.1	1.60924	-0.121173	0.000115493	0.000955634	-
ENSG00000123358.20	1.59418	5.23273	2.46185e-19	2.59055e-17	nuclear receptor subfamily 4 group A member 1		ENSG00000109846.9	1.59927	2.545	4.69599e-09	1.30275e-07	crystallin alpha B
ENSG00000236772.1	1.59417	1.27094	3.2322e-09	7.54798e-08	-		ENSG00000165997.5	1.59819	7.27286	2.16428e-20	2.92235e-18	ADP ribosylation factor like GTPase 5B
ENSG00000232316.2	1.5921	2.17046	4.80107e-13	2.26095e-11	long intergenic non-protein coding RNA 2518		ENSG00000249087.8	1.59796	0.417285	6.92269e-07	1.14314e-05	ZNF436 antisense RNA 1
ENSG00000226468.2	1.58868	0.644199	1.55739e-07	2.40279e-06	-		ENSG00000232611.1	1.59733	0.690487	1.9059e-07	3.6857e-06	-
ENSG00000223653.6	1.58716	-0.0824401	6.53691e-05	0.000491816	BCL10 antisense RNA 1		ENSG00000148154.10	1.59361	6.19735	6.52445e-20	8.5819e-18	UDP-glucose ceramide glucosyltransferase
ENSG00000208772.1	1.58325	0.213938	9.7597e-06	9.37152e-05	small nucleolar RNA, C/D box 94		ENSG00000289046.1	1.58787	-0.0293442	0.000162099	0.00126927	-
ENSG00000235703.7	1.57994	1.60943	4.92079e-10	1.32186e-08	EOLA2 divergent transcript		ENSG00000163492.16	1.58777	3.45888	2.38802e-15	2.01306e-13	coiled-coil domain containing 141
ENSG00000271976.1	1.57928	3.18464	6.50587e-15	3.98661e-13	-		ENSG00000215067.11	1.58734	0.587066	1.61754e-06	2.3892e-05	ALOX12 antisense RNA 1
ENSG00000124145.6	1.57634	9.14582	3.63199e-20	4.07477e-18	syndecan 4		ENSG00000154153.15	1.58687	3.43952	7.24002e-16	6.53658e-14	reticulophagy regulator 1
ENSG00000270419.1	1.57479	-0.342081	0.000299177	0.0018318	colon adenocarcinoma hypermethylated		ENSG00000151014.6	1.58482	4.89722	2.8084e-18	3.22185e-16	nocturnin
ENSG00000288833.1	1.57393	1.31966	1.05499e-09	2.70539e-08	-		ENSG00000205189.12	1.58355	4.6564	5.01038e-18	5.53974e-16	zinc finger and BTB domain containing 10
ENSG00000197714.9	1.57268	2.67511	1.56956e-13	8.00949e-12	zinc finger protein 460		ENSG00000272072.1	1.58133	0.111951	7.43853e-06	9.00771e-05	-
ENSG00000134107.5	1.57114	8.19672	5.8857e-20	6.46072e-18	basic helix-loop-helix family member e40		ENSG00000144445.17	1.57652	3.5317	6.84157e-16	6.21361e-14	KAT8 regulatory NSL complex subunit 1 like
ENSG00000172548.15	1.57023	2.82823	3.71017e-14	2.09666e-12	NIPA like domain containing 4		ENSG00000266651.1	1.57483	2.30178	1.33434e-12	7.11865e-11	-
ENSG00000136457.10	1.56843	2.42147	1.06498e-12	4.73748e-11	chondroadherin		ENSG00000233217.2	1.57107	0.168844	5.31223e-06	6.69315e-05	maestro heat like repeat family member 3, pseudogene
ENSG00000286373.1	1.56814	-0.257389	9.30536e-05	0.000669091	-		ENSG00000269680.1	1.56952	0.499621	2.08277e-06	2.96445e-05	-
ENSG00000243230.1	1.56564	-0.119193	0.000204231	0.00131539	-		ENSG00000230521.1	1.56947	0.018021	2.52886e-05	0.000261773	-
ENSG00000134070.5	1.56123	4.65691	1.52678e-17	1.37844e-15	interleukin 1 receptor associated kinase 2		ENSG00000236540.7	1.56851	0.459739	7.08651e-07	1.16515e-05	-
ENSG00000161960.16	1.55987	3.66718	3.50737e-16	2.58529e-14	eukaryotic translation initiation factor 4A1		ENSG00000118972.3	1.56605	0.152449	1.22684e-06	1.89324e-05	fibroblast growth factor 23
ENSG00000167604.15	1.5589	3.27645	2.44413e-14	1.40197e-12	NFKB inhibitor delta		ENSG00000273802.3	1.564	2.17252	5.66022e-10	1.95532e-08	H2B clustered histone 8
ENSG00000140274.14	1.55881	3.78099	3.018e-16	2.25728e-14	dual oxidase maturation factor 2		ENSG00000224511.2	1.55912	1.32068	7.11682e-09	1.87869e-07	long intergenic non-protein coding RNA 365
ENSG00000253972.6	1.55404	0.961125	4.08395e-08	7.42704e-07	MAL2 antisense RNA 1		ENSG00000284946.1	1.55647	1.92974	2.61769e-10	9.60112e-09	-
ENSG00000289183.1	1.55358	0.479573	2.55974e-07	3.72122e-06	-		ENSG00000175772.11	1.55351	2.85899	6.8961e-14	4.69736e-12	long intergenic non-protein coding RNA 1106
ENSG00000289009.1	1.55319	1.72539	7.09959e-11	2.26149e-09	-		ENSG00000172602.11	1.5535	4.0004	9.10972e-16	8.03679e-14	Rho family GTPase 1
ENSG00000167371.21	1.55084	1.45071	1.58618e-09	3.89724e-08	proline rich transmembrane protein 2		ENSG00000077150.20	1.54959	6.28302	5.90903e-19	7.2128e-17	nuclear factor kappa B subunit 2
ENSG00000227376.1	1.54958	0.517934	5.4047e-07	7.20217e-06	ferritin heavy chain 1 pseudogene 16		ENSG00000230316.8	1.54431	-0.403021	7.41968e-05	0.000648765	FEZF1 antisense RNA 1
ENSG00000276603.1	1.54956	0.600916	1.21621e-06	1.48812e-05	-		ENSG00000142871.18	1.54272	5.95403	1.62324e-18	1.91996e-16	cellular communication network factor 1
ENSG00000218048.2	1.54862	3.91033	1.82738e-16	1.41534e-14	-		ENSG00000138166.6	1.54089	7.03172	4.74772e-19	5.84199e-17	dual specificity phosphatase 5
ENSG00000224431.1	1.54268	0.0111772	9.76359e-05	0.00069581	-		ENSG00000226312.7	1.54019	-0.12992	1.99297e-05	0.00021363	CFLAR antisense RNA 1
ENSG00000255139.2	1.53969	0.134417	8.62164e-06	8.43804e-05	-		ENSG00000197044.11	1.53985	2.17866	5.16309e-12	2.53307e-10	zinc finger protein 441
ENSG00000166333.14	1.53456	1.38441	1.83908e-08	3.63011e-07	integrin linked kinase		ENSG00000204618.10	1.53976	3.66341	4.92538e-15	3.97627e-13	ring finger protein 39
ENSG00000240241.5	1.52821	-1.14117	0.00363874	0.014599	-		ENSG00000248734.2	1.53716	0.750396	1.55739e-07	3.08515e-06	-
ENSG00000277075.2	1.52673	2.63993	9.22948e-14	4.90674e-12	H2A clustered histone 8		ENSG00000160318.6	1.53665	1.16762	2.10883e-06	2.99317e-05	claudin domain containing 2
ENSG00000250786.3	1.5266	2.19589	2.01708e-12	8.46587e-11	small nucleolar RNA host gene 18		ENSG00000272853.1	1.53135	1.02717	1.6559e-05	0.000182161	SUV39H2 divergent transcript
ENSG00000248144.6	1.52644	0.0758403	2.12007e-05	0.000185802	alcohol dehydrogenase 1C (class I), gamma polypeptide		ENSG00000279649.1	1.52961	0.787289	1.57931e-07	3.12138e-06	-
ENSG00000272787.1	1.52552	0.479033	1.17468e-06	1.44426e-05	-		ENSG00000284770.2	1.52959	0.686449	7.05997e-07	1.16204e-05	tubulin folding cofactor E
ENSG00000279861.1	1.52255	1.04606	2.56081e-07	3.72122e-06	-		ENSG00000286067.1	1.52935	2.21304	1.8299e-11	8.48651e-10	-
ENSG00000118523.6	1.51971	6.73447	1.66436e-18	1.63837e-16	cellular communication network factor 2		ENSG00000166483.12	1.52897	7.32956	6.8929e-19	8.34697e-17	WEE1 G2 checkpoint kinase
ENSG00000265972.6	1.5133	9.0555	8.71372e-19	8.80489e-17	thioredoxin interacting protein		ENSG00000251414.1	1.52821	0.136445	1.6559e-05	0.000182161	-
ENSG00000205189.12	1.51263	4.6564	9.89078e-17	8.15749e-15	zinc finger and BTB domain containing 10		ENSG00000254909.1	1.52759	0.628886	1.52718e-07	3.03803e-06	-
ENSG00000229021.2	1.51167	0.232333	6.54368e-06	6.62971e-05	-		ENSG00000186019.12	1.52501	0.0544584	7.41968e-05	0.000648765	ZNF225 and ZNF224 antisense RNA 1
ENSG00000092969.12	1.51103	1.07007	9.5926e-09	2.01326e-07	transforming growth factor beta 2		ENSG00000246451.2	1.52272	2.69497	8.07216e-13	4.59571e-11	KLC1 antisense RNA 1
ENSG00000243708.11	1.51098	-0.56898	0.00330791	0.0135024	phospholipase A2 group IVB		ENSG00000163463.13	1.5208	2.50903	1.06063e-12	5.86342e-11	keratinocyte associated protein 2
ENSG00000247400.5	1.51091	3.5439	3.06687e-15	1.99976e-13	DNAJC3 divergent transcript		ENSG00000129048.7	1.5179	0.175555	0.000133491	0.0010771	atypical chemokine receptor 4
ENSG00000137766.18	1.509	3.51138	3.24804e-15	2.09994e-13	unc-13 homolog C		ENSG00000269155.2	1.5168	1.08774	5.42334e-07	9.27683e-06	-
ENSG00000257815.8	1.50861	0.0388308	3.17235e-05	0.00026384	progenitor renewal associated non-coding RNA		ENSG00000263272.1	1.51573	2.00327	6.47595e-11	2.66156e-09	-
ENSG00000227719.1	1.50794	0.783883	1.14634e-06	1.41398e-05	-		ENSG00000237499.7	1.51523	1.76421	1.3505e-09	4.20529e-08	wound and keratinocyte migration associated lncRNA 2
ENSG00000107968.10	1.50521	4.80331	8.99875e-17	7.50289e-15	mitogen-activated protein kinase kinase kinase 8		ENSG00000289190.1	1.51431	-0.658572	0.00474245	0.0196738	-
ENSG00000222345.1	1.50146	-0.233315	0.00195259	0.00877028	-		ENSG00000226450.2	1.51419	0.344956	8.86411e-06	0.000105007	ccytochrome P450 family 2 subfamily D member 8, pseudogene
ENSG00000286086.1	1.49672	-0.0893959	5.9559e-05	0.000455058	-		ENSG00000289261.1	1.51328	0.249437	6.85157e-06	8.39689e-05	-
ENSG00000113240.14	1.49564	4.9739	8.75595e-17	7.34057e-15	CDC like kinase 4		ENSG00000272341.1	1.51315	1.59956	4.26409e-09	1.21157e-07	-
ENSG00000175106.17	1.49495	1.5839	4.29464e-09	9.75114e-08	trans-golgi network vesicle protein 23 homolog C		ENSG00000270761.1	1.50893	-0.0439941	0.000215608	0.00161026	CD2AP divergent transcript
ENSG00000254154.8	1.49472	-0.285384	0.000387212	0.00227759	CRYZL2P-SEC16B readthrough		ENSG00000148339.13	1.50812	5.74541	8.1037e-18	8.89542e-16	solute carrier family 25 member 25
ENSG00000163394.6	1.49382	-1.49095	0.011389	0.0371232	cholecystokinin A receptor		ENSG00000239827.8	1.5073	-0.18325	0.000102242	0.000861403	SUGT1 pseudogene 3
ENSG00000228393.5	1.49093	2.13543	3.40407e-11	1.15165e-09	long intergenic non-protein coding RNA 1004		ENSG00000230937.13	1.50196	0.139904	7.12838e-05	0.000630886	MIR205 host gene
ENSG00000236581.9	1.49073	1.04143	2.47899e-08	4.7879e-07	STARD13 antisense RNA		ENSG00000196890.5	1.49936	2.01778	9.93844e-10	3.21273e-08	H2B.U histone 1
ENSG00000233622.3	1.49034	3.64454	7.47059e-15	4.54128e-13	cytochrome P450 family 2 subfamily T member 1, pseudogene		ENSG00000111339.12	1.49773	0.323312	1.61754e-06	2.3892e-05	ADP-ribosyltransferase 4 (inactive) (Dombrock blood group)
ENSG00000288937.1	1.47926	0.0466904	4.24598e-05	0.00033874	-		ENSG00000112096.19	1.49543	8.22355	2.69276e-18	3.11258e-16	superoxide dismutase 2
ENSG00000229931.2	1.47867	1.81746	1.96555e-10	5.71246e-09	ATXN1 antisense RNA 1		ENSG00000188738.16	1.48894	0.0935822	2.20199e-05	0.00023187	fibrous sheath interacting protein 2
ENSG00000111912.20	1.47649	6.16312	3.60168e-17	3.17656e-15	nuclear receptor coactivator 7		ENSG00000270300.2	1.48653	-0.497448	0.000802133	0.00468746	phosphatase and actin regulator 2 pseudogene 1
ENSG00000234329.1	1.46915	-0.233692	0.000361524	0.00214635	ribosomal protein L7a pseudogene 16		ENSG00000104140.7	1.48123	2.26995	8.88315e-11	3.53888e-09	ras homolog family member V
ENSG00000212452.1	1.46817	-0.170496	0.000161611	0.00107585	small nucleolar RNA, C/D box 69		ENSG00000288937.1	1.48064	0.0466904	4.81838e-05	0.000450759	-
ENSG00000033122.21	1.46601	0.692004	2.47842e-07	3.62275e-06	leucine rich repeat containing 7		ENSG00000145365.11	1.48007	3.3319	3.82294e-14	2.67762e-12	TRAF interacting protein with forkhead associated domain
ENSG00000198711.5	1.4647	-0.589014	0.00272155	0.0115124	SSBP3 antisense RNA 1		ENSG00000260236.1	1.47549	0.449433	1.57595e-06	2.33909e-05	PTPN23 divergent transcript
ENSG00000144130.12	1.46392	-0.141507	7.17781e-05	0.000533199	5'-nucleotidase domain containing 4		ENSG00000283498.1	1.47482	-0.0118629	1.34499e-05	0.000151119	-
ENSG00000246451.2	1.46247	2.69497	3.43664e-12	1.39458e-10	KLC1 antisense RNA 1		ENSG00000232284.8	1.47461	0.718056	1.49448e-06	2.24725e-05	GNG12, DIRAS3 and WLS antisense RNA 1
ENSG00000279744.1	1.45855	0.867813	3.09677e-06	3.39932e-05	-		ENSG00000184545.11	1.47405	5.04497	1.70318e-16	1.6242e-14	dual specificity phosphatase 8
ENSG00000263847.1	1.45811	0.997794	5.01952e-07	6.77169e-06	-		ENSG00000227758.1	1.474	-0.0243549	5.675e-05	0.000517569	HLA complex group 9 pseudogene 5
ENSG00000288820.1	1.45681	0.318852	7.88449e-06	7.80166e-05	-		ENSG00000274528.1	1.47174	0.16767	9.10177e-06	0.000107488	-
ENSG00000184786.6	1.45583	1.83838	3.95148e-10	1.0883e-08	dynein light chain Tctex-type 2		ENSG00000244137.1	1.47107	1.63094	6.46645e-10	2.1877e-08	-
ENSG00000221869.5	1.45387	4.26988	2.62927e-15	1.74423e-13	CCAAT enhancer binding protein delta		ENSG00000266094.8	1.47032	1.15411	1.28164e-07	2.59699e-06	Ras association domain family member 5
ENSG00000164142.16	1.45356	4.08395	4.46143e-15	2.82459e-13	FHF complex subunit HOOK interacting protein 1A		ENSG00000123612.16	1.46988	2.07398	1.62485e-10	6.18252e-09	activin A receptor type 1C
ENSG00000130449.6	1.45191	5.39129	1.73283e-16	1.35587e-14	zinc finger SWIM-type containing 6		ENSG00000163660.12	1.46834	7.47634	1.25614e-17	1.34973e-15	cyclin L1
ENSG00000214429.3	1.44569	2.92996	1.3095e-12	5.70868e-11	CYCS pseudogene 6		ENSG00000275481.1	1.46601	0.0429762	4.62639e-05	0.000435737	-
ENSG00000187837.4	1.44505	5.48933	1.46722e-16	1.15994e-14	H1.2 linker histone, cluster member		ENSG00000198075.10	1.46439	4.67404	8.00551e-16	7.14316e-14	sulfotransferase family 1C member 4
ENSG00000141738.14	1.43861	6.04716	1.2972e-16	1.03627e-14	growth factor receptor bound protein 7		ENSG00000253972.6	1.46289	0.961125	2.25643e-06	3.179e-05	MAL2 antisense RNA 1
ENSG00000140022.14	1.43848	4.73244	1.22048e-15	8.31346e-14	stonin 2		ENSG00000109193.12	1.46176	3.47987	7.90952e-14	5.36371e-12	sulfotransferase family 1E member 1
ENSG00000115963.14	1.43543	6.8262	9.08349e-17	7.53239e-15	Rho family GTPase 3		ENSG00000236772.1	1.45846	1.27094	2.46106e-07	4.60746e-06	-
ENSG00000036672.16	1.43231	3.78539	4.40386e-14	2.44342e-12	ubiquitin specific peptidase 2		ENSG00000221184.1	1.45834	-0.00154538	4.24598e-05	0.000405443	-
ENSG00000185666.15	1.43212	-0.463387	0.000670891	0.00357733	synapsin III		ENSG00000164938.14	1.45738	4.15654	4.79109e-15	3.88843e-13	tumor protein p53 inducible nuclear protein 1
ENSG00000273203.1	1.43202	-0.492803	0.000670891	0.00357733	-		ENSG00000165841.11	1.45441	3.72279	2.11364e-14	1.55796e-12	cytochrome P450 family 2 subfamily C member 19
ENSG00000214135.9	1.43119	4.95635	1.77057e-15	1.1901e-13	SDHA pseudogene 4		ENSG00000036672.16	1.45414	3.78539	2.75856e-14	1.98538e-12	ubiquitin specific peptidase 2
ENSG00000277687.1	1.43046	0.132983	0.000217742	0.00138893	-		ENSG00000230042.1	1.45386	-0.291543	0.000193048	0.0014647	adenylate kinase 3 pseudogene 3
ENSG00000112096.19	1.42764	8.22355	7.11267e-17	6.06286e-15	superoxide dismutase 2		ENSG00000106823.13	1.45335	1.16531	8.27449e-08	1.75594e-06	extracellular matrix protein 2
ENSG00000124479.11	1.42665	-0.194251	0.000766101	0.00400177	norrin cystine knot growth factor NDP		ENSG00000273117.1	1.45333	2.7662	5.90798e-11	2.44292e-09	INSIG1 divergent transcript
ENSG00000243055.1	1.42524	-0.229758	0.00246593	0.0106166	GK antisense RNA 1		ENSG00000095059.17	1.45114	1.97244	5.66425e-10	1.95532e-08	deoxyhypusine synthase
ENSG00000258947.8	1.42478	-0.0240078	5.13927e-05	0.000399059	tubulin beta 3 class III		ENSG00000224468.3	1.44467	0.326943	6.0518e-06	7.52235e-05	LAMC1 antisense RNA 1
ENSG00000286067.1	1.42434	2.21304	2.26441e-10	6.44597e-09	-		ENSG00000140274.14	1.44429	3.78099	8.21545e-14	5.52261e-12	dual oxidase maturation factor 2
ENSG00000289626.1	1.42318	1.11485	5.58584e-08	9.81898e-07	-		ENSG00000262188.3	1.44276	-0.0612396	0.0013515	0.00713291	long intergenic non-protein coding RNA 1978
ENSG00000229261.1	1.4219	-0.0154393	2.24995e-05	0.000195611	-		ENSG00000073756.13	1.43962	3.27922	2.74686e-13	1.67646e-11	prostaglandin-endoperoxide synthase 2
ENSG00000109193.12	1.42133	3.47987	2.16867e-13	1.07433e-11	sulfotransferase family 1E member 1		ENSG00000197748.13	1.4365	-0.286608	5.9559e-05	0.000539638	cilia and flagella associated protein 43
ENSG00000256436.1	1.42129	-0.0694924	0.000142901	0.000969601	taste 2 receptor member 31		ENSG00000268947.1	1.43585	0.0978419	4.24598e-05	0.000405443	-
ENSG00000132680.11	1.42012	5.75053	4.14997e-16	3.01525e-14	KH domain containing 4, pre-mRNA splicing factor		ENSG00000175189.4	1.43552	-0.0217393	0.000142901	0.00114156	inhibin subunit beta C
ENSG00000128590.5	1.41942	5.70841	4.31788e-16	3.10765e-14	DnaJ heat shock protein family (Hsp40) member B9		ENSG00000232354.8	1.43504	1.33394	8.33746e-08	1.76685e-06	VIPR1 antisense RNA 1
ENSG00000246090.8	1.41768	1.23234	2.6515e-08	5.0825e-07	-		ENSG00000204588.5	1.43369	2.99252	2.53213e-12	1.29649e-10	long intergenic non-protein coding RNA 1123
ENSG00000197753.11	1.4164	2.04568	1.35522e-09	3.38428e-08	LHFPL tetraspan subfamily member 5		ENSG00000221926.13	1.43335	3.82656	3.82567e-14	2.67762e-12	tripartite motif containing 16
ENSG00000254064.1	1.41583	-0.412468	0.000314296	0.00191133	PIWIL2 divergent transcript		ENSG00000124635.9	1.43297	1.34387	3.11237e-07	5.68044e-06	H2B clustered histone 11
ENSG00000089356.19	1.41144	5.18674	4.18946e-15	2.66345e-13	FXYD domain containing ion transport regulator 3		ENSG00000131778.20	1.43289	0.088492	0.000178342	0.00137495	chromodomain helicase DNA binding protein 1 like
ENSG00000162924.15	1.41039	4.85821	5.93758e-15	3.66784e-13	REL proto-oncogene, NF-kB subunit		ENSG00000108950.12	1.43284	2.29883	5.90798e-11	2.44292e-09	FAM20A golgi associated secretory pathway pseudokinase
ENSG00000260025.1	1.40807	1.96725	5.62773e-10	1.49596e-08	CRIM1 divergent transcript		ENSG00000260805.2	1.42987	0.926646	6.54941e-07	1.08857e-05	-
ENSG00000188175.10	1.40756	3.44805	3.92812e-13	1.86714e-11	HEPACAM family member 2		ENSG00000269951.1	1.42783	1.4866	1.5304e-07	3.04048e-06	-
ENSG00000198075.10	1.40739	4.67404	7.66991e-15	4.64395e-13	sulfotransferase family 1C member 4		ENSG00000124171.9	1.42778	5.66965	4.07795e-16	3.81726e-14	par-6 family cell polarity regulator beta
ENSG00000154153.15	1.40705	3.43952	6.14817e-13	2.85133e-11	reticulophagy regulator 1		ENSG00000271151.1	1.42698	-0.32725	0.00246593	0.0115088	-
ENSG00000255471.1	1.40414	1.58598	4.65898e-09	1.05003e-07	PRSS23 antisense RNA 1		ENSG00000257815.8	1.42633	0.0388308	0.000126507	0.00102946	progenitor renewal associated non-coding RNA
ENSG00000175906.5	1.40232	3.32023	3.24538e-13	1.55717e-11	ADP ribosylation factor like GTPase 4D		ENSG00000115423.19	1.41949	0.732863	1.4469e-06	2.18582e-05	dynein axonemal heavy chain 6
ENSG00000283162.2	1.39994	-0.145239	8.98118e-05	0.000649762	-		ENSG00000125347.15	1.41939	4.04049	8.28852e-14	5.52261e-12	interferon regulatory factor 1
ENSG00000143278.5	1.39957	2.3006	1.40774e-10	4.22822e-09	coagulation factor XIII B chain		ENSG00000174483.20	1.41827	-0.362973	0.000910525	0.00519357	Bardet-Biedl syndrome 1
ENSG00000185650.10	1.399	7.77038	3.03754e-16	2.26082e-14	ZFP36 ring finger protein like 1		ENSG00000115657.14	1.41793	2.45982	7.11457e-11	2.88708e-09	ATP binding cassette subfamily B member 6 (Langereis blood group)
ENSG00000077150.20	1.39759	6.28302	7.84496e-16	5.44083e-14	nuclear factor kappa B subunit 2		ENSG00000226622.6	1.41716	1.01734	3.74332e-06	4.94079e-05	-
ENSG00000199053.3	1.39594	-0.407427	0.00339976	0.0138145	microRNA 324		ENSG00000236924.2	1.41671	0.613829	1.51687e-06	2.27129e-05	-
ENSG00000170385.10	1.39563	6.48686	6.4986e-16	4.54842e-14	solute carrier family 30 member 1		ENSG00000179094.16	1.41456	4.40634	1.62082e-14	1.21825e-12	period circadian regulator 1
ENSG00000119138.5	1.39552	2.17978	2.12767e-10	6.13686e-09	Kruppel like factor 9		ENSG00000167371.21	1.41429	1.45071	1.02115e-07	2.12272e-06	proline rich transmembrane protein 2
ENSG00000246523.9	1.39491	1.63206	1.03509e-08	2.15463e-07	FZD4 divergent transcript		ENSG00000125845.7	1.41393	6.60263	2.80468e-16	2.6416e-14	bone morphogenetic protein 2
ENSG00000113916.18	1.3944	6.58927	6.47931e-16	4.54842e-14	BCL6 transcription repressor		ENSG00000167220.12	1.41359	-0.0231625	0.000171673	0.00133166	haloacid dehalogenase like hydrolase domain containing 2
ENSG00000246366.6	1.39326	-0.255781	0.000447817	0.00256776	LACTB2 antisense RNA 1		ENSG00000275993.3	1.41354	3.49241	1.27674e-13	8.28958e-12	-
ENSG00000188483.8	1.39306	2.4669	2.35319e-11	8.12331e-10	immediate early response 5 like		ENSG00000169242.12	1.41223	9.00383	1.27449e-16	1.24655e-14	ephrin A1
ENSG00000133624.14	1.39202	4.20148	4.35302e-14	2.42403e-12	zinc finger family member 767, pseudogene		ENSG00000163354.15	1.41192	0.298017	3.25279e-06	4.34729e-05	DC-STAMP domain containing 2
ENSG00000261008.8	1.39189	1.23151	4.38246e-07	5.98099e-06	long intergenic non-protein coding RNA 1572		ENSG00000246250.3	1.41149	-0.049073	0.000161611	0.00126779	-
ENSG00000179094.16	1.39035	4.40634	3.01281e-14	1.7089e-12	period circadian regulator 1		ENSG00000123595.8	1.41079	5.46268	1.04048e-15	9.12389e-14	RAB9A, member RAS oncogene family
ENSG00000140511.12	1.38956	2.94112	7.2212e-12	2.78235e-10	hyaluronan and proteoglycan link protein 3		ENSG00000130449.6	1.40956	5.39129	1.48035e-15	1.26185e-13	zinc finger SWIM-type containing 6
ENSG00000275216.2	1.38821	3.1815	2.35333e-12	9.73093e-11	-		ENSG00000135338.14	1.40912	3.01081	1.07591e-11	5.16233e-10	lebercilin LCA5
ENSG00000260563.3	1.38801	1.90459	1.68364e-09	4.13007e-08	-		ENSG00000245694.11	1.40526	3.9095	9.83811e-14	6.47025e-12	colorectal neoplasia differentially expressed
ENSG00000184557.4	1.3877	3.72513	1.53777e-13	7.87359e-12	suppressor of cytokine signaling 3		ENSG00000200087.1	1.40505	0.587325	3.17481e-06	4.27296e-05	small nucleolar RNA, H/ACA box 73B
ENSG00000259943.1	1.38535	2.52428	3.94431e-11	1.31402e-09	ZMPSTE24 divergent transcript		ENSG00000170802.17	1.39975	5.6656	1.36525e-15	1.18358e-13	forkhead box N2
ENSG00000173846.13	1.3831	5.17673	4.88163e-15	3.07785e-13	polo like kinase 3		ENSG00000152137.8	1.39909	3.88901	4.60649e-13	2.73486e-11	heat shock protein family B (small) member 8
ENSG00000226696.7	1.38249	2.87905	1.53255e-11	5.48912e-10	LENG8 antisense RNA 1		ENSG00000286808.1	1.39781	0.853697	1.7009e-06	2.49542e-05	-
ENSG00000204588.5	1.38069	2.99252	1.02868e-11	3.87547e-10	long intergenic non-protein coding RNA 1123		ENSG00000112406.5	1.39762	4.63632	1.67025e-14	1.24316e-12	hdc homolog, cell cycle regulator
ENSG00000221539.1	1.37761	-0.590065	0.00202404	0.00902742	small nucleolar RNA, C/D box 99		ENSG00000139112.11	1.39626	7.25222	4.78648e-16	4.39952e-14	GABA type A receptor associated protein like 1
ENSG00000144445.17	1.37728	3.5317	1.29207e-12	5.64882e-11	KAT8 regulatory NSL complex subunit 1 like		ENSG00000146232.17	1.39553	5.02004	6.26969e-15	4.98245e-13	NFKB inhibitor epsilon
ENSG00000229474.8	1.37543	-0.112512	0.00039293	0.00230767	PAT1 homolog 2		ENSG00000184047.20	1.39541	0.617625	2.41796e-06	3.3682e-05	diablo IAP-binding mitochondrial protein
ENSG00000266094.8	1.37435	1.15411	4.24984e-07	5.8104e-06	Ras association domain family member 5		ENSG00000166337.11	1.3941	2.67974	1.98199e-11	9.16398e-10	TATA-box binding protein associated factor 10
ENSG00000236532.6	1.37111	0.322651	8.27041e-06	8.13423e-05	long intergenic non-protein coding RNA 1695		ENSG00000287467.1	1.3934	-0.166388	7.57387e-05	0.000658849	-
ENSG00000183625.16	1.36786	0.69632	1.41232e-06	1.68921e-05	C-C motif chemokine receptor 3		ENSG00000172548.15	1.39051	2.82823	6.94943e-11	2.82758e-09	NIPA like domain containing 4
ENSG00000167220.12	1.36695	-0.0231625	0.000178342	0.00117139	haloacid dehalogenase like hydrolase domain containing 2		ENSG00000241224.8	1.38858	1.99544	1.27146e-09	3.99177e-08	chromosome 3 open reading frame 85
ENSG00000268471.6	1.36623	2.58277	6.11741e-11	1.96091e-09	MIR4453 host gene		ENSG00000226696.7	1.3871	2.87905	3.35627e-11	1.48866e-09	LENG8 antisense RNA 1
ENSG00000255153.1	1.36584	1.20294	1.38444e-07	2.17771e-06	TOLLIP divergent transcript		ENSG00000286977.1	1.38598	0.0776048	6.79877e-05	0.000605226	-
ENSG00000285053.1	1.36481	2.10996	1.16957e-09	2.94964e-08	-		ENSG00000287591.1	1.38201	5.42587	4.18035e-15	3.4109e-13	-
ENSG00000131979.20	1.36441	5.40908	8.17232e-15	4.90919e-13	GTP cyclohydrolase 1		ENSG00000289155.1	1.38014	-0.156034	0.0145486	0.0476356	-
ENSG00000166046.11	1.36412	4.31821	7.02634e-14	3.78827e-12	t-complex 11 like 2		ENSG00000269906.1	1.37963	1.18596	1.9323e-07	3.72731e-06	-
ENSG00000267523.1	1.36345	1.87412	2.70412e-08	5.16389e-07	-		ENSG00000073584.20	1.37873	2.64861	6.48905e-11	2.66156e-09	SWI/SNF related, matrix associated, actin dependent regulator of chromatin, subfamily e, member 1
ENSG00000278341.1	1.36243	-0.213446	0.000835116	0.00430189	-		ENSG00000253686.2	1.37695	0.419049	0.000111253	0.000926585	long intergenic non-protein coding RNA 1484
ENSG00000109906.15	1.35811	1.95084	5.39316e-09	1.18915e-07	zinc finger and BTB domain containing 16		ENSG00000153721.19	1.37581	4.96504	1.4934e-14	1.13364e-12	CNKSR family member 3
ENSG00000284770.2	1.35779	0.686449	9.3607e-06	9.04532e-05	tubulin folding cofactor E		ENSG00000251023.1	1.37449	-0.0625193	0.000106917	0.000893886	-
ENSG00000289015.1	1.35597	-0.218186	0.00048534	0.00273967	-		ENSG00000034677.13	1.37229	5.26317	8.16217e-15	6.354e-13	ring finger protein 19A, RBR E3 ubiquitin protein ligase
ENSG00000110944.9	1.35596	0.190918	6.69191e-05	0.000501717	interleukin 23 subunit alpha		ENSG00000197329.12	1.37175	6.19824	2.73412e-15	2.26724e-13	pellino E3 ubiquitin protein ligase 1
ENSG00000289515.1	1.35589	0.693939	6.48421e-07	8.52897e-06	-		ENSG00000256436.1	1.37154	-0.0694924	0.000457296	0.00298563	taste 2 receptor member 31
ENSG00000232144.1	1.35488	0.186091	3.07058e-05	0.000256999	phosphoserine aminotransferase 1 pseudogene 2		ENSG00000274471.2	1.37076	0.440987	2.05526e-05	0.000218683	-
ENSG00000165997.5	1.35445	7.27286	2.99398e-15	1.9606e-13	ADP ribosylation factor like GTPase 5B		ENSG00000214429.3	1.37066	2.92996	2.69441e-11	1.21992e-09	CYCS pseudogene 6
ENSG00000245970.2	1.35342	0.118906	0.00048534	0.00273967	RPL30 antisense RNA 1		ENSG00000167766.20	1.36896	6.13454	3.30423e-15	2.71053e-13	zinc finger protein 83
ENSG00000133858.17	1.35105	5.51307	1.14485e-14	6.79696e-13	zinc finger C3H1-type containing		ENSG00000231607.14	1.36893	0.352598	8.90007e-06	0.000105269	deleted in lymphocytic leukemia 2
ENSG00000273443.1	1.35088	0.673679	4.57696e-06	4.82955e-05	-		ENSG00000212452.1	1.36521	-0.170496	0.00166359	0.00841336	small nucleolar RNA, C/D box 69
ENSG00000174990.8	1.34731	-0.281164	0.00022021	0.00140232	carbonic anhydrase 5A		ENSG00000166670.10	1.3634	-0.183984	8.85417e-05	0.000760253	matrix metallopeptidase 10
ENSG00000255274.10	1.34662	0.539561	1.56418e-05	0.000142741	small integral membrane protein 35		ENSG00000233622.3	1.36168	3.64454	2.4401e-12	1.25357e-10	cytochrome P450 family 2 subfamily T member 1, pseudogene
ENSG00000006576.16	1.34224	4.05561	3.86011e-13	1.84055e-11	putative homeodomain transcription factor 2		ENSG00000134245.18	1.36008	1.83149	4.64829e-09	1.29423e-07	Wnt family member 2B
ENSG00000231187.3	1.34202	0.114378	5.30035e-05	0.000410522	SYT15 antisense RNA 1		ENSG00000217801.11	1.35852	3.5723	1.71995e-12	9.01822e-11	-
ENSG00000254554.1	1.33997	0.352531	1.18344e-05	0.000111119	ADM divergent transcript		ENSG00000287426.1	1.35693	3.61858	4.74615e-12	2.34358e-10	-
ENSG00000173166.18	1.33875	5.31026	2.91285e-14	1.65837e-12	Ras association (RalGDS/AF-6) and pleckstrin homology domains 1		ENSG00000228697.5	1.34742	-0.455316	0.000670891	0.00406531	-
ENSG00000129682.16	1.33584	1.88889	4.35388e-09	9.87095e-08	fibroblast growth factor 13		ENSG00000228363.2	1.34736	0.881214	2.04521e-06	2.91916e-05	CHMP3 and RNF103 antisense RNA 1
ENSG00000254477.2	1.33342	0.783822	2.05177e-06	2.35737e-05	-		ENSG00000276390.1	1.34601	-0.153683	0.00223395	0.0106551	-
ENSG00000138166.6	1.33245	7.03172	8.97419e-15	5.36973e-13	dual specificity phosphatase 5		ENSG00000133624.14	1.34105	4.20148	5.83101e-13	3.39578e-11	zinc finger family member 767, pseudogene
ENSG00000267280.6	1.33208	-0.376374	0.00078321	0.00407996	TBX2 antisense RNA 1		ENSG00000188215.10	1.33903	3.84718	1.21491e-12	6.55019e-11	defective in cullin neddylation 1 domain containing 3
ENSG00000178127.13	1.33203	1.96006	5.48155e-09	1.20515e-07	NADH:ubiquinone oxidoreductase core subunit V2		ENSG00000284669.1	1.3353	0.670316	2.07696e-05	0.000220224	-
ENSG00000285725.1	1.33072	-0.049479	0.00048534	0.00273967	-		ENSG00000278267.1	1.33525	-0.370163	0.00137094	0.00720558	-
ENSG00000197181.12	1.32915	3.24113	1.32323e-11	4.85334e-10	piwi like RNA-mediated gene silencing 2		ENSG00000272758.7	1.33369	0.151474	4.18909e-05	0.000401237	WDR5B divergent transcript
ENSG00000004799.8	1.32821	2.30704	4.27984e-09	9.73202e-08	pyruvate dehydrogenase kinase 4		ENSG00000099860.9	1.33294	4.68293	5.78557e-13	3.38223e-11	growth arrest and DNA damage inducible beta
ENSG00000173391.9	1.32771	5.40881	3.83519e-14	2.15931e-12	oxidized low density lipoprotein receptor 1		ENSG00000166012.17	1.33288	8.57147	5.34198e-15	4.28989e-13	TATA-box binding protein associated factor, RNA polymerase I subunit D
ENSG00000109758.9	1.32634	0.241076	3.7144e-05	0.000303233	HGF activator		ENSG00000112715.26	1.33106	8.55192	5.80136e-15	4.6344e-13	vascular endothelial growth factor A
ENSG00000100100.13	1.32611	3.94703	7.79994e-13	3.56322e-11	phosphoinositide-3-kinase interacting protein 1		ENSG00000241975.1	1.33101	-0.59634	0.000992762	0.00556896	elongin C pseudogene 19
ENSG00000235899.3	1.32517	0.228646	2.17969e-05	0.000190044	long intergenic non-protein coding RNA 1564		ENSG00000244161.1	1.33006	1.34307	4.56391e-08	1.03471e-06	FLNB antisense RNA 1
ENSG00000225762.1	1.32169	1.41847	1.49846e-07	2.32353e-06	long intergenic non-protein coding RNA 1389		ENSG00000279520.1	1.32913	1.05042	1.06468e-06	1.66444e-05	-
ENSG00000197329.12	1.32057	6.19824	2.42075e-14	1.39381e-12	pellino E3 ubiquitin protein ligase 1		ENSG00000163605.15	1.32894	6.9145	1.01117e-14	7.753e-13	protein phosphatase 4 regulatory subunit 2
ENSG00000124171.9	1.3174	5.66965	4.8278e-14	2.64024e-12	par-6 family cell polarity regulator beta		ENSG00000261790.2	1.32679	1.50315	1.62479e-07	3.19472e-06	-
ENSG00000198398.3	1.31719	4.02711	7.69653e-13	3.52654e-11	transmembrane protein 207		ENSG00000148677.7	1.32618	5.71607	2.56962e-14	1.86708e-12	ankyrin repeat domain 1
ENSG00000267216.1	1.31698	0.163764	3.51889e-05	0.00028944	-		ENSG00000184786.6	1.32617	1.83838	3.7884e-08	8.8115e-07	dynein light chain Tctex-type 2
ENSG00000106823.13	1.31652	1.16531	1.34541e-06	1.61895e-05	extracellular matrix protein 2		ENSG00000286373.1	1.32375	-0.257389	0.00148228	0.00765887	-
ENSG00000283930.1	1.31595	1.50428	1.34541e-06	1.61895e-05	PLD5 pseudogene 1		ENSG00000164430.17	1.32065	4.73216	2.34786e-13	1.45625e-11	cyclic GMP-AMP synthase
ENSG00000223956.4	1.31519	0.679151	6.55431e-06	6.63167e-05	long intergenic non-protein coding RNA 1767		ENSG00000164221.13	1.32029	1.7168	7.46683e-08	1.60237e-06	coiled-coil domain containing 112
ENSG00000232284.8	1.31426	0.718056	1.63656e-05	0.000148003	GNG12, DIRAS3 and WLS antisense RNA 1		ENSG00000260641.1	1.31738	0.374009	2.64678e-05	0.000272127	TSPAN5 divergent transcript
ENSG00000265246.1	1.31324	-0.502952	0.00102615	0.00509667	-		ENSG00000173391.9	1.31234	5.40881	8.28861e-14	5.52261e-12	oxidized low density lipoprotein receptor 1
ENSG00000147180.17	1.31159	5.38598	8.19269e-14	4.38611e-12	zinc finger protein 711		ENSG00000255585.3	1.31225	-0.262221	0.00334834	0.014787	-
ENSG00000254682.2	1.31115	4.68882	2.55066e-13	1.24737e-11	-		ENSG00000221869.5	1.31158	4.26988	1.42566e-12	7.55302e-11	CCAAT enhancer binding protein delta
ENSG00000203865.12	1.30874	2.43222	8.20858e-10	2.14463e-08	ATP1A1 antisense RNA 1		ENSG00000173166.18	1.30991	5.31026	1.19415e-13	7.78644e-12	Ras association (RalGDS/AF-6) and pleckstrin homology domains 1
ENSG00000230844.3	1.30797	2.43472	8.05443e-10	2.10797e-08	ZNF674 antisense RNA 1 (head to head)		ENSG00000153291.16	1.30876	0.924284	1.41821e-06	2.14887e-05	solute carrier family 25 member 27
ENSG00000265511.1	1.30612	1.82514	6.98082e-08	1.19544e-06	-		ENSG00000152154.11	1.30574	0.297937	0.000186401	0.00142206	transmembrane protein 178A
ENSG00000287591.1	1.30607	5.42587	9.77242e-14	5.16461e-12	-		ENSG00000125430.9	1.30471	0.024568	0.000136529	0.00109731	heparan sulfate-glucosamine 3-sulfotransferase 3B1
ENSG00000269915.1	1.30548	0.0699156	0.00150961	0.00707639	-		ENSG00000131979.20	1.30433	5.40908	1.30355e-13	8.42778e-12	GTP cyclohydrolase 1
ENSG00000289092.1	1.30476	1.81053	7.47692e-09	1.60229e-07	-		ENSG00000137878.17	1.30168	2.64995	1.12313e-09	3.57014e-08	GCOM1, MYZAP-POLR2M combined locus
ENSG00000147894.17	1.30424	2.15272	3.23527e-09	7.54798e-08	C9orf72-SMCR8 complex subunit		ENSG00000123358.20	1.30155	5.23273	2.43084e-13	1.50161e-11	nuclear receptor subfamily 4 group A member 1
ENSG00000155090.15	1.30201	6.25578	4.27426e-14	2.39767e-12	Kruppel like factor 10		ENSG00000275216.2	1.30135	3.1815	7.29677e-11	2.95316e-09	-
ENSG00000260805.2	1.30185	0.926646	6.06534e-06	6.20021e-05	-		ENSG00000188175.10	1.29945	3.44805	3.12097e-11	1.39647e-09	HEPACAM family member 2
ENSG00000268628.2	1.30097	1.34411	1.66372e-07	2.5564e-06	-		ENSG00000145780.8	1.2986	5.35465	1.75093e-13	1.11015e-11	fem-1 homolog C
ENSG00000221500.1	1.30002	0.700366	6.55431e-06	6.63167e-05	small nucleolar RNA, C/D box 100		ENSG00000161960.16	1.29675	3.66718	2.72477e-11	1.23002e-09	eukaryotic translation initiation factor 4A1
ENSG00000272525.1	1.29927	-0.103082	0.000258801	0.00161438	BTF3 divergent transcript		ENSG00000170075.10	1.29625	0.228762	0.000119601	0.000983755	G protein-coupled receptor 37 like 1
ENSG00000246250.3	1.29858	-0.049073	0.000656704	0.00350963	-		ENSG00000237424.1	1.29595	4.21664	3.93508e-12	1.96214e-10	FOXD2 adjacent opposite strand RNA 1
ENSG00000260266.1	1.29809	0.935287	1.68305e-06	1.96932e-05	peptidylprolyl isomerase A pseudogene 46		ENSG00000244687.13	1.29542	2.65089	8.05443e-10	2.64859e-08	ubiquitin conjugating enzyme E2 V1
ENSG00000144476.6	1.29608	3.3415	2.65053e-11	9.12906e-10	atypical chemokine receptor 3		ENSG00000167378.10	1.2917	4.86298	5.23142e-13	3.09384e-11	immunity related GTPase Q
ENSG00000272654.1	1.2953	0.58718	8.81179e-06	8.59107e-05	JTB divergent transcript		ENSG00000178567.8	1.28989	5.39584	2.09177e-13	1.31343e-11	EPM2A interacting protein 1
ENSG00000272072.1	1.29339	0.111951	0.000352744	0.00210323	-		ENSG00000266173.7	1.28908	1.35916	1.08543e-07	2.23804e-06	STE20 related adaptor alpha
ENSG00000278600.1	1.29334	2.41676	9.99915e-10	2.57714e-08	-		ENSG00000173276.14	1.28869	4.48077	9.98399e-13	5.60058e-11	zinc finger and BTB domain containing 21
ENSG00000129757.15	1.29307	2.04422	2.46188e-09	5.8419e-08	cyclin dependent kinase inhibitor 1C		ENSG00000140511.12	1.28721	2.94112	4.5813e-10	1.62941e-08	hyaluronan and proteoglycan link protein 3
ENSG00000232611.1	1.29265	0.690487	2.99774e-05	0.000252147	-		ENSG00000117228.11	1.28679	1.89827	2.61186e-08	6.27588e-07	guanylate binding protein 1
ENSG00000259248.7	1.29167	0.160275	0.000858656	0.00439496	USP3 antisense RNA 1		ENSG00000162616.9	1.2866	3.22637	6.0815e-10	2.08053e-08	DnaJ heat shock protein family (Hsp40) member B4
ENSG00000231969.3	1.28991	1.00845	6.56628e-07	8.62206e-06	MMADHC divergent transcript		ENSG00000109906.15	1.28642	1.95084	7.81936e-08	1.66864e-06	zinc finger and BTB domain containing 16
ENSG00000275713.3	1.28845	1.61606	1.29788e-07	2.05425e-06	H2B clustered histone 9		ENSG00000049249.9	1.28576	0.648228	9.81397e-05	0.000829593	TNF receptor superfamily member 9
ENSG00000239827.8	1.2884	-0.18325	0.00197145	0.00883419	SUGT1 pseudogene 3		ENSG00000100288.20	1.28554	0.209864	8.66305e-05	0.000745941	choline kinase beta
ENSG00000258526.8	1.28662	0.0905282	0.000186401	0.00121543	-		ENSG00000273521.1	1.28307	0.63045	2.05177e-06	2.92579e-05	-
ENSG00000263272.1	1.28639	2.00327	2.95217e-08	5.56117e-07	-		ENSG00000232931.6	1.28167	3.13177	8.45958e-11	3.37896e-09	long intergenic non-protein coding RNA 342
ENSG00000165782.11	1.28546	6.27093	9.81608e-14	5.16461e-12	phosphatidylinositol-4,5-bisphosphate 4-phosphatase 1		ENSG00000260942.1	1.28111	1.27536	4.11796e-07	7.28908e-06	CAPN10 divergent transcript
ENSG00000280067.1	1.28523	0.493586	0.000110286	0.000773678	-		ENSG00000147180.17	1.28066	5.38598	3.66003e-13	2.22228e-11	zinc finger protein 711
ENSG00000255585.3	1.28467	-0.262221	0.00124607	0.00599576	-		ENSG00000111727.12	1.28024	3.38876	5.13698e-11	2.19552e-09	host cell factor C2
ENSG00000175772.11	1.28402	2.85899	4.90562e-10	1.3201e-08	long intergenic non-protein coding RNA 1106		ENSG00000162783.11	1.27933	6.32532	1.89291e-13	1.19347e-11	immediate early response 5
ENSG00000135245.10	1.28331	6.16551	1.3267e-13	6.86198e-12	hypoxia inducible lipid droplet associated		ENSG00000100429.18	1.27776	0.839067	8.45445e-06	0.000100388	histone deacetylase 10
ENSG00000047634.15	1.28297	4.68063	9.76091e-13	4.38035e-11	Scm polycomb group protein like 1		ENSG00000141738.14	1.27665	6.04716	2.14014e-13	1.33829e-11	growth factor receptor bound protein 7
ENSG00000227777.1	1.28211	2.41948	1.75823e-09	4.29113e-08	ribosomal protein L7a pseudogene 19		ENSG00000227671.4	1.27474	4.55944	1.92086e-12	9.93505e-11	zinc finger protein 731, pseudogene
ENSG00000196544.8	1.27981	2.88283	1.40748e-10	4.22822e-09	BLOC-1 related complex subunit 6		ENSG00000185650.10	1.27254	7.77038	9.41008e-14	6.21554e-12	ZFP36 ring finger protein like 1
ENSG00000179833.4	1.27804	7.01862	1.00325e-13	5.24231e-12	SERTA domain containing 2		ENSG00000057657.17	1.27254	4.71498	1.78554e-12	9.29822e-11	PR/SET domain 1
ENSG00000114541.15	1.27803	4.35459	2.03522e-12	8.50778e-11	FERM domain containing 4B		ENSG00000229021.2	1.27198	0.232333	0.000501199	0.00321045	-
ENSG00000146232.17	1.27795	5.02004	5.71722e-13	2.66769e-11	NFKB inhibitor epsilon		ENSG00000287910.1	1.27158	0.392988	3.07058e-05	0.00030823	-
ENSG00000164221.13	1.27759	1.7168	1.25185e-07	1.99798e-06	coiled-coil domain containing 112		ENSG00000274979.1	1.26778	2.3285	5.9025e-09	1.59399e-07	-
ENSG00000108960.9	1.27596	5.81249	2.03865e-13	1.01986e-11	monocyte to macrophage differentiation associated		ENSG00000228409.7	1.26693	3.33532	7.71557e-11	3.10618e-09	chaperonin containing TCP1 subunit 6 pseudogene 1
ENSG00000243753.6	1.27482	2.92481	5.63811e-10	1.49611e-08	major histocompatibility complex, class I, L (pseudogene)		ENSG00000269929.4	1.26675	1.01559	1.02716e-06	1.61572e-05	miRlet-7a-1/let-7f-1/let-7d cluster host gene
ENSG00000167565.13	1.27427	5.29758	3.94686e-13	1.87022e-11	SERTA domain containing 3		ENSG00000224934.6	1.26336	1.82779	3.49847e-07	6.30966e-06	GOT1 divergent transcript
ENSG00000186912.7	1.27266	-0.358839	0.00165262	0.00762034	pyrimidinergic receptor P2Y4		ENSG00000230795.3	1.26186	2.51167	4.41302e-09	1.24692e-07	major histocompatibility complex, class I, K (pseudogene)
ENSG00000205740.2	1.271	0.510768	3.77327e-05	0.000307351	-		ENSG00000277959.1	1.26145	0.0803045	0.000352744	0.00240705	-
ENSG00000236035.2	1.27028	-0.264829	0.00078321	0.00407996	NSA2 pseudogene 1		ENSG00000228393.5	1.26021	2.13543	5.38954e-08	1.197e-06	long intergenic non-protein coding RNA 1004
ENSG00000168811.7	1.26735	1.54328	7.52332e-07	9.69107e-06	interleukin 12A		ENSG00000140297.13	1.20266	6.75415	9.41008e-14	6.21554e-12	glucosaminyl (N-acetyl) transferase 3, mucin type
ENSG00000233230.2	1.26678	-0.0307019	0.000461311	0.00263128	-		ENSG00000132680.11	1.25952	5.75053	5.77816e-13	3.38223e-11	KH domain containing 4, pre-mRNA splicing factor
ENSG00000237298.10	1.26639	0.588279	1.63656e-05	0.000148003	TTN antisense RNA 1		ENSG00000160201.12	1.25847	1.76119	9.39071e-08	1.96279e-06	U2 small nuclear RNA auxiliary factor 1
ENSG00000112406.5	1.26448	4.63632	2.64701e-12	1.0857e-10	hdc homolog, cell cycle regulator		ENSG00000285053.1	1.25843	2.10996	6.07705e-08	1.33032e-06	-
ENSG00000249087.8	1.26422	0.417285	0.000192076	0.00124657	ZNF436 antisense RNA 1		ENSG00000287425.1	1.25414	-0.158705	0.000937111	0.00531146	-
ENSG00000273355.1	1.26147	0.141316	0.000186401	0.00121543	-		ENSG00000197608.12	1.2534	5.11106	1.38688e-12	7.37317e-11	zinc finger protein 841
ENSG00000226450.2	1.25839	0.344956	0.000206705	0.00132852	ccytochrome P450 family 2 subfamily D member 8, pseudogene		ENSG00000244055.2	1.25175	0.773079	1.35901e-05	0.000152357	-
ENSG00000232354.8	1.25791	1.33394	1.5318e-06	1.81744e-05	VIPR1 antisense RNA 1		ENSG00000280138.1	1.24955	1.33406	2.20227e-06	3.11132e-05	-
ENSG00000228566.2	1.25609	0.0829521	0.000140447	0.000954113	-		ENSG00000113916.18	1.24905	6.58927	4.44015e-13	2.6464e-11	BCL6 transcription repressor
ENSG00000274270.1	1.25527	0.312436	8.49231e-05	0.00061909	-		ENSG00000114315.4	1.24847	6.79053	3.69727e-13	2.22976e-11	hes family bHLH transcription factor 1
ENSG00000258559.2	1.25384	0.930797	2.31201e-05	0.000200321	-		ENSG00000278828.2	1.24613	1.99112	5.79991e-07	9.83278e-06	H3 clustered histone 10
ENSG00000267742.1	1.25096	0.281088	0.00042953	0.00248249	SINHCAF pseudogene 2		ENSG00000099251.14	1.24517	3.6974	4.24123e-11	1.86492e-09	hydroxysteroid 17-beta dehydrogenase 7 pseudogene 2
ENSG00000258815.1	1.25015	0.200535	0.000140447	0.000954113	long intergenic non-protein coding RNA 2820		ENSG00000289009.1	1.24314	1.72539	6.32868e-07	1.05781e-05	-
ENSG00000198221.11	1.24703	1.56195	2.88156e-07	4.14e-06	AFDN divergent transcript		ENSG00000255274.10	1.24219	0.539561	4.37548e-05	0.000415698	small integral membrane protein 35
ENSG00000123612.16	1.24687	2.07398	8.18914e-08	1.37762e-06	activin A receptor type 1C		ENSG00000278238.1	1.24134	-0.0625382	0.00535356	0.0217246	CKAP2 divergent transcript
ENSG00000266651.1	1.2466	2.30178	2.05279e-08	4.01557e-07	-		ENSG00000239569.4	1.24111	2.38054	4.15664e-08	9.50854e-07	KMT2E antisense RNA 1
ENSG00000149295.14	1.24532	1.56958	1.25149e-07	1.99798e-06	dopamine receptor D2		ENSG00000136237.19	1.23889	5.52434	1.3324e-12	7.11865e-11	Rap guanine nucleotide exchange factor 5
ENSG00000105717.14	1.24518	0.660486	2.33393e-05	0.000201992	PBX homeobox 4		ENSG00000173598.14	1.23794	8.08987	3.6703e-13	2.22228e-11	nudix hydrolase 4
ENSG00000229873.1	1.2426	0.129811	0.000173494	0.00114448	OGFR antisense RNA 1		ENSG00000225513.1	1.23677	-0.291101	0.00165262	0.00837731	-
ENSG00000280198.1	1.24202	-0.387228	0.00680017	0.024265	-		ENSG00000164211.13	1.2364	6.02911	1.04651e-12	5.82762e-11	StAR related lipid transfer domain containing 4
ENSG00000164938.14	1.24036	4.15654	1.98114e-11	6.91723e-10	tumor protein p53 inducible nuclear protein 1		ENSG00000173846.13	1.2306	5.17673	4.07592e-12	2.02575e-10	polo like kinase 3
ENSG00000280138.1	1.23985	1.33406	1.58566e-06	1.87696e-05	-		ENSG00000240970.1	1.23014	1.23039	1.89139e-06	2.73803e-05	ribosomal protein L23a pseudogene 64
ENSG00000248643.5	1.238	0.329791	0.000166234	0.00110135	RBM14-RBM4 readthrough		ENSG00000272734.1	1.22923	3.92544	9.56735e-11	3.76233e-09	ADIRF antisense RNA 1
ENSG00000073712.15	1.23451	4.82442	4.97419e-12	1.97133e-10	FERM domain containing kindlin 2		ENSG00000143278.5	1.22912	2.3006	4.12832e-08	9.45793e-07	coagulation factor XIII B chain
ENSG00000275325.4	1.23449	0.196445	0.000336764	0.00202058	PDCD6IP pseudogene 1		ENSG00000170385.10	1.2284	6.48686	1.11054e-12	6.07334e-11	solute carrier family 30 member 1
ENSG00000284669.1	1.23429	0.670316	4.70307e-05	0.000368754	-		ENSG00000272787.1	1.22835	0.479033	0.00134034	0.00709608	-
ENSG00000131778.20	1.23202	0.088492	0.000847543	0.00435561	chromodomain helicase DNA binding protein 1 like		ENSG00000226468.2	1.22808	0.644199	0.000192076	0.00145806	-
ENSG00000256223.6	1.23023	2.42484	9.578e-09	2.01322e-07	zinc finger protein 10		ENSG00000254815.6	1.22688	1.93057	1.88834e-07	3.66104e-06	LMNTD2 antisense RNA 1
ENSG00000124216.4	1.22584	3.85499	3.42113e-11	1.15486e-09	snail family transcriptional repressor 1		ENSG00000226648.2	1.22554	0.710056	2.58839e-05	0.000267391	PLCG1 antisense RNA 1
ENSG00000275481.1	1.22551	0.0429762	0.00078434	0.00408446	-		ENSG00000286058.1	1.22398	1.99123	6.33739e-08	1.38335e-06	-
ENSG00000256338.2	1.2229	0.0174511	0.000336764	0.00202058	ribosomal protein L41 pseudogene 2		ENSG00000163867.17	1.22362	2.50116	4.60366e-09	1.28889e-07	zinc finger MYM-type containing 6
ENSG00000268403.2	1.22172	1.11571	1.90845e-05	0.000169692	-		ENSG00000204681.11	1.22275	2.45817	9.47291e-09	2.44151e-07	gamma-aminobutyric acid type B receptor subunit 1
ENSG00000272894.5	1.2211	1.79449	9.67044e-08	1.59171e-06	MIOS divergent transcript		ENSG00000288820.1	1.21977	0.318852	0.00042492	0.00281399	-
ENSG00000258867.7	1.22033	0.829302	1.1626e-05	0.000109365	long intergenic non-protein coding RNA 1146		ENSG00000204616.11	1.21975	4.42177	2.28052e-11	1.05124e-09	tripartite motif containing 31
ENSG00000242125.3	1.21936	5.15967	4.13632e-12	1.66084e-10	small nucleolar RNA host gene 3		ENSG00000253196.2	1.21973	0.16433	0.00288308	0.0131353	-
ENSG00000148339.13	1.21818	5.74541	2.78191e-12	1.13797e-10	solute carrier family 25 member 25		ENSG00000286086.1	1.21892	-0.0893959	0.00112431	0.00613987	-
ENSG00000257285.6	1.21813	0.523565	0.000131073	0.000898028	PRMT5 divergent transcript		ENSG00000273899.5	1.21799	0.597153	0.000125679	0.00102601	nucleolar protein 12
ENSG00000170160.18	1.21715	2.36156	1.32478e-08	2.69514e-07	coiled-coil domain containing 144A		ENSG00000144476.6	1.21738	3.3415	6.39717e-10	2.1739e-08	atypical chemokine receptor 3
ENSG00000257354.2	1.2165	0.854688	1.48704e-05	0.000136272	MIRLET7I host gene		ENSG00000116285.13	1.21476	7.64016	1.07586e-12	5.90483e-11	ERBB receptor feedback inhibitor 1
ENSG00000164430.17	1.21555	4.73216	1.25316e-11	4.61853e-10	cyclic GMP-AMP synthase		ENSG00000161791.14	1.21338	3.13881	5.85021e-10	2.01042e-08	formin like 3
ENSG00000149131.17	1.2139	1.09093	1.81197e-06	2.10243e-05	serpin family G member 1		ENSG00000164142.16	1.213	4.08395	9.66969e-11	3.7928e-09	FHF complex subunit HOOK interacting protein 1A
ENSG00000164211.13	1.21348	6.02911	2.40123e-12	9.90214e-11	StAR related lipid transfer domain containing 4		ENSG00000259275.4	1.21149	-0.114203	0.00103231	0.00572763	-
ENSG00000198468.10	1.21238	3.45272	2.00097e-10	5.79331e-09	FLVCR1 divergent transcript		ENSG00000286909.1	1.21093	0.371961	0.00022262	0.00165533	-
ENSG00000148154.10	1.21226	6.19735	2.49738e-12	1.02709e-10	UDP-glucose ceramide glucosyltransferase		ENSG00000228486.11	1.20939	1.44559	3.06523e-06	4.14622e-05	chromosome 2 open reading frame 92
ENSG00000115541.11	1.21213	5.97559	2.07917e-12	8.66775e-11	heat shock protein family E (Hsp10) member 1		ENSG00000047634.15	1.20842	4.68063	2.39665e-11	1.09814e-09	Scm polycomb group protein like 1
ENSG00000244041.7	1.21113	0.813192	1.64922e-05	0.000148898	long intergenic non-protein coding RNA 1011		ENSG00000110944.9	1.2064	0.190918	0.000461311	0.00300541	interleukin 23 subunit alpha
ENSG00000269906.1	1.21087	1.18596	7.56699e-06	7.51185e-05	-		ENSG00000262903.1	1.20636	0.402321	0.000264038	0.00190265	CTNS antisense RNA 1
ENSG00000228363.2	1.21071	0.881214	2.1085e-05	0.000184893	CHMP3 and RNF103 antisense RNA 1		ENSG00000233230.2	1.20578	-0.0307019	0.00135741	0.00715421	-
ENSG00000269961.1	1.20996	0.0428036	0.000391047	0.00229749	ERBIN divergent transcript		ENSG00000178127.13	1.20571	1.96006	2.55849e-07	4.76648e-06	NADH:ubiquinone oxidoreductase core subunit V2
ENSG00000241224.8	1.20776	1.99544	1.67879e-07	2.57436e-06	chromosome 3 open reading frame 85		ENSG00000218048.2	1.20538	3.91033	2.21127e-10	8.24929e-09	-
ENSG00000233527.10	1.20593	0.455236	8.78794e-05	0.000637293	ZNF529 antisense RNA 1		ENSG00000197181.12	1.20529	3.24113	1.71491e-09	5.22279e-08	piwi like RNA-mediated gene silencing 2
ENSG00000154175.18	1.20348	2.47298	6.27316e-09	1.36153e-07	ABI family member 3 binding protein		ENSG00000163596.17	1.20437	1.57468	7.55348e-07	1.22869e-05	islet cell autoantigen 1 like
ENSG00000280383.1	1.20345	0.10008	0.00042953	0.00248249	-		ENSG00000185436.12	1.2039	4.73396	1.74118e-11	8.14937e-10	interferon lambda receptor 1
ENSG00000236283.5	1.20276	1.07118	7.26421e-06	7.24427e-05	-		ENSG00000166592.12	1.20273	-0.296361	0.00150961	0.00776589	RRAD, Ras related glycolysis inhibitor and calcium channel regulator
ENSG00000119640.9	1.1998	1.86856	1.37155e-07	2.16188e-06	acylphosphatase 1		ENSG00000062716.13	1.20027	8.02849	1.76621e-12	9.22904e-11	vacuole membrane protein 1
ENSG00000034677.13	1.19847	5.26317	9.4941e-12	3.60351e-10	ring finger protein 19A, RBR E3 ubiquitin protein ligase		ENSG00000100625.9	1.19772	2.93887	4.36841e-09	1.23661e-07	SIX homeobox 4
ENSG00000150782.12	1.19822	5.48232	5.85088e-12	2.29493e-10	interleukin 18		ENSG00000248019.3	1.19469	0.706345	1.39567e-05	0.00015578	FAM13A antisense RNA 1
ENSG00000113595.15	1.19818	3.57355	3.0386e-10	8.50697e-09	tripartite motif containing 23		ENSG00000276517.1	1.19421	0.0997138	0.000929017	0.00526949	-
ENSG00000104343.21	1.19786	3.22927	8.24944e-10	2.15162e-08	ubiquitin conjugating enzyme E2 W		ENSG00000202441.2	1.19417	-0.112758	0.00189367	0.00935071	RNY4 pseudogene 10
ENSG00000115657.14	1.19779	2.45982	2.32311e-08	4.51542e-07	ATP binding cassette subfamily B member 6 (Langereis blood group)		ENSG00000266145.1	1.19374	0.0407275	0.000126137	0.00102755	ras homolog family member T1 pseudogene 1
ENSG00000272430.1	1.19726	2.33476	1.55435e-08	3.11645e-07	long intergenic non-protein coding RNA 2637		ENSG00000073712.15	1.19372	4.82442	2.95423e-11	1.32576e-09	FERM domain containing kindlin 2
ENSG00000215244.4	1.19642	0.0658613	0.000601648	0.0032634	long intergenic non-protein coding RNA 2649		ENSG00000163635.20	1.19287	5.31083	1.16455e-11	5.5527e-10	ataxin 7
ENSG00000185652.12	1.19612	0.350801	0.000364864	0.00216366	neurotrophin 3		ENSG00000256223.6	1.19192	2.42484	7.17396e-08	1.54605e-06	zinc finger protein 10
ENSG00000154447.15	1.19217	6.26753	4.60297e-12	1.84336e-10	SH3 domain containing ring finger 1		ENSG00000154265.16	1.18805	4.53502	5.37143e-11	2.27659e-09	ATP binding cassette subfamily A member 5
ENSG00000115423.19	1.19063	0.732863	6.82649e-05	0.000510581	dynein axonemal heavy chain 6		ENSG00000196911.11	1.18455	4.25861	1.00749e-10	3.93153e-09	karyopherin subunit alpha 5
ENSG00000213462.5	1.19049	2.07462	8.88179e-08	1.47143e-06	endogenous retrovirus group 3 member 1, envelope		ENSG00000261716.2	1.18419	3.29791	4.81504e-09	1.33094e-07	H2B clustered histone 20, pseudogene
ENSG00000170802.17	1.18913	5.6656	9.20316e-12	3.50179e-10	forkhead box N2		ENSG00000204152.14	1.18383	2.97286	2.94617e-09	8.59515e-08	translocase of inner mitochondrial membrane 23 homolog B
ENSG00000143344.16	1.18836	6.16952	5.58163e-12	2.19496e-10	ral guanine nucleotide dissociation stimulator like 1		ENSG00000251279.2	1.18328	0.200932	0.00321506	0.014306	SMIM15 antisense RNA 1
ENSG00000180914.11	1.18751	1.68461	2.64301e-07	3.82247e-06	oxytocin receptor		ENSG00000246889.3	1.18141	1.31844	6.05417e-06	7.52235e-05	CTTN divergent transcript
ENSG00000217801.11	1.1873	3.5723	5.25244e-10	1.40353e-08	-		ENSG00000248144.6	1.18128	0.0758403	0.00232937	0.0110036	alcohol dehydrogenase 1C (class I), gamma polypeptide
ENSG00000174456.16	1.18603	2.67889	7.50406e-09	1.60585e-07	chromosome 12 open reading frame 76		ENSG00000289288.1	1.18037	2.28812	1.29539e-07	2.6179e-06	-
ENSG00000166483.12	1.1859	7.32956	3.95747e-12	1.59322e-10	WEE1 G2 checkpoint kinase		ENSG00000242242.7	1.17859	-0.259219	0.000856388	0.00494018	NECTIN3 antisense RNA 1
ENSG00000149212.12	1.18588	6.15423	6.13063e-12	2.39721e-10	sestrin 3		ENSG00000163644.15	1.1776	3.26786	2.28646e-09	6.854e-08	protein phosphatase, Mg2+/Mn2+ dependent 1K
ENSG00000249592.7	1.18475	3.38695	5.61999e-10	1.49596e-08	PCGF3 antisense RNA 1		ENSG00000113595.15	1.17741	3.57355	8.56767e-10	2.79926e-08	tripartite motif containing 23
ENSG00000274979.1	1.18369	2.3285	4.22953e-08	7.6553e-07	-		ENSG00000289015.1	1.1771	-0.218186	0.00269828	0.0124424	-
ENSG00000262587.3	1.18368	0.43533	9.01426e-05	0.000651537	-		ENSG00000246982.7	1.17658	0.0286477	0.00033369	0.00230278	BRPF3 antisense RNA 1
ENSG00000244687.13	1.18302	2.65089	1.49677e-08	3.00893e-07	ubiquitin conjugating enzyme E2 V1		ENSG00000280587.2	1.17631	2.12846	2.03196e-07	3.88518e-06	long intergenic non-protein coding RNA 1348
ENSG00000057657.17	1.18269	4.71498	4.35029e-11	1.43053e-09	PR/SET domain 1		ENSG00000160588.10	1.17542	7.58037	5.40102e-12	2.63287e-10	myelin protein zero like 3
ENSG00000185477.5	1.18245	0.312215	0.000287541	0.00176979	GPRIN family member 3		ENSG00000279170.3	1.17532	1.54374	6.57446e-07	1.0911e-05	thiosulfate sulfurtransferase like domain containing 3
ENSG00000273344.1	1.17538	3.61682	4.17261e-10	1.14096e-08	-		ENSG00000232160.7	1.17363	0.468141	0.000181835	0.00139559	RAP2C antisense RNA 1
ENSG00000106133.18	1.17529	0.803349	5.50128e-05	0.000424361	NSUN5 pseudogene 2		ENSG00000236287.8	1.17025	5.75216	1.79565e-11	8.37859e-10	zinc finger BED-type containing 5
ENSG00000231160.11	1.1748	0.529108	0.00014831	0.00100173	KLF3 antisense RNA 1		ENSG00000116044.16	1.1675	7.25295	8.2197e-12	3.95635e-10	NFE2 like bZIP transcription factor 2
ENSG00000145780.8	1.17456	5.35465	2.11226e-11	7.34143e-10	fem-1 homolog C		ENSG00000248643.5	1.16664	0.329791	0.000648164	0.00394956	RBM14-RBM4 readthrough
ENSG00000246889.3	1.17377	1.31844	5.83115e-06	5.99136e-05	CTTN divergent transcript		ENSG00000245711.2	1.16608	1.10791	2.00672e-05	0.000214867	NADK2 antisense RNA 1
ENSG00000289586.1	1.17282	3.02566	3.83488e-09	8.75937e-08	-		ENSG00000010310.9	1.16574	3.48936	8.40129e-10	2.75079e-08	gastric inhibitory polypeptide receptor
ENSG00000270060.1	1.17188	0.247387	0.00189367	0.00854337	-		ENSG00000127666.11	1.16377	4.91896	5.50332e-11	2.32473e-09	toll like receptor adaptor molecule 1
ENSG00000278991.1	1.17154	-0.0228464	0.00649469	0.0233817	-		ENSG00000165782.11	1.16351	6.27093	1.69058e-11	7.98476e-10	phosphatidylinositol-4,5-bisphosphate 4-phosphatase 1
ENSG00000247373.3	1.17065	1.66798	6.97555e-07	9.09683e-06	TMED2 divergent transcript		ENSG00000215244.4	1.16326	0.0658613	0.00145824	0.00756796	long intergenic non-protein coding RNA 2649
ENSG00000286808.1	1.16828	0.853697	4.35992e-05	0.000346362	-		ENSG00000164946.20	1.16286	-0.282011	0.00911909	0.0328158	FRAS1 related extracellular matrix 1
ENSG00000279865.1	1.16725	-0.323606	0.00284518	0.0119198	-		ENSG00000281327.3	1.16211	0.429647	0.000336367	0.00231916	-
ENSG00000146592.17	1.16699	3.29105	1.384e-09	3.43927e-08	cAMP responsive element binding protein 5		ENSG00000106133.18	1.16179	0.803349	9.01426e-05	0.000771133	NSUN5 pseudogene 2
ENSG00000156500.16	1.16699	1.68469	8.39771e-07	1.07044e-05	PABIR family member 3		ENSG00000119139.21	1.16108	2.84785	1.41847e-08	3.54804e-07	tight junction protein 2
ENSG00000280195.1	1.16651	0.849977	3.60029e-05	0.000295298	-		ENSG00000260563.3	1.16049	1.90459	1.91551e-06	2.7677e-05	-
ENSG00000170236.16	1.1664	-0.245705	0.00629671	0.0228587	ubiquitin specific peptidase 50		ENSG00000275713.3	1.15784	1.61606	4.41491e-06	5.7184e-05	H2B clustered histone 9
ENSG00000269680.1	1.16422	0.499621	0.000565852	0.00310679	-		ENSG00000187775.17	1.15715	1.5593	2.00917e-06	2.88817e-05	dynein axonemal heavy chain 17
ENSG00000274677.1	1.16306	0.535578	0.000227651	0.00144308	-		ENSG00000196696.13	1.15675	3.74799	8.24285e-10	2.70472e-08	-
ENSG00000228204.2	1.1618	0.347798	0.000360848	0.00214485	-		ENSG00000279092.1	1.15434	-0.269252	0.00232937	0.0110036	-
ENSG00000163644.15	1.16111	3.26786	2.79768e-09	6.6079e-08	protein phosphatase, Mg2+/Mn2+ dependent 1K		ENSG00000134198.10	1.15297	2.22397	1.78644e-07	3.48562e-06	tetraspanin 2
ENSG00000091138.13	1.16097	6.91723	1.1577e-11	4.27706e-10	solute carrier family 26 member 3		ENSG00000229097.1	1.15157	1.07376	5.29676e-05	0.000488326	calmodulin 2 pseudogene 2
ENSG00000165078.13	1.1606	0.456165	4.25402e-05	0.000339122	carboxypeptidase A6		ENSG00000268471.6	1.1515	2.58277	8.04589e-08	1.71219e-06	MIR4453 host gene
ENSG00000137878.17	1.16044	2.64995	3.20565e-08	5.99055e-07	GCOM1, MYZAP-POLR2M combined locus		ENSG00000213930.12	1.14982	2.69053	3.87882e-08	8.99438e-07	galactose-1-phosphate uridylyltransferase
ENSG00000245694.11	1.15934	3.9095	6.43363e-10	1.69249e-08	colorectal neoplasia differentially expressed		ENSG00000289586.1	1.14658	3.02566	1.3299e-08	3.35397e-07	-
ENSG00000157514.18	1.15693	4.31522	1.56622e-10	4.63126e-09	TSC22 domain family member 3		ENSG00000247157.7	1.14617	-0.0310411	0.00171129	0.0086056	long intergenic non-protein coding RNA 1252
ENSG00000154065.17	1.15598	2.46806	2.35773e-08	4.57687e-07	ankyrin repeat domain 29		ENSG00000247400.5	1.14601	3.5439	4.17488e-09	1.19066e-07	DNAJC3 divergent transcript
ENSG00000100941.9	1.15391	8.14651	1.11454e-11	4.13762e-10	pinin, desmosome associated protein		ENSG00000176907.5	1.14469	0.67868	0.000245207	0.0017927	transcriptional and immune response regulator
ENSG00000268947.1	1.15373	0.0978419	0.0010919	0.00537771	-		ENSG00000261270.1	1.14402	0.292836	0.0022093	0.0105672	-
ENSG00000185885.17	1.15276	0.944044	8.85681e-06	8.61845e-05	interferon induced transmembrane protein 1		ENSG00000020577.14	1.14377	5.17252	8.37701e-11	3.36359e-09	sterile alpha motif domain containing 4A
ENSG00000236924.2	1.15161	0.613829	0.000170767	0.00112844	-		ENSG00000287356.1	1.14346	-0.280288	0.000601648	0.00371808	-
ENSG00000196604.13	1.15059	1.055	1.4305e-05	0.000131879	POTE ankyrin domain family member F		ENSG00000091536.20	1.14345	0.447234	0.000197616	0.00149343	myosin XVA
ENSG00000100439.11	1.15	5.86522	2.967e-11	1.01961e-09	abhydrolase domain containing 4, N-acyl phospholipase B		ENSG00000106415.13	1.14283	4.17948	4.69068e-10	1.66443e-08	glucocorticoid induced 1
ENSG00000287306.1	1.14947	0.772553	0.000333334	0.00200473	-		ENSG00000053524.13	1.1414	0.0652211	0.000395688	0.00264219	MCF.2 cell line derived transforming sequence-like 2
ENSG00000286555.1	1.14894	0.649635	0.000228946	0.00145009	-		ENSG00000229931.2	1.14077	1.81746	2.15208e-06	3.04605e-05	ATXN1 antisense RNA 1
ENSG00000272518.1	1.14839	0.319827	0.000452202	0.00258614	-		ENSG00000269858.6	1.13899	3.87622	1.05059e-09	3.36056e-08	egl-9 family hypoxia inducible factor 2
ENSG00000229152.2	1.14716	1.58026	2.22358e-06	2.54138e-05	ANKRD10 intronic transcript 1		ENSG00000179630.11	1.13896	3.30645	5.47939e-09	1.49028e-07	laccase domain containing 1
ENSG00000088726.16	1.14642	0.613832	9.18035e-05	0.00066135	transmembrane protein 40		ENSG00000260751.2	1.13741	-0.0690779	0.00178048	0.00888089	-
ENSG00000114315.4	1.14597	6.79053	2.24212e-11	7.75742e-10	hes family bHLH transcription factor 1		ENSG00000205740.2	1.13617	0.510768	0.000364359	0.00247304	-
ENSG00000100625.9	1.14593	2.93887	1.16858e-08	2.41602e-07	SIX homeobox 4		ENSG00000260233.3	1.13577	1.81994	1.39675e-06	2.12479e-05	ZNRD2 divergent transcript
ENSG00000166012.17	1.14547	8.57147	1.49278e-11	5.3719e-10	TATA-box binding protein associated factor, RNA polymerase I subunit D		ENSG00000287670.1	1.13528	1.44525	4.92669e-06	6.27998e-05	-
ENSG00000272836.1	1.14523	-0.0506624	0.00187917	0.00848297	-		ENSG00000186020.13	1.13376	3.88262	1.43774e-09	4.46783e-08	zinc finger protein 529
ENSG00000151468.11	1.14398	1.00131	1.04901e-05	9.98491e-05	coiled-coil domain containing 3		ENSG00000140543.15	1.13168	1.07287	4.36853e-05	0.000415296	DET1 partner of COP1 E3 ubiquitin ligase
ENSG00000166848.7	1.14147	5.53084	5.52722e-11	1.78297e-09	TERF2 interacting protein		ENSG00000280383.1	1.13065	0.10008	0.00171129	0.0086056	-
ENSG00000125845.7	1.14111	6.60263	3.0782e-11	1.05308e-09	bone morphogenetic protein 2		ENSG00000230371.1	1.13054	-0.566294	0.00450079	0.0188249	lysyl-tRNA synthetase 1 pseudogene 2
ENSG00000084731.15	1.14083	2.25617	1.07166e-07	1.74872e-06	kinesin family member 3C		ENSG00000123843.13	1.12911	6.25637	5.85265e-11	2.44292e-09	complement component 4 binding protein beta
ENSG00000095059.17	1.14055	1.97244	1.00057e-06	1.24932e-05	deoxyhypusine synthase		ENSG00000134532.19	1.12859	3.79279	1.49574e-09	4.6012e-08	SRY-box transcription factor 5
ENSG00000125148.7	1.1369	2.5776	1.92282e-07	2.89049e-06	metallothionein 2A		ENSG00000257176.3	1.1284	-0.199617	0.00576589	0.0230243	-
ENSG00000237877.7	1.13643	0.586777	0.000159562	0.00106594	long intergenic non-protein coding RNA 1473		ENSG00000274677.1	1.12814	0.535578	0.000565852	0.00353409	-
ENSG00000123843.13	1.13637	6.25637	4.14223e-11	1.36506e-09	complement component 4 binding protein beta		ENSG00000289405.1	1.12731	0.046063	0.00075619	0.00446688	-
ENSG00000245711.2	1.13564	1.10791	1.88071e-05	0.000167514	NADK2 antisense RNA 1		ENSG00000147251.16	1.12631	0.463535	3.57459e-05	0.000350296	dedicator of cytokinesis 11
ENSG00000229097.1	1.13364	1.07376	3.85631e-05	0.00031281	calmodulin 2 pseudogene 2		ENSG00000139946.10	1.12435	2.60881	6.67412e-08	1.4465e-06	pellino E3 ubiquitin protein ligase family member 2
ENSG00000286909.1	1.13197	0.371961	0.000565852	0.00310679	-		ENSG00000172986.13	1.12349	0.199205	0.000648164	0.00394956	glucoside xylosyltransferase 2
ENSG00000262903.1	1.13093	0.402321	0.000360848	0.00214485	CTNS antisense RNA 1		ENSG00000242125.3	1.12219	5.15967	2.03182e-10	7.63583e-09	small nucleolar RNA host gene 3
ENSG00000251432.8	1.12993	1.06752	2.56297e-05	0.000220314	long intergenic non-protein coding RNA 2615		ENSG00000112299.8	1.12053	-0.298776	0.0084577	0.0309987	vanin 1
ENSG00000008226.20	1.12968	0.607741	0.000129859	0.000890915	DLEC1 cilia and flagella associated protein		ENSG00000275325.4	1.11919	0.196445	0.00230465	0.0109172	PDCD6IP pseudogene 1
ENSG00000196542.9	1.12488	4.65892	3.06101e-10	8.55402e-09	serine palmitoyltransferase small subunit B		ENSG00000240038.7	1.1189	0.905831	6.48729e-05	0.000580546	amylase alpha 2B
ENSG00000270890.1	1.12338	0.386079	0.00101076	0.00503313	-		ENSG00000177173.5	1.11767	1.77491	6.03836e-06	7.52108e-05	nucleosome assembly protein 1 like 4 pseudogene 1
ENSG00000261488.1	1.12264	2.01855	5.21108e-07	6.9685e-06	TGF-beta induced lncRNA		ENSG00000260708.1	1.11719	2.93041	2.57565e-07	4.79259e-06	TBC1D22A divergent transcript
ENSG00000163660.12	1.12176	7.47634	4.68359e-11	1.52697e-09	cyclin L1		ENSG00000006652.15	1.11652	3.12457	2.68301e-08	6.42659e-07	interferon related developmental regulator 1
ENSG00000174804.4	1.11935	6.99011	5.45791e-11	1.76434e-09	frizzled class receptor 4		ENSG00000279794.1	1.11651	0.0486373	0.00026625	0.00191084	-
ENSG00000289261.1	1.11929	0.249437	0.0015419	0.00721004	-		ENSG00000254461.1	1.11649	0.371318	0.000671686	0.00406852	-
ENSG00000169242.12	1.11909	9.00383	4.03419e-11	1.33522e-09	ephrin A1		ENSG00000137070.19	1.11469	0.0980357	0.00187917	0.00929415	interleukin 11 receptor subunit alpha
ENSG00000226312.7	1.11794	-0.12992	0.00512949	0.0193679	CFLAR antisense RNA 1		ENSG00000198796.7	1.11463	3.33242	8.26852e-09	2.164e-07	alpha kinase 2
ENSG00000255970.1	1.11778	3.47527	3.01343e-09	7.06281e-08	long intergenic non-protein coding RNA 2421		ENSG00000125740.14	1.11352	3.2314	2.71342e-08	6.48924e-07	FosB proto-oncogene, AP-1 transcription factor subunit
ENSG00000280587.2	1.11616	2.12846	5.11801e-07	6.88221e-06	long intergenic non-protein coding RNA 1348		ENSG00000118515.12	1.11283	6.30668	9.73623e-11	3.80911e-09	serum/glucocorticoid regulated kinase 1
ENSG00000182022.18	1.11602	2.90722	1.69409e-08	3.36569e-07	carbohydrate sulfotransferase 15		ENSG00000182472.9	1.11175	4.68502	6.44525e-10	2.18537e-08	calpain 12
ENSG00000289288.1	1.1158	2.28812	3.35919e-07	4.76344e-06	-		ENSG00000112972.15	1.11029	9.3509	5.51547e-11	2.32473e-09	3-hydroxy-3-methylglutaryl-CoA synthase 1
ENSG00000289182.1	1.11541	0.296795	0.00134034	0.00639891	-		ENSG00000214922.9	1.10996	2.86925	3.38512e-08	7.94619e-07	HLA-F antisense RNA 1
ENSG00000184545.11	1.11541	5.04497	2.98713e-10	8.37824e-09	dual specificity phosphatase 8		ENSG00000175265.18	1.1072	6.14977	1.39191e-10	5.33614e-09	golgin A8 family member A
ENSG00000212127.6	1.11359	-0.319828	0.00589399	0.0217579	taste 2 receptor member 14		ENSG00000131791.8	1.10636	6.56673	1.20064e-10	4.64958e-09	protein kinase AMP-activated non-catalytic subunit beta 2
ENSG00000183230.18	1.11317	0.0666717	0.000876798	0.00447431	catenin alpha 3		ENSG00000114541.15	1.10373	4.35459	1.5326e-09	4.70511e-08	FERM domain containing 4B
ENSG00000244932.2	1.11262	0.791314	0.000100097	0.000710363	-		ENSG00000128590.5	1.10371	5.70841	2.6306e-10	9.62535e-09	DnaJ heat shock protein family (Hsp40) member B9
ENSG00000267248.4	1.11222	0.337301	0.000347793	0.00207777	-		ENSG00000229419.1	1.10119	-0.210046	0.00303923	0.0136712	RALGAPA1 pseudogene 1
ENSG00000073584.20	1.11111	2.64861	1.23819e-07	1.98033e-06	SWI/SNF related, matrix associated, actin dependent regulator of chromatin, subfamily e, member 1		ENSG00000167565.13	1.1008	5.29758	4.22733e-10	1.51055e-08	SERTA domain containing 3
ENSG00000123595.8	1.10987	5.46268	2.23795e-10	6.38256e-09	RAB9A, member RAS oncogene family		ENSG00000230844.3	1.10027	2.43472	6.4335e-07	1.07281e-05	ZNF674 antisense RNA 1 (head to head)
ENSG00000255423.1	1.10817	2.02822	3.56611e-06	3.85899e-05	endogenous Bornavirus like nucleoprotein 2		ENSG00000228204.2	1.09968	0.347798	0.0024548	0.011468	-
ENSG00000186074.19	1.10802	2.96054	2.746e-08	5.23077e-07	CD300 molecule like family member f		ENSG00000214279.13	1.09953	3.21747	2.33263e-08	5.64046e-07	scavenger receptor family member expressed on T cells 1
ENSG00000260751.2	1.10786	-0.0690779	0.00255853	0.0109423	-		ENSG00000164463.12	1.09842	4.95974	6.19724e-10	2.11538e-08	CREB3 regulatory factor
ENSG00000273137.1	1.10688	0.288467	0.000706993	0.00373521	SELENOO antisense RNA 1		ENSG00000133858.17	1.09826	5.51307	3.85797e-10	1.38181e-08	zinc finger C3H1-type containing
ENSG00000146674.16	1.1059	0.366667	0.000196778	0.00127276	insulin like growth factor binding protein 3		ENSG00000185168.6	1.09815	1.96738	1.81564e-06	2.65355e-05	long intergenic non-protein coding RNA 482
ENSG00000073756.13	1.10559	3.27922	1.67472e-08	3.33154e-07	prostaglandin-endoperoxide synthase 2		ENSG00000134884.15	1.09766	7.82998	1.0683e-10	4.15102e-09	arginine and glutamate rich 1
ENSG00000140543.15	1.10452	1.07287	4.60747e-05	0.000362562	DET1 partner of COP1 E3 ubiquitin ligase		ENSG00000221947.8	1.09658	1.74645	4.35467e-06	5.67893e-05	XK related 9
ENSG00000178567.8	1.10347	5.39584	2.81017e-10	7.89643e-09	EPM2A interacting protein 1		ENSG00000246523.9	1.0947	1.63206	1.00335e-05	0.000116864	FZD4 divergent transcript
ENSG00000113328.19	1.10247	7.20395	9.98115e-11	3.12075e-09	cyclin G1		ENSG00000196189.14	1.09437	-0.0828251	0.00272816	0.0125683	semaphorin 4A
ENSG00000131791.8	1.10058	6.56673	1.37628e-10	4.15828e-09	protein kinase AMP-activated non-catalytic subunit beta 2		ENSG00000274561.1	1.09318	0.310065	0.000308237	0.00215639	-
ENSG00000272931.1	1.10046	0.239946	0.000487475	0.00274968	LRRC8D divergent transcript		ENSG00000182873.5	1.09282	1.62158	6.95894e-06	8.50116e-05	PRKCZ antisense RNA 1
ENSG00000269821.1	1.10005	4.76493	4.74032e-10	1.28448e-08	KCNQ1 opposite strand/antisense transcript 1		ENSG00000204842.18	1.09226	6.11419	2.40343e-10	8.90084e-09	ataxin 2
ENSG00000198805.12	1.09968	6.65467	1.26391e-10	3.84924e-09	purine nucleoside phosphorylase		ENSG00000181652.20	1.09205	2.04785	1.03194e-06	1.62156e-05	autophagy related 9B
ENSG00000178385.15	1.09914	4.66416	7.7375e-10	2.0285e-08	pleckstrin homology domain containing M3		ENSG00000215252.12	1.09097	3.72107	6.57295e-09	1.75332e-07	golgin A8 family member B
ENSG00000231742.6	1.09821	0.496239	0.000429082	0.00248178	long intergenic non-protein coding RNA 1273		ENSG00000227376.1	1.09006	0.517934	0.00278273	0.0127811	ferritin heavy chain 1 pseudogene 16
ENSG00000264755.1	1.09688	1.16825	2.36538e-05	0.000204481	-		ENSG00000185842.16	1.08922	4.30549	2.48515e-09	7.40594e-08	dynein axonemal heavy chain 14
ENSG00000183718.6	1.09577	3.95135	2.9789e-09	6.99262e-08	tripartite motif containing 52		ENSG00000126775.9	1.08793	3.96879	4.43062e-09	1.24958e-07	autophagy related 14
ENSG00000288999.1	1.0956	0.462303	0.000298267	0.00182769	-		ENSG00000259943.1	1.0878	2.52428	7.13216e-07	1.17041e-05	ZMPSTE24 divergent transcript
ENSG00000258682.1	1.09557	0.137979	0.00145306	0.00686192	-		ENSG00000243477.6	1.08773	3.09359	5.50487e-08	1.22083e-06	N-alpha-acetyltransferase 80, NatH catalytic subunit
ENSG00000178381.12	1.09517	4.41883	8.89807e-10	2.30896e-08	zinc finger AN1-type containing 2A		ENSG00000165030.4	1.08756	5.83902	3.46689e-10	1.25054e-08	nuclear factor, interleukin 3 regulated
ENSG00000113657.13	1.0951	4.28807	1.03003e-09	2.64581e-08	dihydropyrimidinase like 3		ENSG00000257322.7	1.08735	0.17554	0.00075619	0.00446688	-
ENSG00000181722.17	1.09488	1.17933	1.60237e-05	0.000145786	zinc finger and BTB domain containing 20		ENSG00000225762.1	1.08722	1.41847	3.12516e-05	0.000312271	long intergenic non-protein coding RNA 1389
ENSG00000188396.4	1.09453	-0.155412	0.00134034	0.00639891	dynein light chain Tctex-type 4		ENSG00000167578.18	1.08669	-0.105665	0.00672341	0.0259317	RAB4B, member RAS oncogene family
ENSG00000163635.20	1.09394	5.31083	4.19734e-10	1.14567e-08	ataxin 7		ENSG00000238045.9	1.08458	1.78029	8.32597e-06	9.91707e-05	MVP divergent transcript
ENSG00000221926.13	1.09363	3.82656	6.79283e-09	1.46598e-07	tripartite motif containing 16		ENSG00000238197.7	1.08405	1.89477	1.53254e-06	2.29025e-05	PAXBP1 antisense RNA 1
ENSG00000018408.15	1.09349	5.42326	3.58798e-10	9.91766e-09	WW domain containing transcription regulator 1		ENSG00000287778.2	1.08386	0.648467	0.000449975	0.00294919	-
ENSG00000108839.12	1.0926	0.308923	0.000679123	0.00360796	arachidonate 12-lipoxygenase, 12S type		ENSG00000229152.2	1.08134	1.58026	1.96192e-05	0.000211405	ANKRD10 intronic transcript 1
ENSG00000078804.13	1.09209	6.27105	1.99203e-10	5.77841e-09	tumor protein p53 inducible nuclear protein 2		ENSG00000244627.5	1.08086	0.205375	0.000827345	0.00480785	TPTE pseudogene 2
ENSG00000006652.15	1.09022	3.12457	2.97149e-08	5.58823e-07	interferon related developmental regulator 1		ENSG00000237877.7	1.08066	0.586777	0.00074001	0.00439855	long intergenic non-protein coding RNA 1473
ENSG00000259820.1	1.09014	4.56806	1.93232e-09	4.67249e-08	MIR30D and MIR30B host gene		ENSG00000180596.8	1.07954	1.40477	0.000189666	0.0014448	H2B clustered histone 4
ENSG00000162997.15	1.08866	2.46806	2.27992e-07	3.38067e-06	prolyl-tRNA synthetase associated domain containing 1, pseudogene		ENSG00000184949.18	1.07849	-0.152872	0.00284518	0.013004	family with sequence similarity 227 member A
ENSG00000108950.12	1.08862	2.29883	7.74713e-07	9.95836e-06	FAM20A golgi associated secretory pathway pseudokinase		ENSG00000108465.15	1.07838	5.31119	7.22037e-10	2.41597e-08	CDK5 regulatory subunit associated protein 3
ENSG00000164442.10	1.08752	6.47369	2.13222e-10	6.13838e-09	Cbp/p300 interacting transactivator with Glu/Asp rich carboxy-terminal domain 2		ENSG00000259865.1	1.07798	0.329182	0.000565852	0.00353409	-
ENSG00000102287.19	1.0861	6.29991	2.6245e-10	7.41567e-09	gamma-aminobutyric acid type A receptor subunit epsilon		ENSG00000137502.10	1.07707	4.36969	2.82661e-09	8.27802e-08	RAB30, member RAS oncogene family
ENSG00000055957.11	1.08524	0.460619	0.000218131	0.00139082	inter-alpha-trypsin inhibitor heavy chain 1		ENSG00000162994.16	1.07698	1.74577	1.24732e-05	0.000141921	clathrin heavy chain linker domain containing 1
ENSG00000079335.20	1.08384	2.89547	7.32492e-08	1.24915e-06	cell division cycle 14A		ENSG00000241635.8	1.07639	1.23205	5.88331e-05	0.000534331	UDP glucuronosyltransferase family 1 member A1
ENSG00000233937.8	1.08383	1.3123	1.29124e-05	0.000120647	-		ENSG00000152503.10	1.07407	-0.166937	0.00858773	0.0313039	tripartite motif containing 36
ENSG00000138449.11	1.08081	8.99763	1.71353e-10	5.02789e-09	solute carrier family 40 member 1		ENSG00000154548.9	1.07403	0.677104	0.000138392	0.00110961	serine and arginine rich splicing factor 12
ENSG00000236130.2	1.07993	2.32545	2.47316e-07	3.62275e-06	papillary thyroid carcinoma susceptibility candidate 2		ENSG00000154447.15	1.07373	6.26753	4.80944e-10	1.69554e-08	SH3 domain containing ring finger 1
ENSG00000112972.15	1.07816	9.3509	1.86566e-10	5.44289e-09	3-hydroxy-3-methylglutaryl-CoA synthase 1		ENSG00000137766.18	1.07369	3.51138	4.07974e-08	9.38893e-07	unc-13 homolog C
ENSG00000243477.6	1.07795	3.09359	4.2884e-08	7.75266e-07	N-alpha-acetyltransferase 80, NatH catalytic subunit		ENSG00000241343.10	1.07304	3.11121	6.8032e-08	1.47239e-06	ribosomal protein L36a
ENSG00000289486.1	1.07782	1.02068	1.56963e-05	0.000143152	-		ENSG00000154640.15	1.07268	4.97926	1.29774e-09	4.0659e-08	BTG anti-proliferation factor 3
ENSG00000233217.2	1.07779	0.168844	0.00264754	0.0112555	maestro heat like repeat family member 3, pseudogene		ENSG00000102287.19	1.07246	6.29991	4.81169e-10	1.69554e-08	gamma-aminobutyric acid type A receptor subunit epsilon
ENSG00000185842.16	1.07392	4.30549	3.26009e-09	7.58268e-08	dynein axonemal heavy chain 14		ENSG00000198799.12	1.07171	3.92992	9.72688e-09	2.50274e-07	leucine rich repeats and immunoglobulin like domains 2
ENSG00000153721.19	1.07207	4.96504	1.47466e-09	3.64085e-08	CNKSR family member 3		ENSG00000273001.1	1.07168	-0.404293	0.00497031	0.0204302	PFKP divergent transcript
ENSG00000164463.12	1.07161	4.95974	1.29278e-09	3.24962e-08	CREB3 regulatory factor		ENSG00000185666.15	1.07072	-0.463387	0.0139077	0.0459712	synapsin III
ENSG00000188215.10	1.07145	3.84718	1.17849e-08	2.42678e-07	defective in cullin neddylation 1 domain containing 3		ENSG00000167615.17	1.07069	7.89873	2.95137e-10	1.07475e-08	leukocyte receptor cluster member 8
ENSG00000105376.5	1.07135	0.469408	0.000449975	0.00257625	intercellular adhesion molecule 5		ENSG00000006576.16	1.07065	4.05561	1.06172e-08	2.71807e-07	putative homeodomain transcription factor 2
ENSG00000118922.18	1.06988	3.87318	8.0384e-09	1.71538e-07	Kruppel like factor 12		ENSG00000114796.16	1.06906	5.78609	7.24199e-10	2.41791e-08	kelch like family member 24
ENSG00000261485.1	1.06974	-0.176449	0.00426128	0.01669	PAN3 antisense RNA 1		ENSG00000107443.16	1.06896	4.9969	1.44826e-09	4.48497e-08	cyclin J
ENSG00000207425.1	1.06927	0.785527	0.000144894	0.000980828	-		ENSG00000198221.11	1.06677	1.56195	3.10861e-05	0.000310821	AFDN divergent transcript
ENSG00000225329.3	1.06925	3.03201	4.36422e-08	7.84326e-07	-		ENSG00000158246.8	1.06661	3.33411	1.36529e-07	2.74822e-06	terminal nucleotidyltransferase 5B
ENSG00000289594.1	1.06893	1.87949	1.73642e-06	2.02246e-05	-		ENSG00000233845.1	1.06639	-0.70629	0.00558872	0.0225113	-
ENSG00000139865.16	1.06828	3.73699	1.00246e-08	2.09527e-07	tetratricopeptide repeat domain 6		ENSG00000139631.20	1.06603	3.27633	3.9641e-08	9.15081e-07	cysteine sulfinic acid decarboxylase
ENSG00000148702.15	1.06817	2.58256	7.9018e-08	1.33813e-06	hyaluronan binding protein 2		ENSG00000104343.21	1.06335	3.22927	1.08478e-07	2.23804e-06	ubiquitin conjugating enzyme E2 W
ENSG00000177173.5	1.06815	1.77491	5.42098e-06	5.61912e-05	nucleosome assembly protein 1 like 4 pseudogene 1		ENSG00000092529.25	1.06162	1.03655	0.000106552	0.000891319	calpain 3
ENSG00000251000.1	1.0679	-0.368095	0.00858773	0.0293267	GGCT pseudogene 1		ENSG00000147050.17	1.06098	6.31682	7.0886e-10	2.38233e-08	lysine demethylase 6A
ENSG00000230224.1	1.06729	0.159848	0.00165062	0.0076134	PHB1 pseudogene 9		ENSG00000233377.1	1.06037	0.613786	0.000384653	0.00258434	MT-ND4 pseudogene 20
ENSG00000168679.18	1.06687	4.39782	2.81873e-09	6.64733e-08	solute carrier family 16 member 4		ENSG00000261488.1	1.06037	2.01855	4.74636e-06	6.07916e-05	TGF-beta induced lncRNA
ENSG00000261790.2	1.06659	1.50315	1.71378e-05	0.000153998	-		ENSG00000274964.1	1.05808	0.577616	0.000487475	0.00313652	-
ENSG00000289559.1	1.06543	0.29926	0.000840549	0.0043255	-		ENSG00000163251.4	1.05693	7.32447	5.46508e-10	1.89514e-08	frizzled class receptor 5
ENSG00000233006.8	1.06508	1.91945	3.17788e-06	3.47585e-05	MIR3936 host gene		ENSG00000214021.17	1.05662	3.02568	1.5245e-07	3.03667e-06	tubulin tyrosine ligase like 3
ENSG00000285219.3	1.06422	1.29299	1.60328e-05	0.000145786	hepatocellular carcinoma up-regulated long non-coding RNA		ENSG00000257636.6	1.05585	-0.0279261	0.00365465	0.0158777	G2E3 antisense RNA 1
ENSG00000287769.1	1.06414	0.302225	0.0007077	0.00373636	-		ENSG00000273355.1	1.05584	0.141316	0.00418507	0.0177377	-
ENSG00000230795.3	1.06228	2.51167	5.00148e-07	6.75542e-06	major histocompatibility complex, class I, K (pseudogene)		ENSG00000100968.14	1.05563	1.07873	0.000113423	0.000941058	nuclear factor of activated T cells 4
ENSG00000175984.15	1.06133	0.134948	0.00603364	0.0221408	DENN domain containing 2C		ENSG00000100941.9	1.05545	8.14651	5.00025e-10	1.75388e-08	pinin, desmosome associated protein
ENSG00000175189.4	1.06078	-0.0217393	0.00677286	0.0241902	inhibin subunit beta C		ENSG00000066422.6	1.05515	5.24078	1.97055e-09	5.98875e-08	zinc finger and BTB domain containing 11
ENSG00000143067.5	1.05943	2.20034	9.73278e-07	1.21624e-05	zinc finger protein 697		ENSG00000257354.2	1.0545	0.854688	0.000339358	0.0023345	MIRLET7I host gene
ENSG00000226328.7	1.0594	2.14603	9.14834e-07	1.15074e-05	NUP50 divergent transcript		ENSG00000179168.15	1.05407	0.540429	0.000339358	0.0023345	gametogenetin
ENSG00000248323.8	1.0592	0.500684	0.000177093	0.0011652	lung cancer associated transcript 1		ENSG00000288833.1	1.05066	1.31966	0.000135741	0.0010918	-
ENSG00000168917.9	1.0588	2.0931	1.08389e-06	1.34455e-05	solute carrier family 35 member G2		ENSG00000140022.14	1.05028	4.73244	6.61354e-09	1.76107e-07	stonin 2
ENSG00000126368.6	1.05758	4.51878	3.73751e-09	8.5626e-08	nuclear receptor subfamily 1 group D member 1		ENSG00000203865.12	1.05009	2.43222	2.37647e-06	3.32054e-05	ATP1A1 antisense RNA 1
ENSG00000206754.1	1.05729	0.682355	0.000206695	0.00132852	small nucleolar RNA, C/D box 101		ENSG00000150722.11	1.05008	0.493538	0.000347793	0.00237965	protein phosphatase 1 regulatory inhibitor subunit 1C
ENSG00000135097.7	1.05677	3.28548	4.45253e-08	7.97379e-07	musashi RNA binding protein 1		ENSG00000235408.6	1.05	0.316707	0.000648612	0.00394999	small nucleolar RNA, H/ACA box 71B
ENSG00000230943.3	1.05579	2.74545	1.3962e-07	2.18718e-06	long intergenic non-protein coding RNA 2541		ENSG00000147894.17	1.04862	2.15272	4.59328e-06	5.91928e-05	C9orf72-SMCR8 complex subunit
ENSG00000236287.8	1.05555	5.75216	1.13854e-09	2.88091e-08	zinc finger BED-type containing 5		ENSG00000274213.1	1.04723	0.737568	0.00084315	0.00488227	-
ENSG00000141854.10	1.05469	3.17497	4.58445e-08	8.19082e-07	MISP family member 3		ENSG00000196295.13	1.04673	4.62122	4.68837e-09	1.30275e-07	GARS1 divergent transcript
ENSG00000256612.8	1.05376	1.44254	1.70609e-05	0.000153488	cytochrome P450 family 2 subfamily B member 7, pseudogene		ENSG00000170160.18	1.04618	2.36156	2.29733e-06	3.23067e-05	coiled-coil domain containing 144A
ENSG00000145365.11	1.05283	3.3319	7.99057e-08	1.35017e-06	TRAF interacting protein with forkhead associated domain		ENSG00000278600.1	1.04564	2.41676	1.55783e-06	2.31671e-05	-
ENSG00000235501.7	1.05278	2.98163	8.44502e-08	1.41443e-06	CNN3 divergent transcript		ENSG00000260051.1	1.04424	1.46232	2.88163e-05	0.00029234	-
ENSG00000163463.13	1.05267	2.50903	8.78189e-07	1.11291e-05	keratinocyte associated protein 2		ENSG00000197372.10	1.04417	2.44109	1.5523e-06	2.31494e-05	zinc finger protein 675
ENSG00000020577.14	1.05257	5.17252	2.02577e-09	4.89069e-08	sterile alpha motif domain containing 4A		ENSG00000102221.14	1.0433	5.20566	2.77332e-09	8.13756e-08	jade family PHD finger 3
ENSG00000230042.1	1.0524	-0.291543	0.0109748	0.0360502	adenylate kinase 3 pseudogene 3		ENSG00000169507.10	1.04316	1.35096	2.78049e-05	0.000283588	solute carrier family 38 member 11
ENSG00000241399.7	1.05186	1.52451	1.353e-05	0.000125725	CD302 molecule		ENSG00000187546.14	1.04302	1.26872	7.30383e-05	0.000641946	alkylglycerol monooxygenase
ENSG00000197165.11	1.05008	0.421895	0.000487475	0.00274968	sulfotransferase family 1A member 2		ENSG00000108960.9	1.04199	5.81249	1.98104e-09	5.99737e-08	monocyte to macrophage differentiation associated
ENSG00000171970.14	1.04956	0.575112	0.000452209	0.00258614	zinc finger protein 57		ENSG00000255139.2	1.04135	0.134417	0.00757405	0.0284643	-
ENSG00000232442.2	1.04776	2.44569	4.45287e-07	6.06624e-06	melanoma highly expressed competing endogenous lncRNA for miR-425 and miR-489		ENSG00000200913.1	1.04125	0.0284021	0.0084577	0.0309987	small nucleolar RNA, C/D box 46
ENSG00000166337.11	1.04744	2.67974	5.06676e-07	6.82939e-06	TATA-box binding protein associated factor 10		ENSG00000008517.19	1.04107	6.92059	1.10813e-09	3.52983e-08	interleukin 32
ENSG00000228486.11	1.04641	1.44559	3.5169e-05	0.000289433	chromosome 2 open reading frame 92		ENSG00000225889.10	1.04012	0.181729	0.00075619	0.00446688	-
ENSG00000187416.13	1.04617	0.78133	0.00067547	0.00359732	LHFPL tetraspan subfamily member 3		ENSG00000279041.1	1.03889	1.18889	2.92041e-05	0.000295685	-
ENSG00000283154.3	1.04494	1.13961	5.88023e-05	0.000450631	IQCJ-SCHIP1 readthrough		ENSG00000173559.15	1.03782	5.20479	3.22902e-09	9.36661e-08	nucleic acid binding protein 1
ENSG00000206538.9	1.04347	5.18281	2.28809e-09	5.46349e-08	vestigial like family member 3		ENSG00000091138.13	1.03758	6.91723	1.31312e-09	4.10566e-08	solute carrier family 26 member 3
ENSG00000106588.12	1.04234	-0.104995	0.0124691	0.0399272	proteasome 20S subunit alpha 2		ENSG00000231160.11	1.03734	0.529108	0.00169526	0.00853391	KLF3 antisense RNA 1
ENSG00000186594.15	1.04216	5.16716	2.59902e-09	6.15775e-08	MIR22 host gene		ENSG00000265749.6	1.03667	0.211292	0.00110892	0.00607316	-
ENSG00000279520.1	1.04142	1.05042	0.000160114	0.00106869	-		ENSG00000174456.16	1.03644	2.67889	9.49536e-07	1.51074e-05	chromosome 12 open reading frame 76
ENSG00000279742.1	1.0403	0.732361	0.000277025	0.00171235	-		ENSG00000111276.12	1.03637	7.00336	1.26823e-09	3.98982e-08	cyclin dependent kinase inhibitor 1B
ENSG00000162994.16	1.04005	1.74577	8.36929e-06	8.2227e-05	clathrin heavy chain linker domain containing 1		ENSG00000254536.2	1.03587	0.422513	0.000415812	0.00276086	-
ENSG00000167766.20	1.03934	6.13454	1.69758e-09	4.15758e-08	zinc finger protein 83		ENSG00000251432.8	1.03555	1.06752	0.00032322	0.00224372	long intergenic non-protein coding RNA 2615
ENSG00000125255.7	1.03756	0.793184	0.000269251	0.00167273	solute carrier family 10 member 2		ENSG00000067064.12	1.03511	8.03529	1.05009e-09	3.36056e-08	isopentenyl-diphosphate delta isomerase 1
ENSG00000163703.20	1.03662	3.46876	5.02368e-08	8.93372e-07	cysteine rich with EGF like domains 1		ENSG00000241404.7	1.03432	0.41782	0.000129855	0.00105166	EGF like domain multiple 8
ENSG00000276517.1	1.03633	0.0997138	0.00308748	0.0127558	-		ENSG00000272518.1	1.03397	0.319827	0.00221769	0.0105941	-
ENSG00000154553.16	1.03553	-0.518676	0.0124784	0.0399486	PDZ and LIM domain 3		ENSG00000231742.6	1.03339	0.496239	0.00210048	0.0101487	long intergenic non-protein coding RNA 1273
ENSG00000221944.9	1.03528	3.66589	2.90443e-08	5.49824e-07	tigger transposable element derived 1		ENSG00000079335.20	1.03281	2.89547	4.14619e-07	7.32206e-06	cell division cycle 14A
ENSG00000272079.2	1.03527	1.99601	3.30627e-06	3.60336e-05	-		ENSG00000249915.9	1.03259	3.48361	4.91449e-08	1.10834e-06	programmed cell death 6
ENSG00000260261.2	1.03414	1.75325	8.45132e-06	8.29796e-05	-		ENSG00000267632.1	1.03254	-0.208671	0.00187917	0.00929415	-
ENSG00000203644.3	1.03402	2.71363	3.25868e-07	4.62521e-06	-		ENSG00000198551.10	1.03126	3.79817	3.49569e-08	8.19313e-07	zinc finger protein 627
ENSG00000285715.1	1.03305	1.843	4.5647e-06	4.82027e-05	-		ENSG00000100359.21	1.02918	0.457766	0.00117091	0.00635339	small G protein signaling modulator 3
ENSG00000112715.26	1.03286	8.55192	1.07099e-09	2.7418e-08	vascular endothelial growth factor A		ENSG00000124802.12	1.02918	2.83017	4.47992e-07	7.81196e-06	eukaryotic translation elongation factor 1 epsilon 1
ENSG00000248734.2	1.03245	0.750396	0.000621993	0.00335586	-		ENSG00000215417.13	1.02883	1.65744	7.00892e-06	8.55536e-05	miR-17-92a-1 cluster host gene
ENSG00000197580.13	1.03198	-0.155942	0.00481691	0.0184017	beta-carotene oxygenase 2		ENSG00000132716.19	1.02805	5.69289	3.25485e-09	9.41308e-08	DDB1 and CUL4 associated factor 8
ENSG00000245552.8	1.03185	0.965198	0.000113423	0.000792402	lncRNA imatinib upregulated		ENSG00000258947.8	1.02785	-0.0240078	0.00442901	0.0185693	tubulin beta 3 class III
ENSG00000287670.1	1.03163	1.44525	3.70848e-05	0.000302912	-		ENSG00000114423.23	1.0272	5.18844	4.76146e-09	1.31852e-07	Cbl proto-oncogene B
ENSG00000111727.12	1.03155	3.38876	1.07275e-07	1.74872e-06	host cell factor C2		ENSG00000156042.19	1.02562	0.594431	0.000899584	0.00514814	cilia and flagella associated protein 70
ENSG00000138798.13	1.03134	2.38968	1.02067e-06	1.27338e-05	epidermal growth factor		ENSG00000073605.19	1.02542	3.80888	4.473e-08	1.01864e-06	gasdermin B
ENSG00000262155.2	1.0312	1.76878	5.97336e-06	6.11277e-05	long intergenic non-protein coding RNA 2175		ENSG00000213462.5	1.02536	2.07462	6.3251e-06	7.80181e-05	endogenous retrovirus group 3 member 1, envelope
ENSG00000287425.1	1.03067	-0.158705	0.00672341	0.0240473	-		ENSG00000254233.1	1.02485	0.629544	0.000284577	0.00201863	long intergenic non-protein coding RNA 2365
ENSG00000092871.17	1.03059	5.95646	2.2966e-09	5.47523e-08	ring finger and FYVE like domain containing E3 ubiquitin protein ligase		ENSG00000166046.11	1.02246	4.31821	2.77334e-08	6.61181e-07	t-complex 11 like 2
ENSG00000112149.10	1.02971	-0.105892	0.00678923	0.0242316	CD83 molecule		ENSG00000166262.16	1.02084	0.563745	0.000734398	0.00437477	family with sequence similarity 227 member B
ENSG00000228923.1	1.02971	1.45042	2.57257e-05	0.000220767	-		ENSG00000186074.19	1.02072	2.96054	4.28649e-07	7.52626e-06	CD300 molecule like family member f
ENSG00000204616.11	1.02833	4.42177	1.31902e-08	2.68699e-07	tripartite motif containing 31		ENSG00000231226.1	1.02044	0.950973	0.000204311	0.00153641	TRIM31 antisense RNA 1
ENSG00000067715.14	1.02813	0.799852	0.000234137	0.00147928	synaptotagmin 1		ENSG00000259456.4	1.01968	0.866458	0.000199504	0.00150546	ADNP antisense RNA 1
ENSG00000238279.2	1.0281	0.642042	0.000388038	0.00228157	-		ENSG00000237298.10	1.01949	0.588279	0.00169526	0.00853391	TTN antisense RNA 1
ENSG00000154640.15	1.02765	4.97926	5.55651e-09	1.21812e-07	BTG anti-proliferation factor 3		ENSG00000018408.15	1.01939	5.42326	5.44167e-09	1.48266e-07	WW domain containing transcription regulator 1
ENSG00000277959.1	1.02743	0.0803045	0.00431617	0.0168602	-		ENSG00000280195.1	1.01578	0.849977	0.000782431	0.0045952	-
ENSG00000108551.5	1.02729	4.25071	1.17856e-08	2.42678e-07	ras related dexamethasone induced 1		ENSG00000152527.14	1.01556	0.70707	0.000485363	0.0031274	pleckstrin homology, MyTH4 and FERM domain containing H2
ENSG00000119139.21	1.02582	2.84785	4.08292e-07	5.62757e-06	tight junction protein 2		ENSG00000255100.1	1.01535	0.434815	0.00173413	0.00868382	TSKU antisense RNA 1
ENSG00000053438.11	1.02571	1.7289	1.05131e-05	0.000100005	neuronatin		ENSG00000183718.6	1.0151	3.95135	5.64516e-08	1.24651e-06	tripartite motif containing 52
ENSG00000175352.11	1.02482	2.0956	1.23219e-06	1.50527e-05	nuclear receptor interacting protein 3		ENSG00000178385.15	1.01334	4.66416	1.82096e-08	4.44546e-07	pleckstrin homology domain containing M3
ENSG00000165841.11	1.0229	3.72279	6.15394e-08	1.07066e-06	cytochrome P450 family 2 subfamily C member 19		ENSG00000143344.16	1.01239	6.16952	4.44856e-09	1.25233e-07	ral guanine nucleotide dissociation stimulator like 1
ENSG00000230521.1	1.02266	0.018021	0.00598096	0.0220056	-		ENSG00000198563.14	1.01238	7.28515	2.72972e-09	8.04056e-08	DExD-box helicase 39B
ENSG00000257176.3	1.02248	-0.199617	0.00672341	0.0240473	-		ENSG00000289326.1	1.0123	1.65035	1.4115e-05	0.000157432	-
ENSG00000176907.5	1.02221	0.67868	0.00048893	0.00275382	transcriptional and immune response regulator		ENSG00000119138.5	1.01054	2.17978	1.10858e-05	0.000127466	Kruppel like factor 9
ENSG00000008517.19	1.02161	6.92059	2.13791e-09	5.14514e-08	interleukin 32		ENSG00000263766.6	1.00864	1.09608	0.000227883	0.00168543	KPNB1 divergent transcript
ENSG00000186020.13	1.0213	3.88262	3.83265e-08	7.00342e-07	zinc finger protein 529		ENSG00000184557.4	1.00856	3.72513	1.19152e-07	2.43051e-06	suppressor of cytokine signaling 3
ENSG00000231887.8	1.02103	-0.324382	0.0138757	0.0434822	proline rich protein HaeIII subfamily 1		ENSG00000227777.1	1.00839	2.41948	4.36101e-06	5.68008e-05	ribosomal protein L7a pseudogene 19
ENSG00000273899.5	1.02091	0.597153	0.000825967	0.00426484	nucleolar protein 12		ENSG00000235609.7	1.00762	0.0411631	0.00145306	0.00754881	-
ENSG00000211451.12	1.01993	0.423792	0.00056668	0.00311022	gonadotropin releasing hormone receptor 2 (pseudogene)		ENSG00000003987.14	1.00633	-0.581632	0.00663356	0.0256595	myotubularin related protein 7
ENSG00000266200.7	1.01976	0.0998986	0.00283201	0.0118874	pancreatic lipase related protein 2 (gene/pseudogene)		ENSG00000223745.8	1.00604	3.47192	1.35822e-07	2.73761e-06	CCDC18 antisense RNA 1
ENSG00000285278.1	1.01946	1.09145	9.63469e-05	0.000688231	-		ENSG00000151967.18	1.0057	0.302304	0.00159968	0.00815772	schwannomin interacting protein 1
ENSG00000152154.11	1.01935	0.297937	0.00255951	0.0109423	transmembrane protein 178A		ENSG00000246790.2	1.00372	-0.0160568	0.00387452	0.0166669	SORL1 antisense RNA 1
ENSG00000155330.10	1.01897	4.37523	1.56679e-08	3.13316e-07	chromosome 16 open reading frame 87		ENSG00000117707.16	1.00348	5.63243	7.15874e-09	1.8865e-07	prospero homeobox 1
ENSG00000248740.7	1.01873	1.79437	9.2812e-06	8.98557e-05	long intergenic non-protein coding RNA 2428		ENSG00000080822.17	1.00335	4.95465	1.34341e-08	3.37691e-07	claudin domain containing 1
ENSG00000198796.7	1.01645	3.33242	1.2544e-07	1.99996e-06	alpha kinase 2		ENSG00000250874.1	1.00316	-0.203178	0.00589399	0.0234042	-
ENSG00000221947.8	1.01532	1.74645	1.55847e-05	0.000142305	XK related 9		ENSG00000288913.1	1.00292	0.749279	0.00024621	0.00179698	-
ENSG00000173598.14	1.01217	8.08987	2.37414e-09	5.65127e-08	nudix hydrolase 4		ENSG00000163347.6	1.00238	8.48226	3.21201e-09	9.33503e-08	claudin 1
ENSG00000260233.3	1.01205	1.81994	1.45992e-05	0.000133947	ZNRD2 divergent transcript		ENSG00000143367.17	1.00187	6.20448	5.69576e-09	1.54362e-07	tuftelin 1
ENSG00000163596.17	1.01174	1.57468	4.49806e-05	0.000355052	islet cell autoantigen 1 like		ENSG00000273137.1	1.0014	0.288467	0.0015419	0.00789475	SELENOO antisense RNA 1
ENSG00000140743.8	1.01128	6.16087	3.93384e-09	8.97197e-08	cerebellar degeneration related protein 2		ENSG00000264577.1	1.00119	2.61856	1.54764e-06	2.31055e-05	-
ENSG00000183742.13	1.01083	6.61663	3.39633e-09	7.86361e-08	MET transcriptional regulator MACC1		ENSG00000165121.12	1.00119	0.893327	0.000204311	0.00153641	-
ENSG00000253891.2	1.01024	-0.281707	0.00858773	0.0293267	-		ENSG00000266967.7	1.00069	0.281448	0.00287095	0.0130956	alanyl-tRNA synthetase domain containing 1
ENSG00000238045.9	1.00975	1.78029	1.57727e-05	0.000143666	MVP divergent transcript		ENSG00000049283.19	-1.00049	3.30171	2.06804e-07	3.93935e-06	epsin 3
ENSG00000158092.7	1.00929	4.66761	1.29037e-08	2.6463e-07	NCK adaptor protein 1		ENSG00000103254.10	-1.00173	3.27452	2.4034e-07	4.5106e-06	adenine nucleotide translocase lysine methyltransferase
ENSG00000287104.1	1.00915	1.98491	6.91731e-06	6.94371e-05	-		ENSG00000140470.15	-1.00177	-0.0223627	0.00140374	0.00734759	ADAM metallopeptidase with thrombospondin type 1 motif 17
ENSG00000225434.4	1.00832	0.384192	0.00143985	0.00680736	long intergenic non-protein coding RNA 1504		ENSG00000133980.5	-1.00178	0.336907	0.00213669	0.0102838	vertebrae development associated
ENSG00000038945.15	1.00815	2.38566	1.66493e-06	1.95411e-05	macrophage scavenger receptor 1		ENSG00000284753.2	-1.00229	2.72258	5.74898e-07	9.77542e-06	EEF1A lysine methyltransferase 4
ENSG00000175505.11	1.00773	3.61281	5.62259e-08	9.86086e-07	cardiotrophin like cytokine factor 1		ENSG00000141485.17	-1.00284	0.288303	0.00238454	0.0112037	solute carrier family 13 member 5
ENSG00000143217.9	1.00721	1.48684	2.95732e-05	0.000249435	nectin cell adhesion molecule 4		ENSG00000162194.13	-1.0036	2.07921	1.44987e-06	2.18814e-05	LBH domain containing 1
ENSG00000130522.6	1.00677	6.72167	3.74907e-09	8.5762e-08	JunD proto-oncogene, AP-1 transcription factor subunit		ENSG00000111664.11	-1.00361	1.35381	4.29759e-05	0.000409317	G protein subunit beta 3
ENSG00000245146.7	1.00635	2.10638	4.46378e-06	4.73632e-05	mitosis associated long intergenic non-coding RNA 1		ENSG00000136933.17	-1.00362	3.77059	5.34202e-08	1.18844e-06	Rab9 effector protein with kelch motifs
ENSG00000179399.15	1.00553	2.77196	3.87686e-07	5.38604e-06	glypican 5		ENSG00000197182.15	-1.00586	1.39993	4.67726e-05	0.000439985	MIRLET7B host gene
ENSG00000153822.15	1.0052	0.125744	0.00317786	0.0130554	potassium inwardly rectifying channel subfamily J member 16		ENSG00000214309.5	-1.00614	0.967226	0.000227883	0.00168543	metallo-beta-lactamase domain containing 1
ENSG00000181355.21	1.00492	1.66589	1.88176e-05	0.000167514	orofacial cleft 1 candidate 1		ENSG00000105227.16	-1.00706	2.04821	2.66838e-06	3.65787e-05	periaxin
ENSG00000198496.12	1.0042	3.62291	8.08907e-08	1.36229e-06	neighbor of BRCA1 lncRNA 2		ENSG00000132801.7	-1.00825	2.00817	6.3196e-06	7.80133e-05	zinc finger SWIM-type containing 3
ENSG00000091513.16	1.00409	3.12435	1.39074e-07	2.18088e-06	transferrin		ENSG00000100084.14	-1.00825	4.45478	1.58859e-08	3.92815e-07	histone cell cycle regulator
ENSG00000108474.17	1.00341	3.37838	1.28731e-07	2.04601e-06	phosphatidylinositol glycan anchor biosynthesis class L		ENSG00000153885.15	-1.00845	4.25575	1.62296e-08	4.00051e-07	potassium channel tetramerization domain containing 15
ENSG00000204709.4	1.00119	0.159175	0.00259778	0.0110841	long intergenic non-protein coding RNA 1556		ENSG00000089091.16	-1.00854	2.65547	9.66018e-07	1.53363e-05	double zinc ribbon and ankyrin repeat domains 1
ENSG00000142867.14	1.00109	4.85013	1.4078e-08	2.84129e-07	BCL10 immune signaling adaptor		ENSG00000273604.2	-1.00918	4.77044	1.89406e-08	4.61654e-07	elongin BC and polycomb repressive complex 2 associated protein
ENSG00000184047.20	1.00067	0.617625	0.00134406	0.00641263	diablo IAP-binding mitochondrial protein		ENSG00000185065.6	-1.00957	0.46783	0.000624003	0.00383758	UFD1 antisense RNA 1
ENSG00000177613.9	-1.00032	5.69875	6.42007e-09	1.39144e-07	cleavage stimulation factor subunit 2 tau variant		ENSG00000179981.11	-1.00999	2.77089	1.80175e-07	3.50784e-06	teashirt zinc finger homeobox 1
ENSG00000104883.8	-1.00062	1.95584	3.68108e-06	3.98057e-05	peroxisomal biogenesis factor 11 gamma		ENSG00000198182.13	-1.01112	3.13641	2.26339e-07	4.27411e-06	zinc finger protein 607
ENSG00000184992.13	-1.00108	5.13623	8.88198e-09	1.88748e-07	BRI3 binding protein		ENSG00000189369.9	-1.01117	2.27425	2.30966e-06	3.24462e-05	G1 to S phase transition 2
ENSG00000101098.13	-1.00206	3.83124	3.69628e-08	6.78675e-07	regulating synaptic membrane exocytosis 4		ENSG00000129038.16	-1.01213	-0.13072	0.00535356	0.0217246	lysyl oxidase like 1
ENSG00000257017.10	-1.00311	-0.405949	0.00605791	0.0221874	haptoglobin		ENSG00000149243.17	-1.01426	5.17545	7.22682e-09	1.90115e-07	kelch like family member 35
ENSG00000262814.8	-1.00411	3.75286	3.75005e-08	6.8772e-07	mitochondrial ribosomal protein L12		ENSG00000254389.3	-1.01554	-0.218236	0.00605877	0.0238629	RHPN1 antisense RNA 1 (head to head)
ENSG00000246922.10	-1.00494	1.08351	7.86577e-05	0.000578111	ubiquitin associated protein 1 like		ENSG00000122257.20	-1.01619	5.18293	6.10639e-09	1.64034e-07	RB binding protein 6, ubiquitin ligase
ENSG00000205730.7	-1.00497	4.0295	3.31805e-08	6.18153e-07	ITPRIP like 2		ENSG00000157350.13	-1.01813	4.71687	9.01031e-09	2.33808e-07	ST3 beta-galactoside alpha-2,3-sialyltransferase 2
ENSG00000280789.2	-1.00513	2.80784	3.06791e-07	4.3912e-06	PAXIP1 associated glutamate rich protein 1		ENSG00000143387.14	-1.01861	0.0257591	0.00674627	0.0259608	cathepsin K
ENSG00000205918.9	-1.00519	0.736517	0.000199341	0.00128716	3-phosphoinositide dependent protein kinase 2, pseudogene		ENSG00000181638.20	-1.01875	2.6554	4.35646e-07	7.63217e-06	ZFP41 zinc finger protein
ENSG00000125843.11	-1.00629	2.99689	1.87229e-07	2.83407e-06	adaptor related protein complex 5 subunit sigma 1		ENSG00000280071.4	-1.01876	-0.0415928	0.00230465	0.0109172	-
ENSG00000067221.14	-1.00653	3.22589	1.0174e-07	1.66638e-06	stomatin like 1		ENSG00000232456.1	-1.01967	0.213543	0.000465984	0.00302917	-
ENSG00000273568.1	-1.00719	0.280551	0.00255951	0.0109423	-		ENSG00000176933.5	-1.02019	-0.245758	0.00846235	0.0310083	transducer of ERBB2, 2 pseudogene 1
ENSG00000130349.10	-1.00721	3.3154	1.09523e-07	1.77845e-06	mitochondrial transcription rescue factor 1		ENSG00000288953.1	-1.02198	0.35797	0.000770794	0.00453734	-
ENSG00000156521.14	-1.00809	5.59258	5.07508e-09	1.13556e-07	trypsin like peroxisomal matrix peptidase 1		ENSG00000159792.10	-1.02366	5.56471	3.67593e-09	1.05626e-07	protein serine kinase H1
ENSG00000089091.16	-1.00878	2.65547	4.10362e-07	5.651e-06	double zinc ribbon and ankyrin repeat domains 1		ENSG00000261652.3	-1.02418	0.136395	0.00227168	0.0107845	piercer of microtubule wall 2
ENSG00000185220.12	-1.00899	2.42849	9.12452e-07	1.1487e-05	piggyBac transposable element derived 2		ENSG00000234996.4	-1.02456	2.39049	1.03638e-06	1.6252e-05	actin gamma 1 pseudogene 25
ENSG00000188910.8	-1.00934	3.88805	2.78535e-08	5.29251e-07	gap junction protein beta 3		ENSG00000176022.7	-1.02623	4.83844	4.61222e-09	1.28889e-07	beta-1,3-galactosyltransferase 6
ENSG00000277142.1	-1.00985	1.56172	7.94001e-06	7.8515e-05	long intergenic non-protein coding RNA 235		ENSG00000161091.14	-1.02684	4.6328	7.067e-09	1.87202e-07	major facilitator superfamily domain containing 12
ENSG00000105426.18	-1.01068	3.62009	4.77524e-08	8.52171e-07	protein tyrosine phosphatase receptor type S		ENSG00000180044.6	-1.02727	-0.366464	0.00960608	0.0342053	chromosome 3 open reading frame 80
ENSG00000007376.8	-1.01099	4.54803	1.01778e-08	2.1215e-07	RNA pseudouridine synthase domain containing 1		ENSG00000260804.3	-1.02736	2.5903	2.57948e-07	4.79388e-06	long intergenic non-protein coding RNA 1963
ENSG00000134827.8	-1.01126	1.58966	1.38686e-05	0.000128432	transcobalamin 1		ENSG00000213588.6	-1.02826	3.43667	7.47887e-08	1.6027e-06	zinc finger and BTB domain containing 9
ENSG00000188321.14	-1.01265	-0.0563022	0.00343146	0.0139285	zinc finger protein 559		ENSG00000176749.9	-1.02844	1.66789	1.84837e-05	0.000201015	cyclin dependent kinase 5 regulatory subunit 1
ENSG00000106348.18	-1.01332	5.93532	3.63987e-09	8.37159e-08	inosine monophosphate dehydrogenase 1		ENSG00000277161.2	-1.02865	4.15736	1.51609e-08	3.76137e-07	phosphatidylinositol glycan anchor biosynthesis class W
ENSG00000185989.11	-1.01556	4.24553	1.58744e-08	3.17031e-07	RAS p21 protein activator 3		ENSG00000126243.9	-1.02904	3.45136	6.35876e-08	1.3848e-06	leucine rich repeat and fibronectin type III domain containing 3
ENSG00000103319.12	-1.01594	5.15225	5.45747e-09	1.20159e-07	eukaryotic elongation factor 2 kinase		ENSG00000275198.1	-1.02923	0.50163	0.000192076	0.00145806	long intergenic non-protein coding RNA 2960
ENSG00000197558.13	-1.01802	1.25589	3.38204e-05	0.000279389	SCO-spondin, pseudogene		ENSG00000174292.13	-1.03041	3.48341	3.6037e-08	8.42041e-07	tyrosine kinase non receptor 1
ENSG00000247699.2	-1.01987	0.997419	7.20069e-05	0.000534378	FABP6 antisense RNA 1		ENSG00000232434.3	-1.03042	3.89907	1.16087e-08	2.95823e-07	apical junction component 1 homolog
ENSG00000118894.15	-1.02034	3.37157	4.96784e-08	8.84473e-07	eukaryotic elongation factor 2 lysine methyltransferase		ENSG00000230487.9	-1.03313	1.13161	6.50662e-05	0.000581935	PSMG3 antisense RNA 1 (head to head)
ENSG00000260804.3	-1.02138	2.5903	3.12782e-07	4.46022e-06	long intergenic non-protein coding RNA 1963		ENSG00000163702.20	-1.03346	2.02893	2.42162e-06	3.3682e-05	interleukin 17 receptor C
ENSG00000267475.2	-1.02194	-0.064708	0.00278273	0.0117225	NUDT19 divergent transcript		ENSG00000182405.6	-1.03356	2.34439	5.28082e-07	9.04318e-06	piggyBac transposable element derived 4
ENSG00000255561.7	-1.02353	1.58376	8.56719e-06	8.39401e-05	ferredoxin-fold anticodon binding domain containing 1		ENSG00000167775.11	-1.03401	4.51339	9.12932e-09	2.36494e-07	CD320 molecule
ENSG00000246228.7	-1.02363	0.142745	0.000799417	0.00414599	cancer susceptibility 8		ENSG00000180720.8	-1.03514	-0.347034	0.00450079	0.0188249	cholinergic receptor muscarinic 4
ENSG00000099957.17	-1.02575	0.722613	0.00032322	0.00195547	purinergic receptor P2X 6		ENSG00000165376.12	-1.03603	3.73266	2.11848e-08	5.13891e-07	claudin 2
ENSG00000059377.18	-1.02721	0.332033	0.00067547	0.00359732	thromboxane A synthase 1		ENSG00000069482.7	-1.03627	2.7684	4.26738e-07	7.50135e-06	galanin and GMAP prepropeptide
ENSG00000234616.9	-1.02907	4.3862	8.14156e-09	1.73497e-07	Jrk helix-turn-helix protein		ENSG00000133216.17	-1.03772	4.41496	6.74853e-09	1.79077e-07	EPH receptor B2
ENSG00000254521.7	-1.02934	0.350452	0.000573402	0.00314051	sialic acid binding Ig like lectin 12		ENSG00000101162.4	-1.0381	0.239405	0.00224499	0.0106844	tubulin beta 1 class VI
ENSG00000181638.20	-1.02946	2.6554	2.07018e-07	3.09371e-06	ZFP41 zinc finger protein		ENSG00000027869.12	-1.03829	2.00983	3.78149e-06	4.97606e-05	SH2 domain containing 2A
ENSG00000164707.16	-1.02996	0.204134	0.00117091	0.00568791	solute carrier family 13 member 4		ENSG00000136371.11	-1.04007	0.791057	0.0011726	0.00636028	methenyltetrahydrofolate synthetase
ENSG00000163877.11	-1.0308	3.26524	6.38071e-08	1.10633e-06	Smad nuclear interacting protein 1		ENSG00000188229.6	-1.0402	8.63758	7.84526e-10	2.58538e-08	tubulin beta 4B class IVb
ENSG00000242114.6	-1.03143	0.692629	0.000116712	0.000811294	mitochondrial fission process 1		ENSG00000134461.16	-1.0406	3.28925	4.68146e-08	1.05822e-06	ankyrin repeat domain 16
ENSG00000123965.13	-1.03315	-0.190477	0.00313861	0.0129185	PMS1 homolog 2, mismatch repair system component pseudogene 5		ENSG00000167889.13	-1.04089	-0.411907	0.0151124	0.0490814	alpha-1,6-mannosylglycoprotein 6-beta-N-acetylglucosaminyltransferase B
ENSG00000275111.5	-1.03465	1.97087	2.07264e-06	2.37858e-05	zinc finger protein 2		ENSG00000116741.8	-1.0435	4.63431	7.09603e-09	1.87645e-07	regulator of G protein signaling 2
ENSG00000167536.14	-1.03598	2.94886	7.86707e-08	1.33373e-06	dehydrogenase/reductase 13		ENSG00000161179.14	-1.04468	5.24909	2.54016e-09	7.5456e-08	YdjC chitooligosaccharide deacetylase homolog
ENSG00000107130.10	-1.03694	4.11077	9.82605e-09	2.0566e-07	neuronal calcium sensor 1		ENSG00000138185.20	-1.0456	2.22539	5.7647e-07	9.78395e-06	ectonucleoside triphosphate diphosphohydrolase 1
ENSG00000128203.7	-1.03705	1.62809	6.11601e-06	6.24202e-05	aspartate beta-hydroxylase domain containing 2		ENSG00000005073.6	-1.04668	1.83315	2.03037e-06	2.90886e-05	homeobox A11
ENSG00000162512.16	-1.03828	2.2545	6.12001e-07	8.09178e-06	syndecan 3		ENSG00000104848.2	-1.04711	0.489547	0.000183203	0.00140327	potassium voltage-gated channel subfamily A member 7
ENSG00000169247.14	-1.03989	0.891032	7.34184e-05	0.000544059	SH3 domain and tetratricopeptide repeats 2		ENSG00000108961.14	-1.04851	-0.174547	0.00762405	0.0286169	RAN guanine nucleotide release factor
ENSG00000263843.1	-1.04001	1.42906	8.07233e-06	7.96686e-05	MIF4GD divergent transcript		ENSG00000167114.13	-1.04964	4.59961	2.75436e-09	8.09749e-08	solute carrier family 27 member 4
ENSG00000186446.12	-1.04122	1.33458	2.00444e-05	0.000176989	zinc finger protein 501		ENSG00000145103.15	-1.05027	1.2325	2.46177e-05	0.000256219	immunoglobulin like domain containing receptor 1
ENSG00000260196.1	-1.04178	3.04215	8.07582e-08	1.36156e-06	-		ENSG00000174007.9	-1.05126	0.470548	0.000206695	0.00155204	centrosomal protein 19
ENSG00000166188.3	-1.04269	3.37501	2.68522e-08	5.13939e-07	zinc finger protein 319		ENSG00000250318.1	-1.05147	-0.249157	0.00524777	0.0213707	-
ENSG00000229043.3	-1.04373	1.41763	1.00775e-05	9.64023e-05	ZFAND2A divergent transcript		ENSG00000279348.1	-1.05161	1.6378	4.44327e-06	5.74537e-05	-
ENSG00000143847.16	-1.04412	3.22964	2.93609e-08	5.55129e-07	PTPRF interacting protein alpha 4		ENSG00000135709.14	-1.05239	3.65304	1.16134e-08	2.95823e-07	KIAA0513
ENSG00000155926.14	-1.04531	0.59849	0.000152548	0.00102446	Src like adaptor		ENSG00000173638.19	-1.05342	4.33401	5.17255e-09	1.41948e-07	solute carrier family 19 member 1
ENSG00000164488.12	-1.04593	2.61566	2.32828e-07	3.44568e-06	dishevelled binding antagonist of beta catenin 2		ENSG00000233041.8	-1.05545	8.18289	5.01401e-10	1.75467e-08	proline, histidine and glycine rich 1
ENSG00000181284.3	-1.04885	1.88705	2.00007e-06	2.30287e-05	transmembrane protein 102		ENSG00000151364.17	-1.0558	0.771533	0.000204311	0.00153641	potassium channel tetramerization domain containing 14
ENSG00000239789.6	-1.04926	2.18155	6.85636e-07	8.97207e-06	mitochondrial ribosomal protein S17		ENSG00000111145.8	-1.05698	-0.0147105	0.0053969	0.0218714	ETS transcription factor ELK3
ENSG00000115266.12	-1.04943	2.54337	1.88364e-07	2.84842e-06	APC regulator of WNT signaling pathway 2		ENSG00000118894.15	-1.0583	3.37157	2.94341e-08	6.96288e-07	eukaryotic elongation factor 2 lysine methyltransferase
ENSG00000150594.7	-1.04986	-0.171403	0.00476183	0.0182285	adrenoceptor alpha 2A		ENSG00000131188.12	-1.05881	2.30832	9.7356e-07	1.54253e-05	proline rich 7, synaptic
ENSG00000230487.9	-1.05079	1.13161	2.0346e-05	0.000179232	PSMG3 antisense RNA 1 (head to head)		ENSG00000077348.10	-1.05914	4.08665	4.48123e-09	1.2592e-07	exosome component 5
ENSG00000135766.9	-1.05121	3.7771	9.01322e-09	1.9074e-07	egl-9 family hypoxia inducible factor 1		ENSG00000185085.2	-1.06057	4.48969	3.26355e-09	9.41308e-08	integrator complex subunit 5
ENSG00000157617.17	-1.05343	3.71505	1.17071e-08	2.41714e-07	C2 calcium dependent domain containing 2		ENSG00000089723.10	-1.06082	0.682493	7.13844e-05	0.00063141	OTU deubiquitinase, ubiquitin aldehyde binding 2
ENSG00000168004.10	-1.05348	-0.158395	0.0024548	0.0105776	phospholipase A and acyltransferase 5		ENSG00000170100.14	-1.06207	3.61225	1.80397e-08	4.41106e-07	zinc finger protein 778
ENSG00000103550.14	-1.05413	4.16803	5.24967e-09	1.16086e-07	lysine rich nucleolar protein 1		ENSG00000136367.15	-1.06214	0.0574991	0.00100339	0.00561824	zinc finger homeobox 2
ENSG00000279348.1	-1.05433	1.6378	2.81264e-06	3.13937e-05	-		ENSG00000168496.4	-1.06238	5.36959	1.13167e-09	3.58982e-08	flap structure-specific endonuclease 1
ENSG00000226629.1	-1.05467	-0.707876	0.00761836	0.0265509	long intergenic non-protein coding RNA 974		ENSG00000170468.8	-1.06277	3.53598	2.2343e-08	5.41126e-07	ribosomal oxygenase 1
ENSG00000104848.2	-1.0547	0.489547	0.000257883	0.00161063	potassium voltage-gated channel subfamily A member 7		ENSG00000146955.11	-1.064	-0.0447457	0.00485092	0.020015	RAB19, member RAS oncogene family
ENSG00000125863.20	-1.05582	4.1482	5.13578e-09	1.1423e-07	MKKS centrosomal shuttling protein		ENSG00000132016.12	-1.0643	1.9211	2.7888e-06	3.80264e-05	break repair meiotic recombinase recruitment factor 1
ENSG00000151364.17	-1.05601	0.771533	6.96519e-05	0.000520191	potassium channel tetramerization domain containing 14		ENSG00000279970.1	-1.06433	1.38831	1.97648e-05	0.000212545	-
ENSG00000138185.20	-1.05603	2.22539	4.62297e-07	6.28115e-06	ectonucleoside triphosphate diphosphohydrolase 1		ENSG00000121797.10	-1.06437	1.82557	4.23701e-07	7.46515e-06	C-C motif chemokine receptor like 2
ENSG00000135763.10	-1.05726	4.91695	1.76315e-09	4.29113e-08	URB2 ribosome biogenesis homolog		ENSG00000175591.12	-1.06471	4.56373	1.70254e-09	5.19547e-08	purinergic receptor P2Y2
ENSG00000134343.14	-1.0577	0.799094	0.000125805	0.000866996	anoctamin 3		ENSG00000198756.12	-1.06576	0.813588	0.00032322	0.00224372	collagen beta(1-O)galactosyltransferase 2
ENSG00000075240.17	-1.05984	5.09152	1.34345e-09	3.36038e-08	GRAM domain containing 4		ENSG00000173457.11	-1.06642	5.73809	7.18127e-10	2.40817e-08	protein phosphatase 1 regulatory inhibitor subunit 14B
ENSG00000126243.9	-1.0602	3.45136	1.3179e-08	2.68699e-07	leucine rich repeat and fibronectin type III domain containing 3		ENSG00000182600.9	-1.06739	-0.25693	0.00408403	0.0173722	secondary ossification center associated regulator of chondrocyte maturation
ENSG00000168517.11	-1.06127	0.232718	0.000415812	0.00241786	HEXIM P-TEFb complex subunit 2		ENSG00000162062.15	-1.06832	2.35292	1.55895e-07	3.08515e-06	tubulin epsilon and delta complex 2
ENSG00000107021.16	-1.0618	5.10551	1.11466e-09	2.83459e-08	TBC1 domain family member 13		ENSG00000089692.9	-1.06874	0.13042	0.00317786	0.0141736	lymphocyte activating 3
ENSG00000184574.10	-1.06266	0.263703	0.000429082	0.00248178	lysophosphatidic acid receptor 5		ENSG00000186193.9	-1.06956	5.15763	9.54541e-10	3.09223e-08	suppressor APC domain containing 2
ENSG00000172137.19	-1.06269	2.65554	8.74197e-08	1.45617e-06	calbindin 2		ENSG00000105894.12	-1.07097	1.42893	7.37439e-05	0.000647029	pleiotrophin
ENSG00000175147.13	-1.06274	2.06881	6.49579e-07	8.53684e-06	TMEM51 antisense RNA 1		ENSG00000271254.7	-1.07118	3.51207	1.18384e-08	3.01051e-07	-
ENSG00000185499.17	-1.06435	2.42533	3.73287e-07	5.21099e-06	mucin 1, cell surface associated		ENSG00000166166.13	-1.07367	5.60841	5.83564e-10	2.00994e-08	tRNA methyltransferase 61A
ENSG00000157350.13	-1.0656	4.71687	1.37061e-09	3.41154e-08	ST3 beta-galactoside alpha-2,3-sialyltransferase 2		ENSG00000100413.17	-1.07531	4.07143	3.25818e-09	9.41308e-08	RNA polymerase III subunit H
ENSG00000204947.9	-1.06663	1.70195	2.48886e-06	2.81505e-05	zinc finger protein 425		ENSG00000134780.10	-1.07564	5.17469	6.01899e-10	2.06377e-08	diacylglycerol lipase alpha
ENSG00000142611.17	-1.06749	2.95359	5.59409e-08	9.82217e-07	PR/SET domain 16		ENSG00000128917.8	-1.07583	2.81309	2.8331e-08	6.73325e-07	delta like canonical Notch ligand 4
ENSG00000182318.6	-1.06752	2.23027	3.67428e-07	5.14331e-06	zinc finger and SCAN domain containing 22		ENSG00000178150.10	-1.07585	1.70702	8.39035e-06	9.97818e-05	zinc finger protein 114
ENSG00000162396.6	-1.06768	2.22593	3.85407e-07	5.36545e-06	prolyl-tRNA synthetase 2, mitochondrial		ENSG00000159184.8	-1.07692	1.31092	9.51671e-06	0.000111869	homeobox B13
ENSG00000272172.1	-1.06775	-0.145021	0.00120413	0.00582516	-		ENSG00000173928.4	-1.078	1.26168	1.32362e-05	0.000149598	SWIM-type zinc finger 7 associated protein 1
ENSG00000143772.11	-1.06807	2.48189	1.67528e-07	2.57158e-06	inositol-trisphosphate 3-kinase B		ENSG00000122783.17	-1.07817	3.92427	2.43406e-09	7.28213e-08	cell cycle regulator of NHEJ
ENSG00000132688.11	-1.06886	4.38056	2.27644e-09	5.44418e-08	nestin		ENSG00000158186.13	-1.07818	-0.1734	0.00576589	0.0230243	muscle RAS oncogene homolog
ENSG00000167880.8	-1.06945	2.89057	5.55848e-08	9.78215e-07	envoplakin		ENSG00000261150.3	-1.07825	4.03647	2.64028e-09	7.82242e-08	epiplakin 1
ENSG00000077348.10	-1.06965	4.08665	2.7801e-09	6.57654e-08	exosome component 5		ENSG00000102109.9	-1.07841	2.60483	5.84421e-07	9.88591e-06	proprotein convertase subtilisin/kexin type 1 inhibitor
ENSG00000275964.1	-1.07025	1.18492	9.34117e-06	9.03216e-05	-		ENSG00000111254.8	-1.07947	-0.117492	0.00426128	0.0179958	A-kinase anchoring protein 3
ENSG00000109819.9	-1.07234	1.12866	3.43494e-05	0.000283299	PPARG coactivator 1 alpha		ENSG00000081277.13	-1.082	0.190189	0.000598728	0.00370604	plakophilin 1
ENSG00000169955.8	-1.073	3.22099	1.94488e-08	3.81917e-07	zinc finger protein 747		ENSG00000092758.18	-1.08241	3.35628	4.62697e-09	1.29064e-07	collagen type IX alpha 3 chain
ENSG00000167772.12	-1.07443	1.10509	4.41234e-05	0.000349188	angiopoietin like 4		ENSG00000188910.8	-1.08472	3.88805	1.47422e-09	4.55336e-08	gap junction protein beta 3
ENSG00000079308.20	-1.0745	5.71392	4.75412e-10	1.28448e-08	tensin 1		ENSG00000162849.16	-1.08751	2.29998	4.49098e-07	7.8223e-06	kinesin family member 26B
ENSG00000011028.14	-1.07541	3.75205	5.10013e-09	1.13771e-07	mannose receptor C type 2		ENSG00000127329.16	-1.08841	3.15072	8.01473e-09	2.10118e-07	protein tyrosine phosphatase receptor type B
ENSG00000152784.16	-1.07546	1.7544	2.32684e-06	2.64356e-05	PR/SET domain 8		ENSG00000109610.6	-1.0885	1.43137	3.88066e-05	0.000376183	superoxide dismutase 3
ENSG00000178409.14	-1.07563	3.95422	3.64316e-09	8.37159e-08	BEN domain containing 3		ENSG00000089505.18	-1.08957	-0.207005	0.00284518	0.013004	CKLF like MARVEL transmembrane domain containing 1
ENSG00000266074.10	-1.07726	4.48776	1.19032e-09	2.99702e-08	BAH domain and coiled-coil containing 1		ENSG00000020181.18	-1.09063	0.17215	0.0015419	0.00789475	adhesion G protein-coupled receptor A2
ENSG00000167676.5	-1.07844	2.26767	2.73831e-07	3.9528e-06	perilipin 4		ENSG00000169330.9	-1.09421	0.180514	0.000650554	0.0039578	membrane integral NOTCH2 associated receptor 1
ENSG00000180900.20	-1.07883	6.18286	3.16366e-10	8.79254e-09	scribble planar cell polarity protein		ENSG00000167136.7	-1.09465	0.969887	0.000223116	0.00165676	endonuclease G
ENSG00000197935.7	-1.08188	1.19212	1.38036e-05	0.000127956	zinc finger protein 311		ENSG00000262814.8	-1.09805	3.75286	4.60619e-09	1.28889e-07	mitochondrial ribosomal protein L12
ENSG00000159184.8	-1.08216	1.31092	4.69852e-06	4.94074e-05	homeobox B13		ENSG00000117877.11	-1.09816	2.24954	1.27829e-07	2.59363e-06	RNA polymerase I subunit G
ENSG00000114554.12	-1.08258	6.76535	2.22897e-10	6.36886e-09	plexin A1		ENSG00000286912.1	-1.09826	-0.0868428	0.00101955	0.00568163	-
ENSG00000102981.10	-1.08349	0.722075	5.20127e-05	0.000403257	par-6 family cell polarity regulator alpha		ENSG00000130038.10	-1.09989	3.89919	2.13422e-09	6.43555e-08	calcium release activated channel regulator 2A
ENSG00000152147.11	-1.08424	3.84757	3.25296e-09	7.57767e-08	gem nuclear organelle associated protein 6		ENSG00000263843.1	-1.10199	1.42906	2.14235e-05	0.000226371	MIF4GD divergent transcript
ENSG00000134780.10	-1.08558	5.17469	4.42538e-10	1.20361e-08	diacylglycerol lipase alpha		ENSG00000177045.11	-1.10352	1.8651	8.58555e-07	1.38184e-05	SIX homeobox 5
ENSG00000005073.6	-1.08886	1.83315	6.4335e-07	8.46958e-06	homeobox A11		ENSG00000110400.11	-1.10359	6.02213	1.37805e-10	5.2963e-09	nectin cell adhesion molecule 1
ENSG00000279692.1	-1.08907	0.769553	6.16659e-05	0.000468108	-		ENSG00000261659.2	-1.10532	1.013	1.48705e-05	0.000164894	-
ENSG00000111077.18	-1.08979	3.73354	4.43248e-09	1.00342e-07	tensin 2		ENSG00000173218.15	-1.10686	3.48974	3.89912e-09	1.11619e-07	VANGL planar cell polarity protein 1
ENSG00000272763.1	-1.0935	2.13183	3.44181e-07	4.86702e-06	-		ENSG00000081692.13	-1.10691	3.21971	5.28407e-09	1.44747e-07	jumonji domain containing 4
ENSG00000188191.15	-1.09435	5.47027	2.59405e-10	7.34322e-09	protein kinase cAMP-dependent type I regulatory subunit beta		ENSG00000171169.9	-1.11202	2.76655	1.59103e-08	3.92815e-07	nuclear apoptosis inducing factor 1
ENSG00000275395.7	-1.09523	3.98298	1.85302e-09	4.48784e-08	Fc gamma binding protein		ENSG00000285872.2	-1.11504	0.425689	0.00048893	0.00314374	-
ENSG00000282164.3	-1.09545	-0.34074	0.00187917	0.00848297	paternally expressed 13		ENSG00000270885.2	-1.11517	1.81209	2.04334e-06	2.91916e-05	RAS like family 10 member B
ENSG00000165675.19	-1.09648	3.02306	1.35986e-08	2.74817e-07	ecto-NOX disulfide-thiol exchanger 2		ENSG00000288722.1	-1.11521	1.96344	4.65798e-07	8.0947e-06	coagulation factor VIII associated 1
ENSG00000189164.15	-1.09802	1.02667	2.96942e-05	0.000250317	zinc finger protein 527		ENSG00000131944.10	-1.12085	1.87199	1.13658e-06	1.77179e-05	FA core complex associated protein 24
ENSG00000184828.10	-1.0981	3.36399	6.01371e-09	1.31082e-07	zinc finger and BTB domain containing 7C		ENSG00000157240.4	-1.12209	1.42129	4.40901e-06	5.7156e-05	frizzled class receptor 1
ENSG00000112159.12	-1.09872	6.63811	1.28592e-10	3.90219e-09	midasin AAA ATPase 1		ENSG00000196372.13	-1.12244	5.45566	9.3058e-11	3.683e-09	ankyrin repeat and SOCS box containing 13
ENSG00000284753.2	-1.09979	2.72258	2.4473e-08	4.73869e-07	EEF1A lysine methyltransferase 4		ENSG00000125968.9	-1.12328	5.0972	2.02516e-10	7.6296e-09	inhibitor of DNA binding 1, HLH protein
ENSG00000147912.13	-1.10115	0.644465	0.000112997	0.000789786	F-box protein 10		ENSG00000140987.21	-1.1238	3.27854	5.51581e-09	1.49751e-07	zinc finger and SCAN domain containing 32
ENSG00000112559.15	-1.1017	0.653128	7.76885e-05	0.000571539	MyoD family inhibitor		ENSG00000154764.6	-1.12563	-0.31227	0.00303923	0.0136712	Wnt family member 7A
ENSG00000178718.7	-1.10192	5.56023	1.93722e-10	5.64087e-09	ribonuclease P and MRP subunit p25		ENSG00000090432.7	-1.12588	4.49701	2.45468e-10	9.06865e-09	mitochondrial E3 ubiquitin protein ligase 1
ENSG00000160117.16	-1.10389	2.61246	3.20707e-08	5.99055e-07	ankyrin repeat and LEM domain containing 1		ENSG00000227268.5	-1.12608	0.779673	3.50437e-05	0.000344521	killin, p53 regulated DNA replication inhibitor
ENSG00000173917.11	-1.10425	0.217446	0.000922548	0.00466101	homeobox B2		ENSG00000128564.8	-1.12741	0.0295888	0.00327646	0.0145242	VGF nerve growth factor inducible
ENSG00000197182.15	-1.10574	1.39993	3.00197e-06	3.31193e-05	MIRLET7B host gene		ENSG00000121281.13	-1.12843	3.445	2.6952e-09	7.96966e-08	adenylate cyclase 7
ENSG00000272335.1	-1.10742	1.43559	7.00332e-06	7.0116e-05	-		ENSG00000235173.7	-1.12978	4.67398	1.92842e-10	7.30121e-09	HGH1 homolog
ENSG00000183741.12	-1.10842	5.92943	1.22247e-10	3.7305e-09	chromobox 6		ENSG00000105204.14	-1.12994	3.16278	1.48237e-09	4.56928e-08	dual specificity tyrosine phosphorylation regulated kinase 1B
ENSG00000151117.9	-1.10887	0.805033	6.48729e-05	0.00048859	transmembrane protein 86A		ENSG00000164309.15	-1.13235	0.527432	0.000261117	0.00188642	cardiomyopathy associated 5
ENSG00000286707.1	-1.10899	0.112284	0.000491225	0.00276368	-		ENSG00000266962.2	-1.13235	1.40347	6.39669e-07	1.06784e-05	HSD17B1 antisense RNA 1
ENSG00000164434.12	-1.10976	1.48541	7.24754e-07	9.37938e-06	fatty acid binding protein 7		ENSG00000231345.3	-1.13646	1.71904	5.15956e-07	8.92568e-06	BEN domain containing 3 pseudogene 1
ENSG00000155066.16	-1.10994	4.2736	7.40595e-10	1.94492e-08	prominin 2		ENSG00000213433.5	-1.13993	-0.308707	0.00112026	0.00612211	ribosomal protein lateral stalk subunit P1 pseudogene 6
ENSG00000228672.4	-1.11005	2.15952	1.42929e-07	2.23216e-06	proline rich basic protein 1		ENSG00000185115.6	-1.13993	2.50483	3.80259e-08	8.83103e-07	NSE3 homolog, SMC5-SMC6 complex component
ENSG00000092607.15	-1.11074	1.41503	5.78601e-06	5.953e-05	T-box transcription factor 15		ENSG00000229848.1	-1.14205	-0.0879122	0.000601648	0.00371808	-
ENSG00000261373.1	-1.11079	3.67916	1.76042e-09	4.29113e-08	VPS9D1 antisense RNA 1		ENSG00000166192.15	-1.1456	0.562551	0.000197616	0.00149343	SUMO peptidase family member, NEDD8 specific
ENSG00000133216.17	-1.1117	4.41496	4.2228e-10	1.15056e-08	EPH receptor B2		ENSG00000175318.12	-1.146	1.7972	7.45222e-07	1.21481e-05	GRAM domain containing 2A
ENSG00000227038.3	-1.11241	0.982644	3.29093e-05	0.000273045	general transcription factor IIi pseudogene 7		ENSG00000132357.14	-1.14743	2.00412	2.57684e-08	6.20149e-07	caspase recruitment domain family member 6
ENSG00000164077.15	-1.11306	3.18021	5.24413e-09	1.16086e-07	MON1 homolog A, secretory trafficking associated		ENSG00000174145.8	-1.14793	-0.149624	0.000501199	0.00321045	NACHT and WD repeat domain containing 2
ENSG00000072071.17	-1.11585	3.99018	9.12215e-10	2.36309e-08	adhesion G protein-coupled receptor L1		ENSG00000123965.13	-1.14794	-0.190477	0.000656704	0.00399044	PMS1 homolog 2, mismatch repair system component pseudogene 5
ENSG00000159399.10	-1.11784	7.42632	5.09121e-11	1.65094e-09	hexokinase 2		ENSG00000173898.15	-1.14898	5.49532	3.20902e-11	1.43167e-09	spectrin beta, non-erythrocytic 2
ENSG00000124664.11	-1.11859	4.95585	1.60432e-10	4.72561e-09	SAM pointed domain containing ETS transcription factor		ENSG00000135766.9	-1.15134	3.7771	1.01939e-09	3.2814e-08	egl-9 family hypoxia inducible factor 1
ENSG00000113356.13	-1.11881	1.75203	8.09949e-07	1.03763e-05	RNA polymerase III subunit G		ENSG00000086506.3	-1.15305	0.982062	1.80984e-05	0.000197529	hemoglobin subunit theta 1
ENSG00000230555.2	-1.1207	0.66016	5.00008e-05	0.00038944	long intergenic non-protein coding RNA 2916		ENSG00000125449.7	-1.15525	3.2862	1.57209e-09	4.81665e-08	armadillo repeat containing 7
ENSG00000172572.7	-1.12083	-0.217922	0.00147676	0.00694544	phosphodiesterase 3A		ENSG00000144355.15	-1.15752	-0.110289	0.0022093	0.0105672	distal-less homeobox 1
ENSG00000105523.4	-1.12149	5.43723	1.04612e-10	3.24932e-09	family with sequence similarity 83 member E		ENSG00000214562.15	-1.15888	-0.228112	0.00145824	0.00756796	NUT family member 2D
ENSG00000068024.18	-1.1234	3.49595	1.76336e-09	4.29113e-08	histone deacetylase 4		ENSG00000277142.1	-1.16033	1.56172	6.1179e-07	1.02692e-05	long intergenic non-protein coding RNA 235
ENSG00000175602.4	-1.12409	4.02954	4.15284e-10	1.13759e-08	coiled-coil domain containing 85B		ENSG00000204390.10	-1.16122	1.65154	3.56998e-07	6.41587e-06	heat shock protein family A (Hsp70) member 1 like
ENSG00000180535.4	-1.12433	0.805852	1.85482e-05	0.000165599	basic helix-loop-helix family member a15		ENSG00000090932.11	-1.16173	-0.171946	0.00387452	0.0166669	delta like canonical Notch ligand 3
ENSG00000274370.1	-1.12434	0.505177	9.98162e-05	0.000708699	-		ENSG00000288398.1	-1.16312	1.13799	7.92054e-07	1.28429e-05	-
ENSG00000249459.11	-1.12527	-0.401828	0.00272816	0.011534	zinc finger protein 286B (pseudogene)		ENSG00000167447.13	-1.16639	4.26152	1.60114e-10	6.10753e-09	SMG8 nonsense mediated mRNA decay factor
ENSG00000168404.13	-1.12597	4.14937	5.16347e-10	1.38218e-08	mixed lineage kinase domain like pseudokinase		ENSG00000278619.5	-1.16663	3.35209	1.44913e-09	4.48497e-08	mitochondrial rRNA methyltransferase 1
ENSG00000179041.4	-1.12924	4.38266	2.7784e-10	7.82156e-09	ribosome biogenesis regulator 1 homolog		ENSG00000276529.1	-1.16939	0.57719	7.37282e-06	8.94233e-05	-
ENSG00000249471.8	-1.12946	1.81734	3.54509e-07	4.98535e-06	zinc finger protein 324B		ENSG00000130193.8	-1.17035	4.5684	5.82316e-11	2.44093e-09	thioesterase superfamily member 6
ENSG00000273604.2	-1.13023	4.77044	1.40715e-10	4.22822e-09	elongin BC and polycomb repressive complex 2 associated protein		ENSG00000278385.1	-1.17448	2.90124	6.47045e-09	1.729e-07	-
ENSG00000163026.12	-1.13038	2.79348	9.23226e-09	1.95105e-07	WD repeat and coiled coil containing		ENSG00000255774.2	-1.17557	5.41605	1.69554e-11	7.98476e-10	long intergenic non-protein coding RNA 2747
ENSG00000158156.9	-1.13131	3.1098	5.0504e-09	1.13322e-07	XK related 8		ENSG00000204569.10	-1.17577	5.90405	1.12746e-11	5.39274e-10	protein phosphatase 1 regulatory subunit 10
ENSG00000282508.2	-1.13188	0.68799	8.19084e-05	0.00059998	long intergenic non-protein coding RNA 1002		ENSG00000196659.10	-1.17599	1.40621	2.38532e-07	4.48218e-06	tetratricopeptide repeat domain 30B
ENSG00000278385.1	-1.13242	2.90124	5.10022e-09	1.13771e-07	-		ENSG00000155926.14	-1.17671	0.59849	9.29465e-05	0.000792278	Src like adaptor
ENSG00000135917.16	-1.13279	6.25883	4.0173e-11	1.33252e-09	solute carrier family 19 member 3		ENSG00000224051.7	-1.17938	4.49023	3.55203e-11	1.56638e-09	ceramide-1-phosphate transfer protein
ENSG00000021762.20	-1.13319	3.44899	1.42988e-09	3.54749e-08	oxysterol binding protein like 5		ENSG00000254783.1	-1.1807	0.0811581	0.00021557	0.00161026	-
ENSG00000198182.13	-1.13366	3.13641	2.92036e-09	6.86577e-08	zinc finger protein 607		ENSG00000172409.7	-1.18105	3.82106	2.34731e-10	8.71416e-09	cleavage factor polyribonucleotide kinase subunit 1
ENSG00000121281.13	-1.13532	3.445	1.34187e-09	3.36038e-08	adenylate cyclase 7		ENSG00000007952.18	-1.18159	2.8901	1.24204e-09	3.91551e-08	NADPH oxidase 1
ENSG00000189369.9	-1.13699	2.27425	5.11824e-08	9.07016e-07	G1 to S phase transition 2		ENSG00000275183.2	-1.18487	2.73739	6.67033e-09	1.7731e-07	leukocyte receptor cluster member 9
ENSG00000186188.11	-1.13739	4.57919	1.33785e-10	4.05018e-09	free fatty acid receptor 4		ENSG00000166133.18	-1.18779	3.3861	7.73371e-10	2.55967e-08	RNA pseudouridine synthase domain containing 2
ENSG00000198331.11	-1.13859	0.10047	0.000491225	0.00276368	HYLS1 centriolar and ciliogenesis associated		ENSG00000188060.8	-1.19203	0.788224	1.13431e-05	0.000129997	RAB42, member RAS oncogene family
ENSG00000183971.10	-1.13991	-0.293265	0.00105408	0.00521503	neuropeptide W		ENSG00000101098.13	-1.19239	3.83124	9.18551e-11	3.64981e-09	regulating synaptic membrane exocytosis 4
ENSG00000161091.14	-1.14026	4.6328	1.04776e-10	3.24932e-09	major facilitator superfamily domain containing 12		ENSG00000156853.13	-1.19377	3.48278	3.5455e-10	1.27588e-08	zinc finger protein 689
ENSG00000110400.11	-1.14028	6.02213	3.28699e-11	1.11699e-09	nectin cell adhesion molecule 1		ENSG00000167536.14	-1.19574	2.94886	3.0966e-09	9.01678e-08	dehydrogenase/reductase 13
ENSG00000266921.2	-1.14062	-0.592018	0.00649469	0.0233817	ZNF230 divergent transcript		ENSG00000279017.1	-1.19775	-0.41748	0.000526174	0.00332851	-
ENSG00000128165.9	-1.14317	1.96317	1.79026e-07	2.72341e-06	adrenomedullin 2		ENSG00000186197.15	-1.19999	1.56369	3.43189e-07	6.20423e-06	EDAR associated death domain
ENSG00000150201.15	-1.1477	-0.454325	0.00395422	0.0156507	FXYD domain containing ion transport regulator 4		ENSG00000288558.2	-1.20102	0.0458632	0.000104485	0.000877402	DUS4L-BCAP29 readthrough
ENSG00000175449.14	-1.14786	-0.431721	0.00497031	0.0188743	Rieske Fe-S domain containing		ENSG00000175213.3	-1.20149	4.11236	4.32954e-11	1.89284e-09	zinc finger protein 408
ENSG00000237943.8	-1.14873	1.48639	1.20907e-06	1.48058e-05	PRKCQ antisense RNA 1		ENSG00000143631.11	-1.2044	1.79493	1.65346e-08	4.06911e-07	filaggrin
ENSG00000152475.7	-1.14945	1.44769	8.41994e-07	1.07238e-05	zinc finger protein 837		ENSG00000285796.1	-1.20562	1.38382	7.86251e-06	9.44736e-05	-
ENSG00000136848.18	-1.14976	5.42843	3.60066e-11	1.21278e-09	DAB2 interacting protein		ENSG00000185338.7	-1.20676	0.31565	0.000634063	0.00387757	suppressor of cytokine signaling 1
ENSG00000198910.14	-1.15052	0.693003	4.02142e-05	0.000323281	L1 cell adhesion molecule		ENSG00000160229.13	-1.20785	0.65897	7.45074e-05	0.000651107	zinc finger protein 66
ENSG00000238227.8	-1.15052	4.92576	5.09628e-11	1.65094e-09	transmembrane protein 250		ENSG00000243479.3	-1.21135	2.88407	2.2817e-09	6.85318e-08	MNX1 antisense RNA 1 (head to head)
ENSG00000143369.15	-1.15079	3.63057	5.46314e-10	1.45728e-08	extracellular matrix protein 1		ENSG00000198680.6	-1.21466	1.41247	3.79063e-07	6.77711e-06	tumor suppressor candidate 1
ENSG00000130544.12	-1.15121	2.13101	6.53878e-08	1.12861e-06	zinc finger protein 557		ENSG00000092068.21	-1.21541	3.80105	5.10765e-11	2.18912e-09	solute carrier family 7 member 8
ENSG00000235173.7	-1.15135	4.67398	6.3584e-11	2.03389e-09	HGH1 homolog		ENSG00000188613.7	-1.21774	0.802819	6.41976e-05	0.000575177	nanos C2HC-type zinc finger 1
ENSG00000196810.5	-1.1532	4.44449	1.04667e-10	3.24932e-09	CTBP1 divergent transcript		ENSG00000256663.1	-1.22038	-0.206189	0.000272693	0.00194619	-
ENSG00000179562.3	-1.15321	4.57021	8.43789e-11	2.66554e-09	GRIP and coiled-coil domain containing 1		ENSG00000181449.4	-1.22169	1.79768	4.02568e-06	5.26791e-05	SRY-box transcription factor 2
ENSG00000140104.14	-1.15407	2.33497	3.37553e-08	6.25805e-07	clathrin binding box of aftiphilin containing 1		ENSG00000277496.1	-1.2259	2.98265	2.51119e-10	9.25503e-09	SLCO4A1 antisense RNA 2
ENSG00000163013.12	-1.1545	5.11724	3.80507e-11	1.276e-09	F-box protein 41		ENSG00000185112.6	-1.22807	1.65498	2.00648e-07	3.84609e-06	family with sequence similarity 43 member A
ENSG00000167755.15	-1.15602	2.74782	5.20774e-09	1.15494e-07	kallikrein related peptidase 6		ENSG00000167384.11	-1.23504	3.31925	5.73032e-11	2.40863e-09	zinc finger protein 180
ENSG00000229005.2	-1.15604	2.64576	1.12297e-08	2.32803e-07	HNF4A antisense RNA 1		ENSG00000170498.10	-1.23528	0.314622	0.000258801	0.00187235	KiSS-1 metastasis suppressor
ENSG00000167291.16	-1.15797	6.3566	1.429e-11	5.16677e-10	TBC1 domain family member 16		ENSG00000182791.5	-1.236	0.41349	6.58569e-05	0.000587629	coiled-coil domain containing 87
ENSG00000176022.7	-1.15969	4.83844	3.92994e-11	1.3121e-09	beta-1,3-galactosyltransferase 6		ENSG00000182810.7	-1.23847	4.46551	6.73286e-12	3.26127e-10	DEAD-box helicase 28
ENSG00000275183.2	-1.15989	2.73739	3.5859e-09	8.26491e-08	leukocyte receptor cluster member 9		ENSG00000154188.10	-1.24028	0.281483	4.46432e-05	0.000422559	angiopoietin 1
ENSG00000172000.7	-1.16155	0.427966	7.45074e-05	0.000551058	zinc finger protein 556		ENSG00000147174.12	-1.24033	0.41492	3.74518e-05	0.000364438	germ cell nuclear acidic peptidase
ENSG00000156299.14	-1.1635	2.19072	2.00629e-08	3.92966e-07	TIAM Rac1 associated GEF 1		ENSG00000138640.15	-1.24065	5.93849	7.74032e-13	4.43992e-11	family with sequence similarity 13 member A
ENSG00000130193.8	-1.16678	4.5684	3.9755e-11	1.32153e-09	thioesterase superfamily member 6		ENSG00000213888.3	-1.24184	1.41794	9.99829e-07	1.5776e-05	long intergenic non-protein coding RNA 1521
ENSG00000130749.10	-1.16736	5.50712	1.66644e-11	5.91316e-10	zinc finger CCCH-type containing 4		ENSG00000105429.13	-1.24232	4.98548	1.6258e-12	8.55393e-11	multiple EGF like domains 8
ENSG00000268970.1	-1.16778	-0.292857	0.00161022	0.00747226	-		ENSG00000088766.12	-1.24362	2.02449	5.73235e-08	1.26393e-06	cardiolipin synthase 1
ENSG00000235989.4	-1.16848	1.00722	4.83681e-06	5.07217e-05	MORC2 antisense RNA 1		ENSG00000171084.16	-1.24441	-0.0587795	0.000104485	0.000877402	family with sequence similarity 86 member J, pseudogene
ENSG00000113739.11	-1.16919	7.05184	7.26305e-12	2.79143e-10	stanniocalcin 2		ENSG00000101220.18	-1.24665	4.52391	2.91267e-12	1.48634e-10	chromosome 20 open reading frame 27
ENSG00000160401.15	-1.16922	-0.138	0.00145824	0.00688209	cilia and flagella associated protein 157		ENSG00000125650.5	-1.25141	0.618098	1.01392e-05	0.000117735	persephin
ENSG00000111145.8	-1.17021	-0.0147105	0.000364359	0.0021615	ETS transcription factor ELK3		ENSG00000178977.4	-1.25222	-0.216907	0.000232518	0.00171142	long intergenic non-protein coding RNA 324
ENSG00000124160.12	-1.17188	5.43036	1.46469e-11	5.28327e-10	nuclear receptor coactivator 5		ENSG00000074047.22	-1.25438	0.27953	1.56418e-05	0.000172819	GLI family zinc finger 2
ENSG00000106266.11	-1.17236	5.85431	1.06639e-11	3.96858e-10	sorting nexin 8		ENSG00000128965.13	-1.25808	2.37682	7.69953e-10	2.5539e-08	ChaC glutathione specific gamma-glutamylcyclotransferase 1
ENSG00000157368.12	-1.17277	1.71274	2.35343e-07	3.46608e-06	interleukin 34		ENSG00000146285.14	-1.2591	3.80604	1.70565e-11	8.00766e-10	Scm polycomb group protein like 4
ENSG00000159674.12	-1.17381	1.50242	5.6068e-07	7.45125e-06	spondin 2		ENSG00000279792.1	-1.2616	-0.0102818	0.000592872	0.00368024	-
ENSG00000258429.2	-1.17832	1.262	3.70752e-07	5.18509e-06	peptide deformylase, mitochondrial		ENSG00000177576.12	-1.26286	0.443548	0.000146865	0.00117078	chromosome 18 open reading frame 32
ENSG00000234494.8	-1.17893	2.86244	1.50101e-09	3.69395e-08	SP2 antisense RNA 1		ENSG00000124126.14	-1.26348	0.0919462	5.766e-05	0.000524926	phosphatidylinositol-3,4,5-trisphosphate dependent Rac exchange factor 1
ENSG00000259291.2	-1.18228	0.617329	4.35992e-05	0.000346362	ZNF710 antisense RNA 1		ENSG00000143847.16	-1.26528	3.22964	7.54951e-11	3.04736e-09	PTPRF interacting protein alpha 4
ENSG00000155592.16	-1.18281	3.03151	1.13624e-09	2.87985e-08	zinc finger with KRAB and SCAN domains 2		ENSG00000166341.9	-1.26585	4.18212	3.20365e-12	1.62938e-10	dachsous cadherin-related 1
ENSG00000131323.16	-1.18287	5.15052	1.33164e-11	4.87245e-10	TNF receptor associated factor 3		ENSG00000230445.4	-1.26753	1.73001	1.06719e-07	2.2094e-06	leucine rich repeat containing 37 member A6, pseudogene
ENSG00000225526.6	-1.18426	1.2944	1.08057e-06	1.34153e-05	MKRN2 opposite strand		ENSG00000275880.1	-1.26817	-0.1517	0.00048534	0.0031274	-
ENSG00000277496.1	-1.18474	2.98265	8.33152e-10	2.16932e-08	SLCO4A1 antisense RNA 2		ENSG00000269973.1	-1.26874	0.403295	2.87602e-05	0.000291965	-
ENSG00000186193.9	-1.18581	5.15763	1.04338e-11	3.92116e-10	suppressor APC domain containing 2		ENSG00000246228.7	-1.26999	0.142745	0.000126137	0.00102755	cancer susceptibility 8
ENSG00000224051.7	-1.1867	4.49023	2.1253e-11	7.36995e-10	ceramide-1-phosphate transfer protein		ENSG00000176753.5	-1.27175	0.0135799	0.000258801	0.00187235	PAK6 antisense RNA 1
ENSG00000125912.11	-1.18671	6.26073	4.80629e-12	1.91473e-10	nicalin		ENSG00000281189.1	-1.27215	-0.169485	0.000645429	0.00393603	gastric carcinoma proliferation enhancing transcript 1
ENSG00000166133.18	-1.18784	3.3861	2.32663e-10	6.61076e-09	RNA pseudouridine synthase domain containing 2		ENSG00000181007.9	-1.2738	1.29116	5.61624e-07	9.57459e-06	ZFP82 zinc finger protein
ENSG00000261659.2	-1.19002	1.013	2.96416e-06	3.28208e-05	-		ENSG00000102981.10	-1.27421	0.722075	7.47755e-06	9.04777e-05	par-6 family cell polarity regulator alpha
ENSG00000265458.2	-1.19022	0.54898	2.56939e-05	0.000220742	NARF antisense RNA 2		ENSG00000250899.3	-1.27448	3.59109	2.32778e-11	1.0698e-09	-
ENSG00000278192.1	-1.19279	0.14768	0.000287712	0.00177013	-		ENSG00000272933.1	-1.27833	0.394972	9.05723e-05	0.000774203	TRIM8 divergent transcript
ENSG00000090432.7	-1.19303	4.49701	1.82319e-11	6.40974e-10	mitochondrial E3 ubiquitin protein ligase 1		ENSG00000100664.11	-1.28015	8.01667	5.96397e-14	4.08064e-12	eukaryotic translation initiation factor 5
ENSG00000130772.14	-1.19327	3.08434	6.11522e-10	1.61709e-08	mediator complex subunit 18		ENSG00000207547.1	-1.28463	-0.0738841	0.000264038	0.00190265	microRNA 25
ENSG00000108733.11	-1.19439	2.82569	2.17272e-09	5.22068e-08	peroxisomal biogenesis factor 12		ENSG00000265458.2	-1.2931	0.54898	1.73836e-06	2.54792e-05	NARF antisense RNA 2
ENSG00000159363.19	-1.19444	5.29026	6.95833e-12	2.68785e-10	ATPase cation transporting 13A2		ENSG00000285043.3	-1.29457	-0.288602	0.00102615	0.00570589	-
ENSG00000183208.13	-1.1952	-0.257928	0.00209865	0.00930579	GDP-D-glucose phosphorylase 1		ENSG00000280927.1	-1.29777	0.432066	6.04813e-06	7.52235e-05	CTBP1 antisense RNA
ENSG00000174137.14	-1.19582	0.393663	5.84769e-05	0.000448813	family with sequence similarity 53 member A		ENSG00000180535.4	-1.29905	0.805852	1.99432e-06	2.87069e-05	basic helix-loop-helix family member a15
ENSG00000166821.9	-1.19724	3.42802	1.82538e-10	5.33557e-09	peroxisomal biogenesis factor 11 alpha		ENSG00000175764.17	-1.30219	1.47509	5.0246e-08	1.12743e-06	tubulin tyrosine ligase like 11
ENSG00000101220.18	-1.19756	4.52391	1.2981e-11	4.77264e-10	chromosome 20 open reading frame 27		ENSG00000225431.1	-1.3022	0.213258	0.00010492	0.000880566	long intergenic non-protein coding RNA 1671
ENSG00000229848.1	-1.1976	-0.0879122	0.000336764	0.00202058	-		ENSG00000234494.8	-1.30403	2.86244	9.31733e-11	3.683e-09	SP2 antisense RNA 1
ENSG00000174327.7	-1.20019	2.86681	1.11391e-09	2.83459e-08	solute carrier family 16 member 13		ENSG00000253967.1	-1.32414	0.180818	0.000126132	0.00102755	long intergenic non-protein coding RNA 3020
ENSG00000177614.11	-1.20105	1.74013	1.13034e-07	1.82892e-06	piggyBac transposable element derived 5		ENSG00000099869.8	-1.32887	-0.101134	0.000544928	0.00342725	IGF2 antisense RNA
ENSG00000232434.3	-1.20202	3.89907	4.48323e-11	1.46478e-09	apical junction component 1 homolog		ENSG00000157111.13	-1.33358	1.25909	5.58654e-08	1.23535e-06	transmembrane protein 171
ENSG00000080200.10	-1.20203	2.44452	7.64354e-09	1.63341e-07	crystallin beta-gamma domain containing 3		ENSG00000177352.10	-1.33511	3.78548	9.31535e-13	5.24478e-11	coiled-coil domain containing 71
ENSG00000184160.8	-1.20295	-0.544792	0.000941002	0.00474012	adrenoceptor alpha 2C		ENSG00000254681.6	-1.33533	2.01188	6.23501e-10	2.12352e-08	polycystin 1, transient receptor potential channel interacting pseudogene 5
ENSG00000027869.12	-1.2047	2.00983	1.9096e-08	3.75473e-07	SH2 domain containing 2A		ENSG00000125872.8	-1.33654	1.08442	2.31151e-06	3.24462e-05	leucine rich repeat neuronal 4
ENSG00000173237.5	-1.20955	3.12963	3.31216e-10	9.18853e-09	chromosome 11 open reading frame 86		ENSG00000179886.6	-1.33742	2.80124	1.8029e-11	8.38677e-10	tigger transposable element derived 5
ENSG00000061455.11	-1.21353	-0.4465	0.00161022	0.00747226	PR/SET domain 6		ENSG00000177946.7	-1.33778	4.40007	1.47345e-13	9.48605e-12	CENPB DNA-binding domain containing 1, pseudogene
ENSG00000236609.4	-1.21424	3.73579	3.64298e-11	1.22433e-09	zinc finger protein 853		ENSG00000174151.15	-1.33945	3.15842	4.41391e-12	2.1866e-10	cytochrome b561 family member D1
ENSG00000138172.11	-1.21919	0.876047	6.11555e-06	6.24202e-05	calcium homeostasis modulator family member 2		ENSG00000130054.5	-1.34064	2.31087	1.96689e-10	7.42842e-09	NALCN channel auxiliary factor 2
ENSG00000197362.15	-1.21955	2.9487	4.76052e-10	1.28448e-08	zinc finger protein 786		ENSG00000163884.4	-1.34144	0.529664	5.91331e-06	7.38341e-05	Kruppel like factor 15
ENSG00000267249.1	-1.21971	-0.107729	0.000466712	0.00265613	-		ENSG00000265688.2	-1.34259	2.12144	5.24369e-10	1.82667e-08	MAFG divergent transcript
ENSG00000286388.1	-1.22152	2.67303	9.39989e-10	2.43091e-08	-		ENSG00000167972.14	-1.3428	4.90957	3.33548e-14	2.38933e-12	ATP binding cassette subfamily A member 3
ENSG00000163686.15	-1.22175	4.02758	1.99278e-11	6.94196e-10	abhydrolase domain containing 6, acylglycerol lipase		ENSG00000267309.1	-1.34545	-0.306679	0.000166801	0.00129783	ZNF566 antisense RNA 1
ENSG00000101298.15	-1.22377	0.151052	0.000178619	0.00117271	syntaphilin		ENSG00000181830.9	-1.34656	4.57749	5.16933e-14	3.58516e-12	solute carrier family 35 member C1
ENSG00000243479.3	-1.22558	2.88407	3.13468e-10	8.7279e-09	MNX1 antisense RNA 1 (head to head)		ENSG00000242114.6	-1.34992	0.692629	7.78805e-06	9.37885e-05	mitochondrial fission process 1
ENSG00000100084.14	-1.22599	4.45478	6.70813e-12	2.59778e-10	histone cell cycle regulator		ENSG00000168517.11	-1.35252	0.232718	4.85837e-06	6.20327e-05	HEXIM P-TEFb complex subunit 2
ENSG00000022567.10	-1.22601	5.87087	1.33365e-12	5.78329e-11	solute carrier family 45 member 4		ENSG00000119574.13	-1.35547	2.91194	1.60762e-12	8.48758e-11	zinc finger and BTB domain containing 45
ENSG00000187554.14	-1.22626	-0.145407	0.000192076	0.00124657	toll like receptor 5		ENSG00000240990.10	-1.35592	0.401405	1.79898e-05	0.000196765	HOXA11 antisense RNA
ENSG00000261713.7	-1.22713	4.04408	1.57819e-11	5.61307e-10	SSTR5 antisense RNA 1		ENSG00000049769.14	-1.35785	0.0141307	1.31282e-05	0.000148688	protein phosphatase 1 regulatory subunit 3F
ENSG00000204175.6	-1.22903	3.15088	1.52105e-10	4.52402e-09	G protein regulated inducer of neurite outgrowth 2		ENSG00000245522.2	-1.3629	1.4649	3.2048e-08	7.55778e-07	long intergenic non-protein coding RNA 2709
ENSG00000117016.10	-1.22906	-0.142194	0.000361387	0.00214635	regulating synaptic membrane exocytosis 3		ENSG00000272325.2	-1.36749	0.310334	2.1506e-05	0.000227086	nudix hydrolase 3
ENSG00000075407.19	-1.23002	4.515	6.29873e-12	2.45169e-10	zinc finger protein 37A		ENSG00000178700.9	-1.37759	2.4755	1.50481e-11	7.13057e-10	dihydrofolate reductase 2
ENSG00000002016.18	-1.23068	4.41248	8.98872e-12	3.42875e-10	RAD52 homolog, DNA repair protein		ENSG00000272631.1	-1.38388	-0.0314574	0.000248106	0.00180783	-
ENSG00000181754.7	-1.23154	1.53506	2.10158e-07	3.13757e-06	adhesion molecule with Ig like domain 1		ENSG00000175137.11	-1.39171	4.54135	9.69462e-15	7.47073e-13	SH3 binding domain protein 5 like
ENSG00000184601.11	-1.23211	3.18097	2.01019e-10	5.809e-09	chromosome 14 open reading frame 180		ENSG00000106006.6	-1.39872	-0.125181	2.92461e-05	0.000295914	homeobox A6
ENSG00000280351.2	-1.23311	-0.113842	0.000206705	0.00132852	-		ENSG00000236609.4	-1.39942	3.73579	8.2331e-14	5.52261e-12	zinc finger protein 853
ENSG00000176749.9	-1.23437	1.66789	6.33739e-08	1.10007e-06	cyclin dependent kinase 5 regulatory subunit 1		ENSG00000179967.11	-1.40252	0.607879	4.75991e-06	6.08774e-05	protein phosphatase 1 regulatory inhibitor subunit 14B pseudogene 3
ENSG00000248409.2	-1.2351	-0.0926555	0.000858656	0.00439496	-		ENSG00000132622.11	-1.40811	1.20191	3.7463e-09	1.07446e-07	heat shock protein family A (Hsp70) member 12B
ENSG00000230882.1	-1.23684	2.77032	4.9828e-10	1.33616e-08	-		ENSG00000180787.6	-1.40896	2.44493	1.4582e-11	6.93123e-10	ZFP3 zinc finger protein
ENSG00000243232.6	-1.23819	0.00432478	0.000361387	0.00214635	protocadherin alpha subfamily C, 2		ENSG00000124217.5	-1.41322	3.9085	3.50772e-14	2.50097e-12	molybdenum cofactor synthesis 3
ENSG00000214654.9	-1.24028	1.39757	2.04314e-07	3.0593e-06	beta-1,3-galactosyltransferase 9		ENSG00000156299.14	-1.42022	2.19072	6.76675e-11	2.76061e-09	TIAM Rac1 associated GEF 1
ENSG00000268879.1	-1.24223	-0.581215	0.00401705	0.0158624	IGF like family member 1 pseudogene 1		ENSG00000183801.8	-1.42587	0.34054	2.05526e-05	0.000218683	olfactomedin like 1
ENSG00000247796.3	-1.24379	1.61309	7.00629e-08	1.19845e-06	MOCS2 divergent transcript		ENSG00000179431.7	-1.42643	2.31796	3.54638e-11	1.56638e-09	four-jointed box kinase 1
ENSG00000180758.12	-1.24526	5.88594	5.85639e-13	2.72429e-11	G protein-coupled receptor 157		ENSG00000275964.1	-1.42865	1.18492	1.39767e-07	2.79864e-06	-
ENSG00000011332.22	-1.24759	0.366551	3.99716e-05	0.00032184	double PHD fingers 1		ENSG00000280351.2	-1.42931	-0.113842	3.17235e-05	0.000316027	-
ENSG00000119574.13	-1.24796	2.91194	1.20345e-10	3.69451e-09	zinc finger and BTB domain containing 45		ENSG00000253276.5	-1.42989	0.266451	2.52423e-06	3.48549e-05	coiled-coil domain containing 71 like
ENSG00000173614.14	-1.25059	2.89127	2.46866e-10	7.00127e-09	nicotinamide nucleotide adenylyltransferase 1		ENSG00000205578.6	-1.43266	0.209014	5.06034e-06	6.41818e-05	POM121 transmembrane nucleoporin B (pseudogene)
ENSG00000092758.18	-1.25258	3.35628	3.19952e-11	1.0897e-09	collagen type IX alpha 3 chain		ENSG00000235989.4	-1.43528	1.00722	1.51989e-07	3.03144e-06	MORC2 antisense RNA 1
ENSG00000280927.1	-1.25517	0.432066	1.29833e-05	0.000121178	CTBP1 antisense RNA		ENSG00000138080.14	-1.4441	-0.33456	0.000142901	0.00114156	elastin microfibril interfacer 1
ENSG00000188368.11	-1.2554	0.0867236	0.000161586	0.00107585	proline rich 19		ENSG00000126709.16	-1.44638	3.14801	8.16236e-13	4.62979e-11	interferon alpha inducible protein 6
ENSG00000007952.18	-1.25738	2.8901	1.20584e-10	3.69451e-09	NADPH oxidase 1		ENSG00000170955.10	-1.44647	-0.110409	0.000253931	0.00184324	caveolae associated protein 3
ENSG00000155622.7	-1.2588	0.644896	4.19909e-06	4.49612e-05	X antigen family member 2		ENSG00000286733.1	-1.44873	1.63004	2.09128e-09	6.31856e-08	-
ENSG00000188636.4	-1.26106	4.97559	6.79821e-13	3.13375e-11	retrotransposon Gag like 6		ENSG00000130748.7	-1.44982	3.37731	2.4884e-13	1.53097e-11	transmembrane protein 160
ENSG00000181481.14	-1.26208	2.04299	6.07984e-09	1.32334e-07	ring finger protein 135		ENSG00000140691.18	-1.45351	3.46576	2.23787e-14	1.64161e-12	armadillo repeat containing 5
ENSG00000281490.1	-1.266	2.0167	5.37706e-09	1.18731e-07	capicua transcriptional repressor pseudogene 14		ENSG00000185818.8	-1.45444	1.82872	7.38848e-10	2.46143e-08	N-acetyltransferase 8 like
ENSG00000132357.14	-1.2672	2.00412	4.89198e-09	1.10091e-07	caspase recruitment domain family member 6		ENSG00000257017.10	-1.45613	-0.405949	0.000570558	0.00355765	haptoglobin
ENSG00000268350.8	-1.26861	-0.549583	0.000544928	0.00301578	family with sequence similarity 156 member A		ENSG00000165879.9	-1.46084	1.43288	2.61769e-10	9.60112e-09	FRAT regulator of WNT signaling pathway 1
ENSG00000287016.1	-1.27005	-0.607545	0.00182665	0.00828264	-		ENSG00000130427.3	-1.46177	1.03922	1.72927e-08	4.23518e-07	erythropoietin
ENSG00000167384.11	-1.27705	3.31925	1.37691e-11	5.00212e-10	zinc finger protein 180		ENSG00000131969.15	-1.46831	-0.346236	0.000119385	0.000982515	abhydrolase domain containing 12B
ENSG00000261068.2	-1.2777	0.320223	2.99774e-05	0.000252147	-		ENSG00000251602.7	-1.47025	2.64939	1.11817e-12	6.09324e-11	MTA1 divergent transcript
ENSG00000162946.23	-1.27821	0.740865	2.662e-06	2.98434e-05	DISC1 scaffold protein		ENSG00000162946.23	-1.48611	0.740865	8.98534e-07	1.44314e-05	DISC1 scaffold protein
ENSG00000133424.22	-1.27832	3.20711	3.179e-11	1.08513e-09	LARGE xylosyl- and glucuronyltransferase 1		ENSG00000127152.18	-1.49271	-0.514056	3.98335e-05	0.000384427	BAF chromatin remodeling complex subunit BCL11B
ENSG00000110148.10	-1.28164	1.75063	3.3365e-09	7.74861e-08	cholecystokinin B receptor		ENSG00000120645.12	-1.49497	-0.310527	0.000299177	0.00210265	IQ motif and Sec7 domain ArfGEF 3
ENSG00000121454.6	-1.28173	0.328757	3.16118e-05	0.000263199	LIM homeobox 4		ENSG00000188315.8	-1.49583	2.24672	6.73089e-13	3.89015e-11	chromosome 3 open reading frame 62
ENSG00000090932.11	-1.28406	-0.171946	0.000166087	0.00110085	delta like canonical Notch ligand 3		ENSG00000256518.3	-1.49748	-0.184321	7.35223e-06	8.92866e-05	folate receptor 1 pseudogene 1
ENSG00000100109.17	-1.28453	4.39197	8.73899e-13	3.94496e-11	tuftelin interacting protein 11		ENSG00000101084.19	-1.51808	3.1149	2.22474e-13	1.38552e-11	RAB5 interacting factor
ENSG00000169683.8	-1.28528	4.14791	1.38126e-12	5.93671e-11	leucine rich repeat containing 45		ENSG00000265660.1	-1.52257	-0.153339	5.40248e-05	0.000496872	-
ENSG00000170100.14	-1.28573	3.61225	5.02959e-12	1.98812e-10	zinc finger protein 778		ENSG00000153162.9	-1.54018	-0.119099	2.60617e-05	0.000268682	bone morphogenetic protein 6
ENSG00000240990.10	-1.28584	0.401405	1.09471e-05	0.000103682	HOXA11 antisense RNA		ENSG00000137841.12	-1.54091	0.83744	2.00582e-07	3.84609e-06	phospholipase C beta 2
ENSG00000149781.13	-1.2864	0.870529	1.27663e-06	1.54717e-05	FERM domain containing kindlin 3		ENSG00000183134.5	-1.54309	1.18706	4.29464e-09	1.21799e-07	prostaglandin D2 receptor 2
ENSG00000173638.19	-1.28755	4.33401	7.89452e-13	3.58496e-11	solute carrier family 19 member 1		ENSG00000183734.5	-1.5498	3.97359	1.39959e-16	1.36019e-14	achaete-scute family bHLH transcription factor 2
ENSG00000163485.17	-1.29088	0.29511	9.1862e-06	8.9049e-05	adenosine A1 receptor		ENSG00000175536.7	-1.55109	3.0454	6.8621e-15	5.42497e-13	lipoyl(octanoyl) transferase 2
ENSG00000227268.5	-1.2928	0.779673	1.6365e-06	1.92667e-05	killin, p53 regulated DNA replication inhibitor		ENSG00000273230.1	-1.55289	1.83448	3.89832e-12	1.95018e-10	-
ENSG00000170468.8	-1.29477	3.53598	4.86885e-12	1.93461e-10	ribosomal oxygenase 1		ENSG00000245614.5	-1.55298	-0.124953	2.74697e-05	0.000281297	DDX11 antisense RNA 1
ENSG00000231345.3	-1.29537	1.71904	8.46433e-09	1.80124e-07	BEN domain containing 3 pseudogene 1		ENSG00000009724.17	-1.56608	-0.0870728	5.1626e-05	0.00047827	MBL associated serine protease 2
ENSG00000174788.10	-1.29764	-0.269662	0.000835116	0.00430189	Purkinje cell protein 2		ENSG00000178462.12	-1.5675	3.11057	9.11237e-16	8.03679e-14	tubulin alpha like 3
ENSG00000285872.2	-1.2991	0.425689	1.14374e-05	0.000107857	-		ENSG00000198488.10	-1.56754	1.69486	3.8251e-12	1.91985e-10	UDP-GlcNAc:betaGal beta-1,3-N-acetylglucosaminyltransferase 6
ENSG00000224420.4	-1.30041	0.237268	2.17969e-05	0.000190044	adrenomedullin 5 (putative)		ENSG00000146834.14	-1.57061	4.75594	1.52811e-18	1.82155e-16	methylphosphate capping enzyme
ENSG00000175591.12	-1.3019	4.56373	2.37287e-13	1.17169e-11	purinergic receptor P2Y2		ENSG00000261888.1	-1.57103	1.45082	2.88154e-11	1.29695e-09	-
ENSG00000185085.2	-1.30663	4.48969	2.78923e-13	1.34677e-11	integrator complex subunit 5		ENSG00000178015.5	-1.57396	-0.448205	0.000361524	0.00245707	G protein-coupled receptor 150
ENSG00000081692.13	-1.30827	3.21971	6.59277e-12	2.55961e-10	jumonji domain containing 4		ENSG00000196227.11	-1.57554	4.55041	4.39846e-18	4.89866e-16	family with sequence similarity 217 member B
ENSG00000179023.9	-1.31101	2.46839	1.50339e-10	4.48023e-09	kelch domain containing 7A		ENSG00000149090.13	-1.58426	0.0301491	0.00123247	0.00662617	peptidase domain containing associated with muscle regeneration 1
ENSG00000185730.8	-1.31412	3.80382	1.05099e-12	4.68888e-11	zinc finger protein 696		ENSG00000135625.8	-1.59579	-0.739437	0.000802133	0.00468746	early growth response 4
ENSG00000126882.13	-1.31648	0.706184	1.88428e-06	2.17705e-05	family with sequence similarity 78 member A		ENSG00000280202.1	-1.60056	1.26905	2.59357e-11	1.17776e-09	-
ENSG00000251602.7	-1.31942	2.64939	4.13827e-11	1.36506e-09	MTA1 divergent transcript		ENSG00000006377.11	-1.60349	0.50941	3.22315e-07	5.8616e-06	distal-less homeobox 6
ENSG00000121060.19	-1.32267	6.75063	1.27951e-14	7.50878e-13	tripartite motif containing 25		ENSG00000175602.4	-1.60424	4.02954	2.31121e-17	2.43203e-15	coiled-coil domain containing 85B
ENSG00000198768.11	-1.32355	2.29486	2.73748e-10	7.7206e-09	APC down-regulated 1 like		ENSG00000178726.7	-1.61092	0.217336	1.55784e-06	2.31671e-05	thrombomodulin
ENSG00000276529.1	-1.32385	0.57719	2.60995e-06	2.9346e-05	-		ENSG00000282164.3	-1.61214	-0.34074	2.04697e-05	0.000218105	paternally expressed 13
ENSG00000154188.10	-1.32392	0.281483	1.42898e-05	0.000131822	angiopoietin 1		ENSG00000280417.1	-1.61284	-0.229001	5.4796e-06	6.87564e-05	-
ENSG00000100664.11	-1.32491	8.01667	7.76231e-15	4.68132e-13	eukaryotic translation initiation factor 5		ENSG00000265107.3	-1.63115	0.742721	1.50819e-08	3.74788e-07	gap junction protein alpha 5
ENSG00000164764.11	-1.32782	0.318042	1.96389e-05	0.000173912	somatomedin B and thrombospondin type 1 domain containing		ENSG00000260136.6	-1.63305	-0.0066816	2.15183e-06	3.04605e-05	-
ENSG00000175213.3	-1.32823	4.11236	2.57053e-13	1.25307e-11	zinc finger protein 408		ENSG00000259583.4	-1.64704	0.928993	2.12639e-10	7.95206e-09	ALDH1A3 antisense RNA 1
ENSG00000164690.8	-1.32851	4.66246	9.80695e-14	5.16461e-12	sonic hedgehog signaling molecule		ENSG00000288961.1	-1.67954	0.751058	1.26073e-08	3.19384e-07	-
ENSG00000176933.5	-1.32886	-0.245758	0.000156009	0.00104586	transducer of ERBB2, 2 pseudogene 1		ENSG00000186280.7	-1.68913	0.46832	1.07975e-08	2.75961e-07	lysine demethylase 4D
ENSG00000269404.7	-1.32992	-0.525229	0.0018345	0.00831086	Spi-B transcription factor		ENSG00000219607.4	-1.6935	3.1293	1.97477e-17	2.09244e-15	protein phosphatase 1 regulatory subunit 3G
ENSG00000153885.15	-1.3302	4.25575	1.74906e-13	8.86617e-12	potassium channel tetramerization domain containing 15		ENSG00000131910.5	-1.71848	2.7828	1.02312e-17	1.10714e-15	nuclear receptor subfamily 0 group B member 2
ENSG00000117877.11	-1.33423	2.24954	1.74368e-10	5.10653e-09	RNA polymerase I subunit G		ENSG00000178093.14	-1.72217	0.70086	1.24446e-10	4.80706e-09	testis specific serine kinase 6
ENSG00000271254.7	-1.33547	3.51207	1.17862e-12	5.22773e-11	-		ENSG00000183971.10	-1.74974	-0.293265	1.99297e-05	0.00021363	neuropeptide W
ENSG00000225968.8	-1.33621	1.0456	1.69807e-07	2.5961e-06	extracellular leucine rich repeat and fibronectin type III domain containing 1		ENSG00000178171.11	-1.75686	-0.755298	1.97668e-05	0.000212545	APC membrane recruitment protein 3
ENSG00000121797.10	-1.33679	1.82557	2.04496e-09	4.92923e-08	C-C motif chemokine receptor like 2		ENSG00000168040.5	-1.76667	2.76155	2.91441e-17	3.02504e-15	Fas associated via death domain
ENSG00000132622.11	-1.33939	1.20191	3.77915e-08	6.91394e-07	heat shock protein family A (Hsp70) member 12B		ENSG00000184160.8	-1.77074	-0.544792	4.37892e-06	5.6911e-05	adrenoceptor alpha 2C
ENSG00000165879.9	-1.33943	1.43288	1.07155e-08	2.22749e-07	FRAT regulator of WNT signaling pathway 1		ENSG00000273783.2	-1.77411	0.689935	1.31883e-09	4.11508e-08	GTF2A1 antisense RNA 1
ENSG00000173546.7	-1.33956	5.78059	1.1623e-14	6.8738e-13	chondroitin sulfate proteoglycan 4		ENSG00000157510.14	-1.78347	0.293625	2.72213e-09	8.03371e-08	actin filament associated protein 1 like 1
ENSG00000182405.6	-1.3405	2.34439	1.21643e-10	3.71948e-09	piggyBac transposable element derived 4		ENSG00000187554.14	-1.78479	-0.145407	1.70252e-07	3.33467e-06	toll like receptor 5
ENSG00000152439.13	-1.34525	2.3548	1.45752e-10	4.36057e-09	zinc finger protein 773		ENSG00000187566.6	-1.78528	2.24367	2.08055e-16	1.97174e-14	NHL repeat containing E3 ubiquitin protein ligase 1
ENSG00000140987.21	-1.34794	3.27854	1.37771e-12	5.93671e-11	zinc finger and SCAN domain containing 32		ENSG00000168806.8	-1.79296	3.08235	2.81316e-19	3.5183e-17	leucine carboxyl methyltransferase 2
ENSG00000156853.13	-1.35001	3.48278	6.86284e-13	3.15401e-11	zinc finger protein 689		ENSG00000166189.8	-1.79328	4.29924	1.29917e-22	2.17832e-20	HPS6 biogenesis of lysosomal organelles complex 2 subunit 3
ENSG00000174151.15	-1.35155	3.15842	1.85296e-12	7.85347e-11	cytochrome b561 family member D1		ENSG00000119737.6	-1.79376	0.376863	2.71899e-08	6.49238e-07	G protein-coupled receptor 75
ENSG00000185567.7	-1.35228	5.27257	1.2222e-14	7.20011e-13	AHNAK nucleoprotein 2		ENSG00000234160.1	-1.79665	0.0108232	2.76848e-07	5.12018e-06	-
ENSG00000277938.1	-1.35367	-0.143593	0.000178126	0.00117048	-		ENSG00000272172.1	-1.83477	-0.145021	2.87872e-06	3.91127e-05	-
ENSG00000167889.13	-1.35556	-0.411907	0.000447817	0.00256776	alpha-1,6-mannosylglycoprotein 6-beta-N-acetylglucosaminyltransferase B		ENSG00000140459.18	-1.83477	-0.245507	3.6772e-06	4.86847e-05	cytochrome P450 family 11 subfamily A member 1
ENSG00000278619.5	-1.35779	3.35209	6.46057e-13	2.98713e-11	mitochondrial rRNA methyltransferase 1		ENSG00000176125.7	-1.83719	0.897835	2.54804e-11	1.16054e-09	UFM1 specific peptidase 1 (inactive)
ENSG00000265660.1	-1.36014	-0.153339	5.45605e-05	0.000421298	-		ENSG00000228594.4	-1.89528	2.41733	2.28365e-18	2.6803e-16	fibronectin type III domain containing 10
ENSG00000213888.3	-1.36375	1.41794	6.51424e-09	1.40985e-07	long intergenic non-protein coding RNA 1521		ENSG00000260588.1	-1.90606	0.358355	1.0266e-09	3.29767e-08	-
ENSG00000140691.18	-1.364	3.46576	2.88354e-13	1.38792e-11	armadillo repeat containing 5		ENSG00000198885.10	-1.90809	0.343957	1.06918e-10	4.15102e-09	ITPRIP like 1
ENSG00000135709.14	-1.36476	3.65304	2.45536e-13	1.20463e-11	KIAA0513		ENSG00000273821.1	-1.95548	-0.523977	2.32845e-07	4.38427e-06	-
ENSG00000102870.6	-1.36551	5.33331	5.60594e-15	3.51998e-13	zinc finger protein 629		ENSG00000272711.1	-1.96414	2.14905	2.52119e-18	2.93651e-16	HK2 divergent transcript
ENSG00000178700.9	-1.36774	2.4755	1.75561e-11	6.1864e-10	dihydrofolate reductase 2		ENSG00000114268.12	-1.98953	5.77722	3.01451e-29	7.41861e-27	6-phosphofructo-2-kinase/fructose-2,6-biphosphatase 4
ENSG00000289294.1	-1.36885	0.0344473	3.77692e-05	0.000307351	-		ENSG00000288649.2	-2.01342	1.57251	1.09532e-16	1.08522e-14	actin like 10
ENSG00000171084.16	-1.36906	-0.0587795	3.97785e-05	0.000320454	family with sequence similarity 86 member J, pseudogene		ENSG00000188883.5	-2.01951	0.742655	7.82791e-13	4.47334e-11	killer cell lectin like receptor G2
ENSG00000163684.12	-1.37084	2.18002	2.14466e-10	6.16256e-09	ribonuclease P/MRP subunit p14		ENSG00000163485.17	-2.02335	0.29511	6.06895e-09	1.63316e-07	adenosine A1 receptor
ENSG00000175764.17	-1.37293	1.47509	3.65831e-09	8.39376e-08	tubulin tyrosine ligase like 11		ENSG00000181418.8	-2.04196	2.62492	1.21455e-21	1.88467e-19	dendrin
ENSG00000198680.6	-1.37605	1.41247	5.51603e-09	1.21099e-07	tumor suppressor candidate 1		ENSG00000230359.5	-2.09322	-0.100207	8.41323e-09	2.19434e-07	triosephosphate isomerase 1 pseudogene 2
ENSG00000130054.5	-1.37624	2.31087	3.30213e-11	1.11964e-09	NALCN channel auxiliary factor 2		ENSG00000130508.11	-2.0965	0.228487	5.15593e-11	2.19746e-09	peroxidasin
ENSG00000222033.1	-1.37649	1.10172	1.1718e-07	1.89e-06	long intergenic non-protein coding RNA 1124		ENSG00000289075.1	-2.10926	0.0364243	1.47422e-08	3.66943e-07	-
ENSG00000175536.7	-1.37791	3.0454	7.86277e-13	3.5812e-11	lipoyl(octanoyl) transferase 2		ENSG00000258429.2	-2.11775	1.262	1.6105e-13	1.02816e-11	peptide deformylase, mitochondrial
ENSG00000173218.15	-1.37798	3.48974	2.13067e-13	1.06241e-11	VANGL planar cell polarity protein 1		ENSG00000173212.5	-2.13324	0.965677	3.73349e-14	2.63729e-12	mab-21 like 3
ENSG00000273783.2	-1.38331	0.689935	2.83494e-07	4.08456e-06	GTF2A1 antisense RNA 1		ENSG00000186666.6	-2.13596	1.89005	1.22981e-20	1.73744e-18	BCDIN3 domain containing RNA methyltransferase
ENSG00000204569.10	-1.38439	5.90405	1.32792e-15	9.00505e-14	protein phosphatase 1 regulatory subunit 10		ENSG00000268350.8	-2.14602	-0.549583	3.33907e-07	6.04359e-06	family with sequence similarity 156 member A
ENSG00000160993.4	-1.38585	3.01912	1.3342e-12	5.78329e-11	alkB homolog 4, lysine demethylase		ENSG00000231826.7	-2.16666	-0.254895	7.26369e-08	1.56318e-06	long intergenic non-protein coding RNA 1819
ENSG00000131746.13	-1.38997	2.95277	3.01909e-12	1.23169e-10	tensin 4		ENSG00000160207.9	-2.22551	-0.00329593	5.34322e-08	1.18844e-06	heat shock transcription factor 2 binding protein
ENSG00000261150.3	-1.39993	4.03647	1.9497e-14	1.12684e-12	epiplakin 1		ENSG00000171388.12	-2.22626	0.351354	5.95955e-13	3.45745e-11	apelin
ENSG00000279017.1	-1.40211	-0.41748	0.000152015	0.00102313	-		ENSG00000172238.6	-2.25232	0.562801	8.9803e-14	5.95745e-12	atonal bHLH transcription factor 1
ENSG00000143515.19	-1.4029	4.44277	7.31728e-15	4.46589e-13	ATPase phospholipid transporting 8B2		ENSG00000164434.12	-2.25742	1.48541	4.6145e-16	4.26716e-14	fatty acid binding protein 7
ENSG00000171847.11	-1.40345	-0.555678	0.000670891	0.00357733	family with sequence similarity 90 member A1		ENSG00000226085.3	-2.29526	0.523296	2.35472e-12	1.2138e-10	ubiquinol-cytochrome c reductase, Rieske iron-sulfur polypeptide 1 pseudogene 1
ENSG00000083817.9	-1.40935	2.7974	1.95988e-12	8.28362e-11	zinc finger protein 416		ENSG00000110148.10	-2.34285	1.75063	2.9636e-21	4.4332e-19	cholecystokinin B receptor
ENSG00000168453.16	-1.41011	1.3712	1.31887e-08	2.68699e-07	HR lysine demethylase and nuclear receptor corepressor		ENSG00000155622.7	-2.35393	0.644896	1.82051e-12	9.44806e-11	X antigen family member 2
ENSG00000213433.5	-1.41078	-0.308707	0.000100926	0.000714917	ribosomal protein lateral stalk subunit P1 pseudogene 6		ENSG00000129749.3	-2.3633	-0.302946	6.37786e-09	1.70725e-07	cholinergic receptor nicotinic alpha 10 subunit
ENSG00000148541.13	-1.41122	0.505104	2.25643e-06	2.57122e-05	family with sequence similarity 13 member C		ENSG00000184697.7	-2.38797	0.613579	2.01795e-14	1.49466e-12	claudin 6
ENSG00000172086.9	-1.41241	3.90794	1.79052e-14	1.03878e-12	lysine rich coiled-coil 1		ENSG00000179846.11	-2.41265	3.01587	2.35453e-32	6.77837e-30	NTPase KAP family P-loop domain containing 1
ENSG00000288722.1	-1.41261	1.96344	9.40402e-11	2.9524e-09	coagulation factor VIII associated 1		ENSG00000258701.1	-2.44895	1.35134	3.65757e-22	5.93693e-20	long intergenic non-protein coding RNA 638
ENSG00000230445.4	-1.41346	1.73001	4.04683e-10	1.11255e-08	leucine rich repeat containing 37 member A6, pseudogene		ENSG00000177465.5	-2.49313	-0.667853	1.18602e-07	2.42254e-06	acyl-CoA thioesterase 4
ENSG00000173928.4	-1.41357	1.26168	9.5759e-09	2.01322e-07	SWIM-type zinc finger 7 associated protein 1		ENSG00000226629.1	-2.6936	-0.707876	8.66208e-08	1.8255e-06	long intergenic non-protein coding RNA 974
ENSG00000177692.12	-1.41402	-0.11348	5.13927e-05	0.000399059	DnaJ heat shock protein family (Hsp40) member C28		ENSG00000260400.1	-2.965	-0.582029	2.54791e-11	1.16054e-09	-
ENSG00000213588.6	-1.41615	3.43667	7.75682e-14	4.16738e-12	zinc finger and BTB domain containing 9		ENSG00000167634.12	-3.79654	0.256682	3.00313e-20	4.01946e-18	NLR family pyrin domain containing 7
ENSG00000183111.12	-1.41862	1.49944	3.3825e-09	7.84348e-08	Rho guanine nucleotide exchange factor 37
ENSG00000180044.6	-1.41935	-0.366464	0.000190664	0.00123899	chromosome 3 open reading frame 80
ENSG00000136155.17	-1.41972	1.77107	4.76482e-10	1.28448e-08	sciellin
ENSG00000196968.11	-1.42079	4.24222	5.8244e-15	3.62729e-13	fucosyltransferase 11
ENSG00000130038.10	-1.42538	3.89919	1.02504e-14	6.10942e-13	calcium release activated channel regulator 2A
ENSG00000103888.17	-1.42829	3.50593	4.53775e-14	2.50859e-12	cell migration inducing hyaluronidase 1
ENSG00000198133.9	-1.42896	1.04262	4.57731e-08	8.18765e-07	transmembrane protein 229B
ENSG00000242207.1	-1.42964	-0.0189076	2.68605e-05	0.000229859	HOXB cluster antisense RNA 4
ENSG00000288961.1	-1.43636	0.751058	8.33746e-08	1.39794e-06	-
ENSG00000187808.5	-1.43846	1.69163	3.45208e-10	9.5593e-09	sosondowah ankyrin repeat domain family member D
ENSG00000162989.5	-1.44313	0.144149	1.02627e-05	9.78318e-05	potassium inwardly rectifying channel subfamily J member 3
ENSG00000172409.7	-1.4445	3.82106	5.64563e-15	3.53037e-13	cleavage factor polyribonucleotide kinase subunit 1
ENSG00000163884.4	-1.44701	0.529664	3.96142e-07	5.47991e-06	Kruppel like factor 15
ENSG00000228594.4	-1.4523	2.41733	9.28225e-13	4.17783e-11	fibronectin type III domain containing 10
ENSG00000188315.8	-1.45263	2.24672	4.68694e-12	1.87208e-10	chromosome 3 open reading frame 62
ENSG00000130508.11	-1.4536	0.228487	1.09784e-06	1.35965e-05	peroxidasin
ENSG00000131910.5	-1.45525	2.7828	1.41453e-13	7.2915e-12	nuclear receptor subfamily 0 group B member 2
ENSG00000122592.8	-1.45682	-0.0366155	1.54644e-05	0.000141291	homeobox A7
ENSG00000141655.17	-1.4576	2.13808	3.03357e-11	1.04014e-09	TNF receptor superfamily member 11a
ENSG00000146285.14	-1.45951	3.80604	2.85973e-15	1.88077e-13	Scm polycomb group protein like 4
ENSG00000141040.15	-1.46033	1.71836	2.19683e-10	6.30061e-09	zinc finger protein 287
ENSG00000166166.13	-1.46314	5.60841	4.50915e-17	3.95406e-15	tRNA methyltransferase 61A
ENSG00000174007.9	-1.46349	0.470548	5.229e-07	6.98635e-06	centrosomal protein 19
ENSG00000254681.6	-1.46447	2.01188	1.33522e-11	4.87389e-10	polycystin 1, transient receptor potential channel interacting pseudogene 5
ENSG00000132881.12	-1.46593	0.868507	6.79024e-08	1.16542e-06	ciliogenesis and planar polarity effector complex subunit 2
ENSG00000196227.11	-1.47257	4.55041	1.8203e-16	1.41534e-14	family with sequence similarity 217 member B
ENSG00000259583.4	-1.47355	0.928993	1.19813e-08	2.46375e-07	ALDH1A3 antisense RNA 1
ENSG00000167972.14	-1.47401	4.90957	6.63162e-17	5.68456e-15	ATP binding cassette subfamily A member 3
ENSG00000146834.14	-1.47888	4.75594	6.43508e-17	5.54726e-15	methylphosphate capping enzyme
ENSG00000177352.10	-1.47936	3.78548	1.21236e-15	8.29512e-14	coiled-coil domain containing 71
ENSG00000181830.9	-1.48675	4.57749	1.03182e-16	8.46421e-15	solute carrier family 35 member C1
ENSG00000143631.11	-1.48965	1.79493	4.37705e-11	1.43624e-09	filaggrin
ENSG00000173898.15	-1.49042	5.49532	1.39402e-17	1.28132e-15	spectrin beta, non-erythrocytic 2
ENSG00000115325.14	-1.49155	2.33022	1.28607e-12	5.63876e-11	docking protein 1
ENSG00000212719.14	-1.49191	1.17148	7.03719e-09	1.51657e-07	long intergenic non-protein coding RNA 2693
ENSG00000254389.3	-1.49413	-0.218236	2.36702e-05	0.000204508	RHPN1 antisense RNA 1 (head to head)
ENSG00000182810.7	-1.49885	4.46551	8.63175e-17	7.27643e-15	DEAD-box helicase 28
ENSG00000283199.3	-1.49894	2.71309	2.16365e-13	1.07433e-11	chromosome 13 open reading frame 46
ENSG00000261115.7	-1.50272	1.78343	6.05043e-11	1.94353e-09	transmembrane protein 178B
ENSG00000166349.10	-1.5044	0.344239	6.99377e-07	9.10502e-06	recombination activating 1
ENSG00000131944.10	-1.50514	1.87199	1.40008e-11	5.07423e-10	FA core complex associated protein 24
ENSG00000166396.13	-1.50593	-0.0856051	5.00897e-05	0.000389734	serpin family B member 7
ENSG00000261170.2	-1.51562	-0.457114	0.000133491	0.000912546	-
ENSG00000105429.13	-1.51568	4.98548	8.38637e-18	7.89872e-16	multiple EGF like domains 8
ENSG00000265688.2	-1.51682	2.12144	1.35937e-12	5.87572e-11	MAFG divergent transcript
ENSG00000185115.6	-1.52432	2.50483	1.50344e-13	7.72375e-12	NSE3 homolog, SMC5-SMC6 complex component
ENSG00000132801.7	-1.52912	2.00817	3.36837e-12	1.37052e-10	zinc finger SWIM-type containing 3
ENSG00000224063.6	-1.53398	-0.0597547	1.27893e-05	0.00011957	CALCRL and TFPI antisense RNA 1
ENSG00000167447.13	-1.53835	4.26152	2.68967e-17	2.38599e-15	SMG8 nonsense mediated mRNA decay factor
ENSG00000196659.10	-1.54789	1.40621	1.19092e-10	3.66353e-09	tetratricopeptide repeat domain 30B
ENSG00000166341.9	-1.55365	4.18212	1.47064e-17	1.33565e-15	dachsous cadherin-related 1
ENSG00000178150.10	-1.55791	1.70702	1.68224e-11	5.95535e-10	zinc finger protein 114
ENSG00000256771.5	-1.55925	1.70925	1.57429e-11	5.61307e-10	zinc finger protein 253
ENSG00000080854.16	-1.56228	-0.236831	5.00897e-05	0.000389734	immunoglobulin superfamily member 9B
ENSG00000107719.9	-1.56299	1.50823	7.43194e-11	2.35262e-09	phosphatase domain containing paladin 1
ENSG00000175137.11	-1.56534	4.54135	3.09681e-18	3.00963e-16	SH3 binding domain protein 5 like
ENSG00000183734.5	-1.56633	3.97359	1.34848e-17	1.24698e-15	achaete-scute family bHLH transcription factor 2
ENSG00000101188.5	-1.56717	2.89168	4.08197e-15	2.60597e-13	neurotensin receptor 1
ENSG00000171169.9	-1.5712	2.76655	6.32086e-15	3.88886e-13	nuclear apoptosis inducing factor 1
ENSG00000183397.6	-1.57578	0.729222	1.29511e-08	2.65246e-07	tektin bundle interacting protein 1
ENSG00000176125.7	-1.57684	0.897835	9.8046e-10	2.53128e-08	UFM1 specific peptidase 1 (inactive)
ENSG00000105204.14	-1.58182	3.16278	3.18298e-16	2.35757e-14	dual specificity tyrosine phosphorylation regulated kinase 1B
ENSG00000239887.6	-1.58472	2.81898	3.53558e-15	2.2762e-13	chromosome 1 open reading frame 226
ENSG00000168062.10	-1.58753	1.78677	3.5249e-12	1.4266e-10	basic leucine zipper ATF-like transcription factor 2
ENSG00000181007.9	-1.58824	1.29116	1.06508e-10	3.29634e-09	ZFP82 zinc finger protein
ENSG00000286733.1	-1.58856	1.63004	6.14308e-12	2.39721e-10	-
ENSG00000127329.16	-1.5933	3.15072	2.7862e-16	2.09418e-14	protein tyrosine phosphatase receptor type B
ENSG00000185818.8	-1.59429	1.82872	8.30738e-13	3.76125e-11	N-acetyltransferase 8 like
ENSG00000198835.4	-1.60916	2.13747	1.2381e-13	6.42549e-12	gap junction protein gamma 2
ENSG00000106006.6	-1.60971	-0.125181	2.92762e-06	3.24633e-05	homeobox A6
ENSG00000179886.6	-1.61145	2.80124	5.50731e-16	3.9451e-14	tigger transposable element derived 5
ENSG00000177946.7	-1.61956	4.40007	3.88723e-19	4.00753e-17	CENPB DNA-binding domain containing 1, pseudogene
ENSG00000280417.1	-1.63583	-0.229001	5.31223e-06	5.52139e-05	-
ENSG00000186280.7	-1.63889	0.46832	1.42062e-08	2.86339e-07	lysine demethylase 4D
ENSG00000266962.2	-1.63934	1.40347	1.37606e-11	5.00212e-10	HSD17B1 antisense RNA 1
ENSG00000130427.3	-1.65082	1.03922	1.41597e-10	4.24457e-09	erythropoietin
ENSG00000105497.8	-1.65435	0.705371	5.81865e-09	1.27011e-07	zinc finger protein 175
ENSG00000138080.14	-1.66071	-0.33456	3.99763e-06	4.29548e-05	elastin microfibril interfacer 1
ENSG00000269973.1	-1.66681	0.403295	4.37906e-08	7.85144e-07	-
ENSG00000230359.5	-1.66683	-0.100207	5.19485e-07	6.95289e-06	triosephosphate isomerase 1 pseudogene 2
ENSG00000260877.3	-1.66892	1.98301	2.58048e-13	1.25391e-11	-
ENSG00000198488.10	-1.67157	1.69486	2.41027e-13	1.18632e-11	UDP-GlcNAc:betaGal beta-1,3-N-acetylglucosaminyltransferase 6
ENSG00000157510.14	-1.68672	0.293625	3.30297e-08	6.16097e-07	actin filament associated protein 1 like 1
ENSG00000178726.7	-1.6942	0.217336	6.44221e-08	1.11572e-06	thrombomodulin
ENSG00000135835.12	-1.69548	0.373542	2.87439e-08	5.44814e-07	KIAA1614
ENSG00000260542.1	-1.70266	0.258093	1.01787e-07	1.66638e-06	-
ENSG00000136367.15	-1.70696	0.0574991	2.84807e-07	4.09574e-06	zinc finger homeobox 2
ENSG00000179431.7	-1.72057	2.31796	3.73122e-16	2.73707e-14	four-jointed box kinase 1
ENSG00000180787.6	-1.72387	2.44493	1.18063e-16	9.63319e-15	ZFP3 zinc finger protein
ENSG00000142661.19	-1.72694	4.39141	3.43429e-21	4.19204e-19	myomesin 3
ENSG00000250899.3	-1.7308	3.59109	6.01046e-20	6.55054e-18	-
ENSG00000253276.5	-1.73086	0.266451	1.59596e-08	3.18316e-07	coiled-coil domain containing 71 like
ENSG00000178462.12	-1.74515	3.11057	3.10567e-19	3.22356e-17	tubulin alpha like 3
ENSG00000256518.3	-1.74608	-0.184321	6.31157e-07	8.31623e-06	folate receptor 1 pseudogene 1
ENSG00000184697.7	-1.74998	0.613579	1.57219e-10	4.63994e-09	claudin 6
ENSG00000198885.10	-1.75858	0.343957	3.06153e-09	7.16454e-08	ITPRIP like 1
ENSG00000183134.5	-1.75871	1.18706	1.78783e-12	7.64109e-11	prostaglandin D2 receptor 2
ENSG00000125508.4	-1.76938	0.179125	2.58508e-07	3.74578e-06	src-related kinase lacking C-terminal regulatory tyrosine and N-terminal myristylation sites
ENSG00000130518.18	-1.77717	1.30086	1.0554e-11	3.95363e-10	IQ motif containing N
ENSG00000153395.10	-1.79106	7.26953	4.99718e-25	8.30003e-23	lysophosphatidylcholine acyltransferase 1
ENSG00000260588.1	-1.80261	0.358355	1.81231e-09	4.39623e-08	-
ENSG00000138640.15	-1.81019	5.93849	5.00461e-25	8.30003e-23	family with sequence similarity 13 member A
ENSG00000169330.9	-1.81288	0.180514	4.02214e-08	7.32336e-07	membrane integral NOTCH2 associated receptor 1
ENSG00000171388.12	-1.82377	0.351354	6.33732e-10	1.67003e-08	apelin
ENSG00000234160.1	-1.82805	0.0108232	2.68792e-08	5.13939e-07	-
ENSG00000127152.18	-1.82996	-0.514056	2.59603e-06	2.92327e-05	BAF chromatin remodeling complex subunit BCL11B
ENSG00000178171.11	-1.83158	-0.755298	1.43404e-05	0.00013205	APC membrane recruitment protein 3
ENSG00000207547.1	-1.83349	-0.0738841	9.70129e-08	1.59507e-06	microRNA 25
ENSG00000186666.6	-1.83449	1.89005	1.2316e-16	9.8904e-15	BCDIN3 domain containing RNA methyltransferase
ENSG00000074047.22	-1.83474	0.27953	4.64285e-09	1.04794e-07	GLI family zinc finger 2
ENSG00000219607.4	-1.85656	3.1293	2.98523e-21	3.67327e-19	protein phosphatase 1 regulatory subunit 3G
ENSG00000187792.5	-1.85692	2.11654	1.18729e-16	9.63596e-15	zinc finger protein 70
ENSG00000182791.5	-1.8597	0.41349	1.45627e-09	3.60126e-08	coiled-coil domain containing 87
ENSG00000129749.3	-1.88126	-0.302946	1.72428e-07	2.62828e-06	cholinergic receptor nicotinic alpha 10 subunit
ENSG00000147174.12	-1.91428	0.41492	4.44951e-10	1.20802e-08	germ cell nuclear acidic peptidase
ENSG00000261888.1	-1.93387	1.45082	1.75512e-15	1.18494e-13	-
ENSG00000105137.13	-1.94004	-0.291876	6.80977e-07	8.92642e-06	synapse defective Rho GTPase homolog 1
ENSG00000128965.13	-1.95085	2.37682	1.02968e-19	1.11424e-17	ChaC glutathione specific gamma-glutamylcyclotransferase 1
ENSG00000009724.17	-1.95403	-0.0870728	1.83883e-08	3.63011e-07	MBL associated serine protease 2
ENSG00000288398.1	-1.97389	1.13799	4.3013e-14	2.404e-12	-
ENSG00000188883.5	-1.98515	0.742655	4.87176e-13	2.28718e-11	killer cell lectin like receptor G2
ENSG00000124217.5	-1.98545	3.9085	4.2049e-26	7.63789e-24	molybdenum cofactor synthesis 3
ENSG00000178093.14	-1.98952	0.70086	1.40281e-12	6.01238e-11	testis specific serine kinase 6
ENSG00000267309.1	-1.99411	-0.306679	8.48187e-08	1.41904e-06	ZNF566 antisense RNA 1
ENSG00000267868.1	-2.00145	-0.500279	2.20956e-06	2.52725e-05	-
ENSG00000081277.13	-2.01238	0.190189	1.08635e-09	2.77184e-08	plakophilin 1
ENSG00000145103.15	-2.04919	1.2325	3.09501e-15	2.00952e-13	immunoglobulin like domain containing receptor 1
ENSG00000280202.1	-2.05269	1.26905	4.09566e-16	2.99003e-14	-
ENSG00000260136.6	-2.07462	-0.0066816	2.18468e-09	5.24116e-08	-
ENSG00000271862.1	-2.09993	-0.0141128	9.57923e-09	2.01322e-07	-
ENSG00000101162.4	-2.11093	0.239405	1.46253e-10	4.36698e-09	tubulin beta 1 class VI
ENSG00000273230.1	-2.11337	1.83448	3.93647e-20	4.38414e-18	-
ENSG00000168806.8	-2.12064	3.08235	1.9144e-26	3.60616e-24	leucine carboxyl methyltransferase 2
ENSG00000181418.8	-2.12702	2.62492	8.97449e-25	1.47239e-22	dendrin
ENSG00000166189.8	-2.19948	4.29924	2.871e-32	7.06544e-30	HPS6 biogenesis of lysosomal organelles complex 2 subunit 3
ENSG00000273821.1	-2.20909	-0.523977	4.09998e-08	7.44732e-07	-
ENSG00000231826.7	-2.22607	-0.254895	1.49585e-09	3.68718e-08	long intergenic non-protein coding RNA 1819
ENSG00000288649.2	-2.23187	1.57251	7.19164e-21	8.57266e-19	actin like 10
ENSG00000260400.1	-2.26667	-0.582029	1.3436e-08	2.72387e-07	-
ENSG00000265107.3	-2.29318	0.742721	1.00185e-15	6.91688e-14	gap junction protein alpha 5
ENSG00000114268.12	-2.30007	5.77722	4.62712e-38	1.50214e-35	6-phosphofructo-2-kinase/fructose-2,6-biphosphatase 4
ENSG00000177465.5	-2.31	-0.667853	2.94947e-08	5.56117e-07	acyl-CoA thioesterase 4
ENSG00000167634.12	-2.34461	0.256682	2.70561e-14	1.54615e-12	NLR family pyrin domain containing 7
ENSG00000179846.11	-2.52138	3.01587	3.61696e-35	9.83124e-33	NTPase KAP family P-loop domain containing 1
ENSG00000119737.6	-2.53697	0.376863	1.91976e-15	1.28472e-13	G protein-coupled receptor 75
ENSG00000172238.6	-2.57234	0.562801	1.43168e-17	1.30806e-15	atonal bHLH transcription factor 1
ENSG00000272711.1	-2.65694	2.14905	3.39646e-31	7.85199e-29	HK2 divergent transcript
ENSG00000258701.1	-2.80931	1.35134	1.95693e-27	3.87776e-25	long intergenic non-protein coding RNA 638
ENSG00000187566.6	-2.89064	2.24367	4.2086e-36	1.2116e-33	NHL repeat containing E3 ubiquitin protein ligase 1
ENSG00000171360.4	-3.04501	-0.952042	3.97978e-08	7.25489e-07	keratin 38
ENSG00000173212.5	-3.12825	0.965677	1.57526e-26	3.04245e-24	mab-21 like 3
